# Supplementary material for: Identification of mRNA isoform switching in breast cancer
Source: BMC Genomics. 2016 Mar 3;17:181. doi: 10.1186/s12864-016-2521-9 (PMC4778320; doi:10.1186/s12864-016-2521-9)
Supplement: Additional file 1: Table S1. — Patient characteristics of 728 breast tumors and 91 normal samples of TCGA BRCA dataset. (XLSX 54 kb) [file 12864_2016_2521_MOESM1_ESM.xlsx]

## Sheet: TCGA_breast_Freeze_819ln_infosh
SampleName	PatientID	TumorType	ER	PR	HER2	RIN	RIN_group (high: RIN>8.7; low: RIN<=8.7)	PAM50
TCGA-BH-A0DH-11A-31R-A089-07	TCGA-BH-A0DH	normal	NA	NA	NA	6.5	low	Normal
TCGA-BH-A0BC-11A-22R-A089-07	TCGA-BH-A0BC	normal	Positive	Positive	Negative	6.6	low	Normal
TCGA-A1-A0SB-01A-11R-A144-07	TCGA-A1-A0SB	tumor	Positive	Negative	Negative	8.7	low	Normal
TCGA-A1-A0SD-01A-11R-A115-07	TCGA-A1-A0SD	tumor	Positive	Positive	Negative	8.9	high	LumA
TCGA-BH-A0BS-11A-11R-A12P-07	TCGA-BH-A0BS	normal	Positive	Positive	Negative	7	low	Normal
TCGA-A1-A0SE-01A-11R-A084-07	TCGA-A1-A0SE	tumor	Positive	Positive	Negative	8.7	low	LumA
TCGA-BH-A1EO-11A-31R-A137-07	TCGA-BH-A1EO	normal	NA	NA	NA	7	low	LumA
TCGA-A1-A0SF-01A-11R-A144-07	TCGA-A1-A0SF	tumor	Positive	Positive	Negative	9.2	high	LumA
TCGA-A1-A0SG-01A-11R-A144-07	TCGA-A1-A0SG	tumor	Positive	Positive	Negative	9.5	high	LumA
TCGA-A1-A0SH-01A-11R-A084-07	TCGA-A1-A0SH	tumor	Negative	Positive	Negative	9.2	high	LumA
TCGA-A1-A0SI-01A-11R-A144-07	TCGA-A1-A0SI	tumor	Positive	Positive	Negative	9.2	high	LumB
TCGA-A1-A0SJ-01A-11R-A084-07	TCGA-A1-A0SJ	tumor	Positive	Positive	Negative	9.1	high	LumA
TCGA-A1-A0SK-01A-12R-A084-07	TCGA-A1-A0SK	tumor	Negative	Negative	Negative	9.5	high	Basal
TCGA-A1-A0SM-01A-11R-A084-07	TCGA-A1-A0SM	tumor	Positive	Negative	Positive	9.5	high	LumA
TCGA-A1-A0SN-01A-11R-A144-07	TCGA-A1-A0SN	tumor	Positive	Positive	Positive	9.5	high	LumB
TCGA-A1-A0SO-01A-22R-A084-07	TCGA-A1-A0SO	tumor	Negative	Negative	Negative	9	high	Basal
TCGA-A1-A0SP-01A-11R-A084-07	TCGA-A1-A0SP	tumor	Negative	Negative	Negative	9	high	Basal
TCGA-A1-A0SQ-01A-21R-A144-07	TCGA-A1-A0SQ	tumor	Positive	Positive	Negative	9.6	high	LumA
TCGA-A2-A04N-01A-11R-A115-07	TCGA-A2-A04N	tumor	Positive	Positive	Negative	9	high	LumA
TCGA-A2-A04P-01A-31R-A034-07	TCGA-A2-A04P	tumor	Negative	Negative	Negative	8	low	Basal
TCGA-A2-A04Q-01A-21R-A034-07	TCGA-A2-A04Q	tumor	Negative	Negative	Negative	7.6	low	Basal
TCGA-A2-A04R-01A-41R-A109-07	TCGA-A2-A04R	tumor	Positive	Positive	Negative	9.2	high	LumB
TCGA-A2-A04U-01A-11R-A115-07	TCGA-A2-A04U	tumor	Negative	Negative	Positive	7.4	low	Basal
TCGA-BH-A1FG-11B-12R-A13Q-07	TCGA-BH-A1FG	normal	Positive	Positive	Negative	7.1	low	Normal
TCGA-A2-A04V-01A-21R-A034-07	TCGA-A2-A04V	tumor	Positive	Positive	Negative	7.7	low	LumA
TCGA-A2-A04W-01A-31R-A115-07	TCGA-A2-A04W	tumor	Negative	Negative	Positive	8.6	low	Her2
TCGA-A2-A04X-01A-21R-A034-07	TCGA-A2-A04X	tumor	Positive	Positive	Positive	9.3	high	Her2
TCGA-A2-A04Y-01A-21R-A034-07	TCGA-A2-A04Y	tumor	Positive	Positive	Negative	8.9	high	LumB
TCGA-A2-A0CL-01A-11R-A115-07	TCGA-A2-A0CL	tumor	Positive	Positive	Negative	9.3	high	Normal
TCGA-A2-A0CM-01A-31R-A034-07	TCGA-A2-A0CM	tumor	Negative	Negative	Negative	9.3	high	Basal
TCGA-BH-A1F0-11B-23R-A137-07	TCGA-BH-A1F0	normal	Negative	Indeterminate	Negative	7.2	low	Normal
TCGA-A7-A0DB-11A-33R-A089-07	TCGA-A7-A0DB	normal	Positive	Positive	Negative	7.2	low	Normal
TCGA-BH-A0BM-11A-12R-A089-07	TCGA-BH-A0BM	normal	Positive	Negative	Negative	7.2	low	Normal
TCGA-A2-A0CP-01A-11R-A034-07	TCGA-A2-A0CP	tumor	Positive	Positive	Negative	8	low	LumA
TCGA-E9-A1ND-11A-43R-A144-07	TCGA-E9-A1ND	normal	Negative	Negative	Positive	7.2	low	Normal
TCGA-A2-A0CQ-01A-21R-A034-07	TCGA-A2-A0CQ	tumor	Positive	Positive	Negative	9.1	high	LumA
TCGA-A2-A0CS-01A-11R-A115-07	TCGA-A2-A0CS	tumor	Positive	Positive	Negative	7.7	low	LumA
TCGA-A2-A0CT-01A-31R-A056-07	TCGA-A2-A0CT	tumor	Positive	Negative	Negative	9.1	high	LumA
TCGA-A2-A0CU-01A-12R-A034-07	TCGA-A2-A0CU	tumor	Positive	Positive	Negative	8.7	low	LumA
TCGA-A2-A0CV-01A-31R-A115-07	TCGA-A2-A0CV	tumor	Positive	Positive	Negative	7.6	low	LumA
TCGA-A2-A0CW-01A-21R-A115-07	TCGA-A2-A0CW	tumor	Positive	Positive	Negative	8.9	high	LumB
TCGA-A2-A0CX-01A-21R-A00Z-07	TCGA-A2-A0CX	tumor	Positive	Negative	Positive	7.5	low	Her2
TCGA-A2-A0CZ-01A-11R-A034-07	TCGA-A2-A0CZ	tumor	Positive	Positive	Negative	8.6	low	Normal
TCGA-A2-A0D0-01A-11R-A00Z-07	TCGA-A2-A0D0	tumor	Negative	Negative	Negative	8.4	low	Basal
TCGA-BH-A18V-11A-52R-A12D-07	TCGA-BH-A18V	normal	Negative	Negative	Negative	7.3	low	Normal
TCGA-BH-A1ET-11B-23R-A137-07	TCGA-BH-A1ET	normal	Positive	Positive	Negative	7.3	low	Normal
TCGA-BH-A1F6-11B-94R-A13Q-07	TCGA-BH-A1F6	normal	Negative	Negative	Negative	7.3	low	Normal
TCGA-A2-A0D1-01A-11R-A034-07	TCGA-A2-A0D1	tumor	Negative	Negative	Positive	7.5	low	Her2
TCGA-A2-A0D2-01A-21R-A034-07	TCGA-A2-A0D2	tumor	Negative	Negative	Negative	7.9	low	Basal
TCGA-A2-A0D3-01A-11R-A115-07	TCGA-A2-A0D3	tumor	Positive	Positive	Negative	9.7	high	LumA
TCGA-BH-A1FC-11A-32R-A13Q-07	TCGA-BH-A1FC	normal	NA	NA	NA	7.3	low	Normal
TCGA-A2-A0D4-01A-11R-A00Z-07	TCGA-A2-A0D4	tumor	Positive	Positive	Negative	8.8	high	LumB
TCGA-A2-A0EM-01A-11R-A034-07	TCGA-A2-A0EM	tumor	Positive	Positive	Negative	8.7	low	LumA
TCGA-A2-A0EN-01A-13R-A084-07	TCGA-A2-A0EN	tumor	Positive	Positive	Negative	8.2	low	LumA
TCGA-A2-A0EO-01A-11R-A034-07	TCGA-A2-A0EO	tumor	Positive	Positive	Negative	7.2	low	LumA
TCGA-A2-A0EQ-01A-11R-A034-07	TCGA-A2-A0EQ	tumor	Negative	Negative	Positive	8.8	high	Her2
TCGA-A2-A0ER-01A-21R-A034-07	TCGA-A2-A0ER	tumor	Positive	Positive	Negative	9.2	high	LumA
TCGA-A2-A0ES-01A-11R-A115-07	TCGA-A2-A0ES	tumor	Positive	Positive	Negative	8.1	low	LumA
TCGA-A2-A0ET-01A-31R-A034-07	TCGA-A2-A0ET	tumor	Positive	Positive	Negative	9.1	high	LumA
TCGA-A2-A0EU-01A-22R-A056-07	TCGA-A2-A0EU	tumor	Positive	Positive	Negative	7.9	low	LumA
TCGA-A2-A0EV-01A-11R-A034-07	TCGA-A2-A0EV	tumor	Positive	Positive	Negative	8.4	low	LumA
TCGA-A2-A0EW-01A-21R-A115-07	TCGA-A2-A0EW	tumor	Positive	Positive	Negative	8.6	low	LumA
TCGA-A2-A0EX-01A-21R-A034-07	TCGA-A2-A0EX	tumor	Positive	Positive	Negative	8.6	low	LumA
TCGA-A2-A0EY-01A-11R-A034-07	TCGA-A2-A0EY	tumor	Positive	Negative	Positive	9.6	high	LumB
TCGA-A2-A0ST-01A-12R-A084-07	TCGA-A2-A0ST	tumor	Negative	Negative	Negative	7.3	low	Basal
TCGA-A2-A0SU-01A-11R-A084-07	TCGA-A2-A0SU	tumor	Positive	Positive	Negative	8.8	high	LumA
TCGA-A2-A0SV-01A-11R-A084-07	TCGA-A2-A0SV	tumor	Positive	Positive	Negative	7.6	low	LumB
TCGA-BH-A18L-11A-42R-A12D-07	TCGA-BH-A18L	normal	Positive	Positive	Negative	7.4	low	Normal
TCGA-A2-A0SW-01A-11R-A084-07	TCGA-A2-A0SW	tumor	Positive	Negative	Negative	9	high	LumB
TCGA-A2-A0SX-01A-12R-A084-07	TCGA-A2-A0SX	tumor	Negative	Negative	Negative	8.8	high	Basal
TCGA-BH-A209-11A-42R-A157-07	TCGA-BH-A209	normal	NA	NA	NA	7.4	low	Normal
TCGA-A2-A0SY-01A-31R-A084-07	TCGA-A2-A0SY	tumor	Positive	Positive	Positive	8.6	low	LumA
TCGA-A2-A0T0-01A-22R-A084-07	TCGA-A2-A0T0	tumor	Negative	Negative	Negative	8.3	low	Basal
TCGA-BH-A204-11A-53R-A157-07	TCGA-BH-A204	normal	[Not Evaluated]	[Not Evaluated]	NA	7.4	low	Normal
TCGA-E9-A1NG-11A-52R-A14M-07	TCGA-E9-A1NG	normal	Positive	Positive	Negative	7.4	low	Normal
TCGA-A2-A0T1-01A-21R-A084-07	TCGA-A2-A0T1	tumor	Negative	Negative	Positive	8.3	low	Her2
TCGA-A2-A0T2-01A-11R-A084-07	TCGA-A2-A0T2	tumor	Negative	Negative	Negative	8.5	low	Basal
TCGA-E2-A1L7-11A-33R-A144-07	TCGA-E2-A1L7	normal	Negative	Negative	Negative	7.4	low	Normal
TCGA-A2-A0T3-01A-21R-A115-07	TCGA-A2-A0T3	tumor	Positive	Positive	Negative	9.1	high	LumB
TCGA-A2-A0T4-01A-31R-A084-07	TCGA-A2-A0T4	tumor	Positive	Positive	Negative	7.6	low	LumA
TCGA-A2-A0T6-01A-11R-A084-07	TCGA-A2-A0T6	tumor	Positive	Positive	Negative	9.5	high	LumA
TCGA-A2-A0T7-01A-21R-A084-07	TCGA-A2-A0T7	tumor	Positive	Positive	Negative	9.2	high	LumA
TCGA-A2-A0YC-01A-11R-A109-07	TCGA-A2-A0YC	tumor	Positive	Positive	Negative	8.6	low	LumA
TCGA-A2-A0YD-01A-11R-A109-07	TCGA-A2-A0YD	tumor	Positive	Positive	Negative	8.5	low	LumA
TCGA-A2-A0YF-01A-21R-A109-07	TCGA-A2-A0YF	tumor	Positive	Negative	Negative	9	high	LumA
TCGA-A2-A0YG-01A-21R-A109-07	TCGA-A2-A0YG	tumor	Positive	Positive	Positive	9.2	high	LumB
TCGA-A2-A0YH-01A-11R-A109-07	TCGA-A2-A0YH	tumor	Positive	Positive	Negative	8.9	high	LumB
TCGA-A2-A0YI-01A-31R-A10J-07	TCGA-A2-A0YI	tumor	Positive	Positive	Negative	9	high	LumA
TCGA-A2-A0YJ-01A-11R-A109-07	TCGA-A2-A0YJ	tumor	Positive	Negative	Negative	9	high	Basal
TCGA-A2-A0YK-01A-22R-A109-07	TCGA-A2-A0YK	tumor	Positive	Negative	Negative	8.3	low	Normal
TCGA-BH-A0HK-11A-11R-A089-07	TCGA-BH-A0HK	normal	Positive	Negative	Negative	7.5	low	Normal
TCGA-A2-A0YL-01A-21R-A109-07	TCGA-A2-A0YL	tumor	Positive	Positive	Negative	9.1	high	LumA
TCGA-E2-A1LS-11A-32R-A157-07	TCGA-E2-A1LS	normal	Negative	Negative	Negative	7.5	low	Normal
TCGA-A2-A0YM-01A-11R-A109-07	TCGA-A2-A0YM	tumor	Negative	Negative	Negative	8.7	low	Basal
TCGA-E9-A1RD-11A-33R-A157-07	TCGA-E9-A1RD	normal	[Not Evaluated]	[Not Evaluated]	NA	7.5	low	Normal
TCGA-A2-A0YT-01A-11R-A109-07	TCGA-A2-A0YT	tumor	Positive	Negative	Negative	8.8	high	LumB
TCGA-A2-A1FV-01A-11R-A13Q-07	TCGA-A2-A1FV	tumor	Positive	Positive	Negative	8.1	low	LumA
TCGA-A2-A1FW-01A-11R-A13Q-07	TCGA-A2-A1FW	tumor	Positive	Negative	Negative	9.5	high	LumB
TCGA-A2-A1FX-01A-11R-A13Q-07	TCGA-A2-A1FX	tumor	Positive	Positive	Negative	8.7	low	LumB
TCGA-A2-A1FZ-01A-51R-A14D-07	TCGA-A2-A1FZ	tumor	Positive	Positive	Negative	8.6	low	LumA
TCGA-A2-A1G0-01A-11R-A13Q-07	TCGA-A2-A1G0	tumor	Positive	Positive	Negative	8.8	high	LumA
TCGA-A2-A1G1-01A-21R-A13Q-07	TCGA-A2-A1G1	tumor	Negative	Negative	Positive	9.2	high	Basal
TCGA-A2-A1G4-01A-11R-A13Q-07	TCGA-A2-A1G4	tumor	Positive	Positive	Negative	9.3	high	LumB
TCGA-A2-A259-01A-11R-A16F-07	TCGA-A2-A259	tumor	Positive	Positive	Negative	9.5	high	LumA
TCGA-BH-A0DL-11A-13R-A115-07	TCGA-BH-A0DL	normal	NA	NA	NA	7.6	low	Normal
TCGA-A2-A25A-01A-12R-A16F-07	TCGA-A2-A25A	tumor	Positive	Positive	Negative	7.9	low	Normal
TCGA-A2-A25B-01A-11R-A169-07	TCGA-A2-A25B	tumor	Positive	Positive	Negative	9.5	high	LumB
TCGA-E2-A15M-11A-22R-A12D-07	TCGA-E2-A15M	normal	Positive	Positive	Negative	7.6	low	Normal
TCGA-A2-A25C-01A-11R-A169-07	TCGA-A2-A25C	tumor	Positive	Positive	Negative	9.8	high	LumB
TCGA-A2-A25D-01A-12R-A16F-07	TCGA-A2-A25D	tumor	Positive	Negative	Negative	7.2	low	LumA
TCGA-BH-A1FJ-11B-42R-A13Q-07	TCGA-BH-A1FJ	normal	NA	NA	NA	7.6	low	Normal
TCGA-A2-A25E-01A-11R-A169-07	TCGA-A2-A25E	tumor	Positive	Positive	Positive	8.8	high	LumB
TCGA-A2-A25F-01A-11R-A169-07	TCGA-A2-A25F	tumor	Negative	Positive	Negative	9.4	high	Basal
TCGA-A7-A0CD-01A-11R-A00Z-07	TCGA-A7-A0CD	tumor	Positive	Positive	Negative	8.6	low	LumA
TCGA-A7-A0CE-01A-11R-A00Z-07	TCGA-A7-A0CE	tumor	Negative	Negative	Negative	9.2	high	Basal
TCGA-A7-A0CG-01A-12R-A056-07	TCGA-A7-A0CG	tumor	Positive	Negative	Negative	8.5	low	LumA
TCGA-A7-A0CH-01A-21R-A00Z-07	TCGA-A7-A0CH	tumor	[Not Evaluated]	[Not Evaluated]	NA	7.2	low	LumA
TCGA-A7-A0CJ-01A-21R-A00Z-07	TCGA-A7-A0CJ	tumor	Positive	Positive	Negative	7.3	low	LumB
TCGA-A7-A0D9-01A-31R-A056-07	TCGA-A7-A0D9	tumor	Positive	Negative	Negative	8.5	low	LumA
TCGA-BH-A0BT-11A-21R-A12P-07	TCGA-BH-A0BT	normal	Positive	Positive	Negative	7.7	low	Normal
TCGA-BH-A18M-11A-33R-A12D-07	TCGA-BH-A18M	normal	NA	NA	NA	7.7	low	Normal
TCGA-A7-A13F-11A-42R-A12P-07	TCGA-A7-A13F	normal	Positive	Positive	Negative	7.7	low	Normal
TCGA-A7-A0DA-01A-31R-A115-07	TCGA-A7-A0DA	tumor	Negative	Negative	Negative	9.1	high	Basal
TCGA-BH-A0BZ-11A-61R-A12P-07	TCGA-BH-A0BZ	normal	NA	NA	NA	7.7	low	Normal
TCGA-A7-A13F-01A-11R-A12P-07	TCGA-A7-A13F	tumor	Positive	Positive	Negative	9.2	high	LumB
TCGA-A7-A26G-01A-21R-A169-07	TCGA-A7-A26G	tumor	Negative	Negative	Negative	9.2	high	Basal
TCGA-A7-A26H-01A-11R-A169-07	TCGA-A7-A26H	tumor	Positive	Negative	Positive	9.4	high	LumA
TCGA-A8-A06N-01A-11R-A00Z-07	TCGA-A8-A06N	tumor	Positive	Negative	Negative	9.4	high	LumB
TCGA-A8-A06O-01A-11R-A00Z-07	TCGA-A8-A06O	tumor	Positive	Positive	Negative	8.7	low	LumB
TCGA-A8-A06P-01A-11R-A00Z-07	TCGA-A8-A06P	tumor	Positive	Positive	Negative	8.6	low	LumA
TCGA-A8-A06Q-01A-11R-A034-07	TCGA-A8-A06Q	tumor	Positive	Positive	Negative	9.4	high	LumB
TCGA-A8-A06T-01A-11R-A00Z-07	TCGA-A8-A06T	tumor	Positive	Positive	Equivocal	8	low	LumA
TCGA-A8-A06X-01A-21R-A00Z-07	TCGA-A8-A06X	tumor	Positive	Negative	Positive	9.1	high	LumB
TCGA-A8-A06Y-01A-21R-A00Z-07	TCGA-A8-A06Y	tumor	Positive	Positive	Negative	7.9	low	LumA
TCGA-A8-A06Z-01A-11R-A00Z-07	TCGA-A8-A06Z	tumor	Positive	Positive	Negative	9	high	LumB
TCGA-A8-A075-01A-11R-A084-07	TCGA-A8-A075	tumor	Positive	Positive	Equivocal	8	low	LumB
TCGA-A8-A076-01A-21R-A00Z-07	TCGA-A8-A076	tumor	Positive	Positive	Positive	8.9	high	LumB
TCGA-A8-A079-01A-21R-A00Z-07	TCGA-A8-A079	tumor	Positive	Positive	Negative	7.9	low	LumB
TCGA-BH-A1EN-11A-23R-A13Q-07	TCGA-BH-A1EN	normal	NA	NA	NA	7.8	low	Normal
TCGA-A8-A07B-01A-11R-A00Z-07	TCGA-A8-A07B	tumor	Positive	Positive	Positive	8.3	low	LumA
TCGA-A8-A07C-01A-11R-A034-07	TCGA-A8-A07C	tumor	Negative	Negative	Negative	8.3	low	Basal
TCGA-A7-A0D9-11A-53R-A089-07	TCGA-A7-A0D9	normal	Positive	Negative	Negative	7.8	low	Normal
TCGA-BH-A0AY-11A-23R-A089-07	TCGA-BH-A0AY	normal	Positive	Positive	Negative	7.8	low	Normal
TCGA-A8-A07E-01A-11R-A034-07	TCGA-A8-A07E	tumor	Positive	Positive	Negative	8.1	low	LumA
TCGA-A8-A07F-01A-11R-A00Z-07	TCGA-A8-A07F	tumor	Positive	Positive	Negative	9.4	high	LumA
TCGA-BH-A203-11A-42R-A169-07	TCGA-BH-A203	normal	[Not Evaluated]	[Not Evaluated]	NA	7.8	low	Normal
TCGA-A8-A07G-01A-11R-A034-07	TCGA-A8-A07G	tumor	Positive	Positive	Negative	8.4	low	LumA
TCGA-A8-A07I-01A-11R-A00Z-07	TCGA-A8-A07I	tumor	Positive	Negative	Positive	9.5	high	Her2
TCGA-BH-A1F8-11B-21R-A13Q-07	TCGA-BH-A1F8	normal	Positive	Positive	Positive	7.8	low	Normal
TCGA-A8-A07J-01A-11R-A00Z-07	TCGA-A8-A07J	tumor	Positive	Positive	Negative	7.9	low	LumA
TCGA-A8-A07L-01A-11R-A00Z-07	TCGA-A8-A07L	tumor	Positive	Positive	Negative	9.2	high	LumB
TCGA-A8-A07O-01A-11R-A00Z-07	TCGA-A8-A07O	tumor	Negative	Negative	Negative	8.5	low	Basal
TCGA-A8-A07P-01A-11R-A00Z-07	TCGA-A8-A07P	tumor	Positive	Positive	Equivocal	9.4	high	LumA
TCGA-A8-A07R-01A-21R-A034-07	TCGA-A8-A07R	tumor	Negative	Negative	Equivocal	8.1	low	Basal
TCGA-A8-A07U-01A-11R-A034-07	TCGA-A8-A07U	tumor	Negative	Positive	Negative	8.2	low	Basal
TCGA-A8-A07W-01A-11R-A00Z-07	TCGA-A8-A07W	tumor	Positive	Positive	Negative	8.8	high	LumB
TCGA-A8-A081-01A-11R-A00Z-07	TCGA-A8-A081	tumor	Positive	Positive	Negative	9.3	high	LumB
TCGA-A8-A082-01A-11R-A00Z-07	TCGA-A8-A082	tumor	Positive	Positive	Negative	9.5	high	LumB
TCGA-A8-A084-01A-21R-A00Z-07	TCGA-A8-A084	tumor	Positive	Negative	Negative	7.7	low	LumB
TCGA-A8-A085-01A-11R-A00Z-07	TCGA-A8-A085	tumor	Positive	Positive	Negative	9	high	LumB
TCGA-A8-A086-01A-11R-A00Z-07	TCGA-A8-A086	tumor	Positive	Positive	Negative	7.9	low	LumA
TCGA-A8-A08B-01A-11R-A00Z-07	TCGA-A8-A08B	tumor	Positive	Negative	Positive	7.8	low	Her2
TCGA-A8-A08F-01A-11R-A00Z-07	TCGA-A8-A08F	tumor	Positive	Positive	Negative	8.9	high	LumB
TCGA-A8-A08I-01A-11R-A00Z-07	TCGA-A8-A08I	tumor	Positive	Positive	Negative	9.2	high	LumB
TCGA-A8-A08J-01A-11R-A00Z-07	TCGA-A8-A08J	tumor	Positive	Negative	Negative	7.5	low	Her2
TCGA-A8-A08L-01A-11R-A00Z-07	TCGA-A8-A08L	tumor	Positive	Negative	Negative	8.2	low	Her2
TCGA-A8-A08O-01A-21R-A056-07	TCGA-A8-A08O	tumor	Positive	Positive	Negative	9.3	high	LumA
TCGA-A8-A08P-01A-11R-A00Z-07	TCGA-A8-A08P	tumor	Positive	Positive	Positive	7.9	low	LumB
TCGA-A8-A08R-01A-11R-A034-07	TCGA-A8-A08R	tumor	Negative	Negative	Negative	8.7	low	Basal
TCGA-A8-A08S-01A-11R-A034-07	TCGA-A8-A08S	tumor	Positive	Positive	Positive	8.4	low	LumB
TCGA-A8-A08T-01A-21R-A00Z-07	TCGA-A8-A08T	tumor	Positive	Positive	Equivocal	8.2	low	LumA
TCGA-A8-A08X-01A-21R-A00Z-07	TCGA-A8-A08X	tumor	Negative	Negative	Positive	9	high	Her2
TCGA-A8-A090-01A-11R-A00Z-07	TCGA-A8-A090	tumor	Positive	Positive	Equivocal	9.2	high	LumA
TCGA-A8-A091-01A-11R-A00Z-07	TCGA-A8-A091	tumor	Positive	Negative	Negative	9.9	high	LumA
TCGA-A8-A092-01A-11R-A00Z-07	TCGA-A8-A092	tumor	Positive	Positive	Negative	8.9	high	LumB
TCGA-A8-A093-01A-11R-A00Z-07	TCGA-A8-A093	tumor	Positive	Positive	Negative	8.5	low	LumA
TCGA-A8-A094-01A-11R-A00Z-07	TCGA-A8-A094	tumor	Positive	Negative	Negative	9.2	high	Her2
TCGA-A8-A095-01A-11R-A00Z-07	TCGA-A8-A095	tumor	Positive	Positive	Negative	9.5	high	LumB
TCGA-A8-A097-01A-11R-A034-07	TCGA-A8-A097	tumor	Positive	Positive	Equivocal	7.4	low	LumA
TCGA-A8-A09A-01A-11R-A00Z-07	TCGA-A8-A09A	tumor	Positive	Positive	Negative	9	high	LumA
TCGA-A8-A09B-01A-11R-A00Z-07	TCGA-A8-A09B	tumor	Positive	Positive	Negative	7.4	low	LumA
TCGA-A8-A09C-01A-11R-A00Z-07	TCGA-A8-A09C	tumor	Positive	Positive	Negative	7.4	low	LumB
TCGA-A8-A09D-01A-11R-A00Z-07	TCGA-A8-A09D	tumor	Positive	Positive	Negative	9.6	high	LumA
TCGA-A8-A09G-01A-21R-A00Z-07	TCGA-A8-A09G	tumor	Positive	Negative	Equivocal	8.7	low	Her2
TCGA-A8-A09I-01A-22R-A034-07	TCGA-A8-A09I	tumor	Positive	Positive	Positive	8.4	low	LumB
TCGA-A8-A09K-01A-11R-A00Z-07	TCGA-A8-A09K	tumor	Positive	Positive	Negative	8.5	low	LumA
TCGA-A8-A09N-01A-11R-A00Z-07	TCGA-A8-A09N	tumor	Positive	Positive	Positive	9	high	LumB
TCGA-A8-A09Q-01A-11R-A00Z-07	TCGA-A8-A09Q	tumor	Positive	Positive	Negative	8.9	high	LumB
TCGA-A8-A09R-01A-11R-A00Z-07	TCGA-A8-A09R	tumor	Positive	Positive	Negative	9.8	high	LumB
TCGA-A8-A09T-01A-11R-A00Z-07	TCGA-A8-A09T	tumor	Positive	Positive	Negative	8.1	low	LumA
TCGA-A8-A09V-01A-11R-A034-07	TCGA-A8-A09V	tumor	Positive	Positive	Negative	8	low	LumA
TCGA-A8-A09X-01A-11R-A00Z-07	TCGA-A8-A09X	tumor	Negative	Negative	Negative	8.8	high	Her2
TCGA-A8-A0A1-01A-11R-A00Z-07	TCGA-A8-A0A1	tumor	Positive	Positive	Negative	8.4	low	LumA
TCGA-BH-A0BQ-11A-33R-A115-07	TCGA-BH-A0BQ	normal	Positive	Positive	Positive	8	low	Normal
TCGA-A8-A0A2-01A-11R-A034-07	TCGA-A8-A0A2	tumor	Positive	Positive	Negative	7.9	low	LumA
TCGA-A8-A0A4-01A-11R-A00Z-07	TCGA-A8-A0A4	tumor	Positive	Positive	Negative	8.4	low	LumA
TCGA-BH-A0DO-11A-22R-A12D-07	TCGA-BH-A0DO	normal	Positive	Positive	Negative	8	low	Normal
TCGA-BH-A0AU-11A-11R-A12P-07	TCGA-BH-A0AU	normal	Positive	Positive	Positive	8	low	Normal
TCGA-BH-A0DD-11A-23R-A12P-07	TCGA-BH-A0DD	normal	Positive	Positive	Positive	8	low	LumA
TCGA-A8-A0A7-01A-11R-A00Z-07	TCGA-A8-A0A7	tumor	Negative	Negative	Positive	9	high	Her2
TCGA-A8-A0A9-01A-11R-A00Z-07	TCGA-A8-A0A9	tumor	Positive	Positive	Negative	8	low	LumA
TCGA-BH-A0DG-11A-43R-A12P-07	TCGA-BH-A0DG	normal	Positive	Negative	Negative	8	low	Normal
TCGA-A8-A0AB-01A-11R-A034-07	TCGA-A8-A0AB	tumor	Positive	Positive	Equivocal	9.7	high	LumA
TCGA-A8-A0AD-01A-11R-A056-07	TCGA-A8-A0AD	tumor	Positive	Positive	Negative	7.9	low	LumA
TCGA-AC-A23C-01A-12R-A169-07	TCGA-AC-A23C	tumor	Positive	Positive	Positive	8.7	low	LumA
TCGA-BH-A1FN-11A-34R-A13Q-07	TCGA-BH-A1FN	normal	Positive	Positive	NA	8	low	Normal
TCGA-BH-A0C0-11A-21R-A089-07	TCGA-BH-A0C0	normal	Positive	Positive	Positive	8	low	Normal
TCGA-E9-A1N4-11A-33R-A14M-07	TCGA-E9-A1N4	normal	Positive	Positive	Positive	8	low	Normal
TCGA-AC-A23E-01A-11R-A157-07	TCGA-AC-A23E	tumor	Positive	Positive	NA	8.6	low	LumA
TCGA-AN-A041-01A-11R-A034-07	TCGA-AN-A041	tumor	Positive	Negative	Equivocal	8.7	low	LumA
TCGA-BH-A1FR-11B-42R-A13Q-07	TCGA-BH-A1FR	normal	NA	NA	NA	8	low	Normal
TCGA-AN-A049-01A-21R-A00Z-07	TCGA-AN-A049	tumor	Positive	Positive	Negative	8.1	low	LumA
TCGA-E2-A1LH-11A-22R-A14D-07	TCGA-E2-A1LH	normal	Negative	Negative	Negative	8	low	Normal
TCGA-AN-A04A-01A-21R-A034-07	TCGA-AN-A04A	tumor	Positive	Positive	Negative	8.9	high	LumA
TCGA-AN-A04C-01A-21R-A034-07	TCGA-AN-A04C	tumor	Negative	Negative	Positive	7.4	low	Her2
TCGA-AN-A04D-01A-21R-A034-07	TCGA-AN-A04D	tumor	Negative	Negative	Negative	9	high	Basal
TCGA-AN-A0AJ-01A-11R-A00Z-07	TCGA-AN-A0AJ	tumor	Positive	Positive	Positive	8	low	LumB
TCGA-AN-A0AL-01A-11R-A00Z-07	TCGA-AN-A0AL	tumor	Negative	Negative	Negative	7.4	low	Basal
TCGA-AN-A0AM-01A-11R-A034-07	TCGA-AN-A0AM	tumor	Positive	Negative	Negative	7.3	low	LumB
TCGA-AN-A0AS-01A-11R-A00Z-07	TCGA-AN-A0AS	tumor	Positive	Negative	Negative	7.5	low	LumA
TCGA-AN-A0AT-01A-11R-A034-07	TCGA-AN-A0AT	tumor	Negative	Negative	Negative	9.1	high	Basal
TCGA-AN-A0FD-01A-11R-A034-07	TCGA-AN-A0FD	tumor	Positive	Positive	Equivocal	7.3	low	LumA
TCGA-AN-A0FF-01A-11R-A034-07	TCGA-AN-A0FF	tumor	Positive	Positive	Negative	8.8	high	LumB
TCGA-AN-A0FJ-01A-11R-A00Z-07	TCGA-AN-A0FJ	tumor	Positive	Negative	Negative	8.8	high	Basal
TCGA-AN-A0FK-01A-11R-A034-07	TCGA-AN-A0FK	tumor	Positive	Positive	Negative	8.2	low	LumA
TCGA-BH-A1FM-11B-23R-A13Q-07	TCGA-BH-A1FM	normal	Positive	Negative	NA	8.1	low	Normal
TCGA-BH-A0DV-11A-22R-A12P-07	TCGA-BH-A0DV	normal	Positive	Positive	Negative	8.1	low	Normal
TCGA-BH-A0HA-11A-31R-A12P-07	TCGA-BH-A0HA	normal	Positive	Positive	Negative	8.1	low	Normal
TCGA-BH-A0E0-11A-13R-A089-07	TCGA-BH-A0E0	normal	Negative	Negative	Negative	8.1	low	Normal
TCGA-AN-A0FL-01A-11R-A034-07	TCGA-AN-A0FL	tumor	Negative	Negative	Negative	7.8	low	Basal
TCGA-AN-A0FN-01A-11R-A034-07	TCGA-AN-A0FN	tumor	Positive	Positive	Negative	7.5	low	LumA
TCGA-AN-A0FS-01A-11R-A034-07	TCGA-AN-A0FS	tumor	Positive	Negative	Negative	8.9	high	LumA
TCGA-E9-A1RH-11A-34R-A169-07	TCGA-E9-A1RH	normal	[Not Evaluated]	[Not Evaluated]	NA	8.1	low	Normal
TCGA-AN-A0FT-01A-11R-A034-07	TCGA-AN-A0FT	tumor	Positive	Positive	Positive	8.7	low	LumA
TCGA-AN-A0FV-01A-11R-A00Z-07	TCGA-AN-A0FV	tumor	Negative	Negative	Positive	8.9	high	Her2
TCGA-AN-A0FW-01A-11R-A034-07	TCGA-AN-A0FW	tumor	Positive	Indeterminate	Negative	8.5	low	LumA
TCGA-AN-A0FX-01A-11R-A034-07	TCGA-AN-A0FX	tumor	Negative	Negative	Negative	8.6	low	Basal
TCGA-AN-A0FY-01A-11R-A034-07	TCGA-AN-A0FY	tumor	Positive	Positive	Negative	8.5	low	LumB
TCGA-AN-A0FZ-01A-11R-A034-07	TCGA-AN-A0FZ	tumor	Positive	Negative	Equivocal	8.9	high	LumA
TCGA-E9-A1RF-11A-32R-A157-07	TCGA-E9-A1RF	normal	[Not Evaluated]	[Not Evaluated]	NA	8.1	low	LumA
TCGA-AN-A0G0-01A-11R-A034-07	TCGA-AN-A0G0	tumor	Negative	Negative	Negative	9.7	high	Basal
TCGA-AN-A0XL-01A-11R-A10J-07	TCGA-AN-A0XL	tumor	Positive	Positive	Negative	8.4	low	LumA
TCGA-AN-A0XN-01A-21R-A109-07	TCGA-AN-A0XN	tumor	Negative	Positive	Negative	7.1	low	LumA
TCGA-AN-A0XO-01A-11R-A109-07	TCGA-AN-A0XO	tumor	Positive	Negative	Negative	7.4	low	LumA
TCGA-AN-A0XP-01A-11R-A109-07	TCGA-AN-A0XP	tumor	Positive	Positive	Equivocal	7.4	low	LumA
TCGA-AN-A0XR-01A-11R-A109-07	TCGA-AN-A0XR	tumor	Positive	Negative	Negative	7.4	low	LumB
TCGA-AN-A0XS-01A-22R-A109-07	TCGA-AN-A0XS	tumor	Negative	Positive	Negative	7.9	low	LumA
TCGA-AN-A0XT-01A-11R-A109-07	TCGA-AN-A0XT	tumor	Positive	Negative	Negative	7.4	low	LumA
TCGA-AN-A0XU-01A-11R-A109-07	TCGA-AN-A0XU	tumor	Negative	Negative	Negative	7.9	low	Basal
TCGA-BH-A0DT-11A-12R-A12D-07	TCGA-BH-A0DT	normal	Positive	Positive	Negative	8.2	low	Normal
TCGA-AN-A0XV-01A-11R-A109-07	TCGA-AN-A0XV	tumor	Positive	Positive	Equivocal	7.1	low	LumA
TCGA-BH-A1EU-11A-23R-A137-07	TCGA-BH-A1EU	normal	Positive	Positive	Negative	8.2	low	Normal
TCGA-AN-A0XW-01A-11R-A109-07	TCGA-AN-A0XW	tumor	Positive	Positive	Equivocal	7.8	low	LumA
TCGA-AO-A03L-01A-41R-A056-07	TCGA-AO-A03L	tumor	Positive	Positive	Negative	9.6	high	LumA
TCGA-AO-A03N-01B-11R-A10J-07	TCGA-AO-A03N	tumor	Positive	Positive	Negative	7.1	low	LumB
TCGA-AO-A03O-01A-11R-A00Z-07	TCGA-AO-A03O	tumor	Positive	Positive	Negative	8.4	low	LumB
TCGA-AO-A03P-01A-11R-A00Z-07	TCGA-AO-A03P	tumor	Positive	Positive	Negative	8.7	low	LumB
TCGA-AO-A03R-01A-21R-A034-07	TCGA-AO-A03R	tumor	Positive	Positive	Negative	7.9	low	Normal
TCGA-AO-A03T-01A-21R-A034-07	TCGA-AO-A03T	tumor	Positive	Positive	Negative	7.3	low	Normal
TCGA-E2-A1IG-11A-22R-A144-07	TCGA-E2-A1IG	normal	Positive	Positive	Negative	8.2	low	Normal
TCGA-E9-A1RB-11A-33R-A157-07	TCGA-E9-A1RB	normal	NA	NA	NA	8.2	low	Normal
TCGA-AO-A03U-01B-21R-A10J-07	TCGA-AO-A03U	tumor	Negative	Negative	Negative	9.5	high	Normal
TCGA-AO-A03V-01A-11R-A115-07	TCGA-AO-A03V	tumor	Positive	Positive	Negative	7.4	low	LumA
TCGA-AO-A0J2-01A-11R-A034-07	TCGA-AO-A0J2	tumor	Negative	Negative	Negative	7.5	low	Her2
TCGA-AO-A0J3-01A-11R-A034-07	TCGA-AO-A0J3	tumor	Positive	Positive	Negative	9.2	high	LumB
TCGA-AO-A0J4-01A-11R-A034-07	TCGA-AO-A0J4	tumor	Negative	Negative	Negative	8.8	high	Basal
TCGA-AO-A0J5-01A-11R-A034-07	TCGA-AO-A0J5	tumor	Positive	Negative	Negative	9.3	high	LumA
TCGA-AO-A0J6-01A-11R-A034-07	TCGA-AO-A0J6	tumor	Negative	Negative	Negative	8	low	Basal
TCGA-AO-A0J7-01A-11R-A034-07	TCGA-AO-A0J7	tumor	Positive	Positive	Negative	8.5	low	LumB
TCGA-AO-A0J8-01A-21R-A034-07	TCGA-AO-A0J8	tumor	Positive	Positive	Negative	8.4	low	LumA
TCGA-AO-A0J9-01A-11R-A034-07	TCGA-AO-A0J9	tumor	Positive	Positive	Negative	7.9	low	LumA
TCGA-AO-A0JA-01A-11R-A056-07	TCGA-AO-A0JA	tumor	Positive	Positive	Negative	9.1	high	LumA
TCGA-E2-A158-11A-22R-A12D-07	TCGA-E2-A158	normal	Negative	Negative	Negative	8.3	low	Normal
TCGA-BH-A18J-11A-31R-A12D-07	TCGA-BH-A18J	normal	Positive	Positive	Negative	8.3	low	Normal
TCGA-E2-A153-11A-31R-A12D-07	TCGA-E2-A153	normal	NA	NA	NA	8.3	low	Normal
TCGA-AO-A0JC-01A-11R-A056-07	TCGA-AO-A0JC	tumor	Positive	Positive	Negative	8.3	low	LumA
TCGA-AO-A0JD-01A-11R-A056-07	TCGA-AO-A0JD	tumor	Positive	Positive	Negative	8.9	high	LumB
TCGA-AO-A0JE-01A-11R-A056-07	TCGA-AO-A0JE	tumor	Negative	Negative	Positive	9	high	Her2
TCGA-AO-A0JF-01A-11R-A056-07	TCGA-AO-A0JF	tumor	Positive	Positive	Negative	8.9	high	LumA
TCGA-AO-A0JG-01A-31R-A084-07	TCGA-AO-A0JG	tumor	Positive	Positive	Negative	8.6	low	LumA
TCGA-AO-A0JI-01A-21R-A056-07	TCGA-AO-A0JI	tumor	Positive	Negative	Negative	8.9	high	LumA
TCGA-AO-A0JJ-01A-11R-A056-07	TCGA-AO-A0JJ	tumor	Positive	Positive	Negative	9	high	LumA
TCGA-E9-A1R7-11A-42R-A14M-07	TCGA-E9-A1R7	normal	[Not Evaluated]	[Not Evaluated]	NA	8.3	low	Normal
TCGA-AO-A0JL-01A-11R-A056-07	TCGA-AO-A0JL	tumor	Negative	Negative	Positive	7.4	low	Basal
TCGA-AO-A0JM-01A-21R-A056-07	TCGA-AO-A0JM	tumor	Positive	Positive	Positive	8.6	low	LumB
TCGA-AO-A124-01A-11R-A10J-07	TCGA-AO-A124	tumor	Negative	Negative	Negative	9.6	high	Basal
TCGA-AO-A125-01A-11R-A10J-07	TCGA-AO-A125	tumor	Positive	Positive	Negative	9.5	high	LumA
TCGA-AO-A126-01A-11R-A10J-07	TCGA-AO-A126	tumor	Positive	Positive	Negative	9	high	LumA
TCGA-AO-A129-01A-21R-A10J-07	TCGA-AO-A129	tumor	Negative	Negative	Negative	9.5	high	Basal
TCGA-AO-A12A-01A-21R-A115-07	TCGA-AO-A12A	tumor	Positive	Positive	Negative	9.6	high	LumA
TCGA-E9-A1NA-11A-33R-A144-07	TCGA-E9-A1NA	normal	Positive	Positive	Positive	8.3	low	Normal
TCGA-E9-A1RC-11A-33R-A157-07	TCGA-E9-A1RC	normal	[Not Evaluated]	[Not Evaluated]	NA	8.3	low	LumA
TCGA-AO-A12B-01A-11R-A10J-07	TCGA-AO-A12B	tumor	Positive	Positive	Negative	8.3	low	LumA
TCGA-AO-A12D-01A-11R-A115-07	TCGA-AO-A12D	tumor	Negative	Negative	Positive	8.6	low	Her2
TCGA-AO-A12E-01A-11R-A10J-07	TCGA-AO-A12E	tumor	Positive	Positive	Negative	8.6	low	LumA
TCGA-AO-A12F-01A-11R-A115-07	TCGA-AO-A12F	tumor	Negative	Negative	Negative	8.5	low	Basal
TCGA-AO-A12G-01A-11R-A10J-07	TCGA-AO-A12G	tumor	Positive	Positive	Negative	8.1	low	LumA
TCGA-AO-A12H-01A-11R-A115-07	TCGA-AO-A12H	tumor	Positive	Positive	Negative	9.2	high	LumA
TCGA-AO-A1KP-01A-11R-A13Q-07	TCGA-AO-A1KP	tumor	Positive	Positive	Negative	7.4	low	LumB
TCGA-AO-A1KR-01A-12R-A144-07	TCGA-AO-A1KR	tumor	Negative	Negative	Negative	7	low	Basal
TCGA-AO-A1KS-01A-11R-A13Q-07	TCGA-AO-A1KS	tumor	Positive	Positive	Negative	8.1	low	LumB
TCGA-AO-A1KT-01A-11R-A13Q-07	TCGA-AO-A1KT	tumor	Positive	Positive	Negative	7.9	low	LumB
TCGA-AQ-A04H-01B-11R-A10J-07	TCGA-AQ-A04H	tumor	Positive	Positive	Positive	9.5	high	LumB
TCGA-AQ-A04J-01A-02R-A034-07	TCGA-AQ-A04J	tumor	Negative	Negative	Negative	7.5	low	Basal
TCGA-AQ-A04L-01B-21R-A10J-07	TCGA-AQ-A04L	tumor	Positive	Negative	Positive	8.7	low	LumA
TCGA-AQ-A0Y5-01A-11R-A14M-07	TCGA-AQ-A0Y5	tumor	Positive	Positive	Positive	8.2	low	LumA
TCGA-AQ-A1H2-01A-11R-A13Q-07	TCGA-AQ-A1H2	tumor	Positive	Positive	Positive	7.1	low	LumA
TCGA-AQ-A1H3-01A-31R-A13Q-07	TCGA-AQ-A1H3	tumor	Positive	Positive	Negative	9	high	LumA
TCGA-AR-A0TP-01A-11R-A084-07	TCGA-AR-A0TP	tumor	Positive	Negative	Negative	8.4	low	Basal
TCGA-AR-A0TQ-01A-11R-A084-07	TCGA-AR-A0TQ	tumor	Positive	Negative	Equivocal	8.6	low	LumB
TCGA-BH-A18U-11A-23R-A12D-07	TCGA-BH-A18U	normal	Positive	Positive	Positive	8.4	low	Normal
TCGA-BH-A0C3-11A-23R-A12P-07	TCGA-BH-A0C3	normal	Positive	Negative	Negative	8.4	low	Normal
TCGA-AR-A0TR-01A-11R-A084-07	TCGA-AR-A0TR	tumor	Positive	Positive	Equivocal	9	high	LumA
TCGA-AR-A0TS-01A-11R-A115-07	TCGA-AR-A0TS	tumor	Negative	Negative	Negative	10	high	Basal
TCGA-AR-A0TT-01A-31R-A084-07	TCGA-AR-A0TT	tumor	Positive	Negative	Negative	8.9	high	LumB
TCGA-AR-A0TU-01A-31R-A109-07	TCGA-AR-A0TU	tumor	Negative	Negative	Negative	7.6	low	Basal
TCGA-AR-A0TV-01A-21R-A084-07	TCGA-AR-A0TV	tumor	Positive	Positive	Equivocal	8.7	low	LumB
TCGA-BH-A0DQ-11A-12R-A089-07	TCGA-BH-A0DQ	normal	Positive	Positive	Negative	8.4	low	LumA
TCGA-AR-A0TW-01A-11R-A084-07	TCGA-AR-A0TW	tumor	Positive	Positive	Equivocal	9.2	high	LumA
TCGA-E9-A1RI-11A-41R-A169-07	TCGA-E9-A1RI	normal	[Not Evaluated]	[Not Evaluated]	NA	8.4	low	LumA
TCGA-AR-A0TX-01A-11R-A084-07	TCGA-AR-A0TX	tumor	Positive	Positive	Positive	9.1	high	Her2
TCGA-BH-A1FD-11B-21R-A13Q-07	TCGA-BH-A1FD	normal	Positive	Positive	Negative	8.4	low	Normal
TCGA-AR-A0TY-01A-12R-A115-07	TCGA-AR-A0TY	tumor	Positive	Negative	Negative	9.4	high	LumB
TCGA-AR-A0TZ-01A-12R-A084-07	TCGA-AR-A0TZ	tumor	Positive	Positive	Equivocal	9.8	high	LumA
TCGA-AR-A0U0-01A-11R-A109-07	TCGA-AR-A0U0	tumor	Negative	Negative	NA	9.6	high	Basal
TCGA-AR-A0U1-01A-11R-A115-07	TCGA-AR-A0U1	tumor	Negative	Negative	Negative	7.3	low	Basal
TCGA-AR-A0U2-01A-11R-A109-07	TCGA-AR-A0U2	tumor	Positive	Positive	Negative	9.5	high	LumB
TCGA-AR-A0U3-01A-11R-A109-07	TCGA-AR-A0U3	tumor	Positive	Positive	Negative	9.8	high	LumA
TCGA-AR-A1AH-01A-11R-A12D-07	TCGA-AR-A1AH	tumor	Positive	Negative	Negative	8	low	Basal
TCGA-AR-A1AI-01A-11R-A12P-07	TCGA-AR-A1AI	tumor	Negative	Negative	Equivocal	9.2	high	Basal
TCGA-AR-A1AJ-01A-21R-A12P-07	TCGA-AR-A1AJ	tumor	Positive	Negative	Negative	8.2	low	Basal
TCGA-AR-A1AK-01A-21R-A12P-07	TCGA-AR-A1AK	tumor	Positive	Positive	Negative	7.7	low	LumA
TCGA-AR-A1AL-01A-21R-A12P-07	TCGA-AR-A1AL	tumor	Positive	Positive	Negative	8.4	low	LumA
TCGA-AR-A1AN-01A-11R-A12P-07	TCGA-AR-A1AN	tumor	Positive	Positive	Negative	8.7	low	LumA
TCGA-AR-A1AO-01A-11R-A12P-07	TCGA-AR-A1AO	tumor	Positive	Negative	Negative	7.7	low	Normal
TCGA-AR-A1AP-01A-11R-A12P-07	TCGA-AR-A1AP	tumor	Positive	Positive	Equivocal	8.7	low	LumA
TCGA-AR-A1AQ-01A-11R-A12P-07	TCGA-AR-A1AQ	tumor	Negative	Negative	Equivocal	7.8	low	Basal
TCGA-AR-A1AR-01A-31R-A137-07	TCGA-AR-A1AR	tumor	Negative	Negative	Negative	9.1	high	Basal
TCGA-AR-A1AS-01A-11R-A12P-07	TCGA-AR-A1AS	tumor	Positive	Positive	Negative	7.2	low	LumA
TCGA-AR-A1AU-01A-11R-A12P-07	TCGA-AR-A1AU	tumor	Positive	Positive	Equivocal	8.9	high	LumA
TCGA-AR-A1AV-01A-21R-A12P-07	TCGA-AR-A1AV	tumor	Positive	Positive	Negative	9.3	high	LumA
TCGA-AR-A1AW-01A-21R-A12P-07	TCGA-AR-A1AW	tumor	Positive	Positive	Equivocal	9.4	high	LumB
TCGA-AR-A1AX-01A-11R-A12P-07	TCGA-AR-A1AX	tumor	Positive	Positive	Positive	9	high	LumA
TCGA-BH-A1EV-11A-24R-A137-07	TCGA-BH-A1EV	normal	Positive	Positive	Positive	8.5	low	Normal
TCGA-AR-A1AY-01A-21R-A12P-07	TCGA-AR-A1AY	tumor	Negative	Negative	Negative	9.8	high	Basal
TCGA-AR-A24H-01A-11R-A169-07	TCGA-AR-A24H	tumor	Positive	Positive	Negative	9.3	high	LumB
TCGA-AR-A24K-01A-11R-A169-07	TCGA-AR-A24K	tumor	Positive	Positive	Equivocal	9.3	high	LumB
TCGA-BH-A0H7-11A-13R-A089-07	TCGA-BH-A0H7	normal	Positive	Positive	Negative	8.5	low	Normal
TCGA-AR-A24L-01A-11R-A169-07	TCGA-AR-A24L	tumor	Positive	Positive	Equivocal	9.1	high	LumA
TCGA-AR-A24M-01A-11R-A169-07	TCGA-AR-A24M	tumor	Positive	Positive	Negative	9.8	high	LumA
TCGA-AR-A24N-01A-11R-A169-07	TCGA-AR-A24N	tumor	Positive	Positive	Equivocal	9.4	high	LumB
TCGA-AR-A24O-01A-11R-A169-07	TCGA-AR-A24O	tumor	Positive	Positive	Negative	9.1	high	LumA
TCGA-AR-A24P-01A-11R-A169-07	TCGA-AR-A24P	tumor	Positive	Positive	Equivocal	9.1	high	LumA
TCGA-GI-A2C8-11A-22R-A16F-07	TCGA-GI-A2C8	normal	Positive	Positive	Negative	8.5	low	LumA
TCGA-AR-A24Q-01A-12R-A169-07	TCGA-AR-A24Q	tumor	Positive	Negative	Negative	7.7	low	Basal
TCGA-AR-A24R-01A-11R-A169-07	TCGA-AR-A24R	tumor	Positive	Positive	Negative	9.2	high	LumB
TCGA-AR-A24S-01A-11R-A169-07	TCGA-AR-A24S	tumor	Positive	Positive	Negative	8.8	high	LumB
TCGA-AR-A24T-01A-11R-A169-07	TCGA-AR-A24T	tumor	Positive	Positive	Equivocal	8.2	low	LumA
TCGA-AR-A24U-01A-11R-A169-07	TCGA-AR-A24U	tumor	Negative	Negative	Positive	9.2	high	Her2
TCGA-AR-A24V-01A-21R-A169-07	TCGA-AR-A24V	tumor	Positive	Positive	Negative	7.9	low	LumA
TCGA-AR-A24W-01A-11R-A169-07	TCGA-AR-A24W	tumor	Positive	Positive	Negative	8	low	LumA
TCGA-AR-A24X-01A-11R-A169-07	TCGA-AR-A24X	tumor	Positive	Positive	Equivocal	9.4	high	LumA
TCGA-AR-A24Z-01A-11R-A169-07	TCGA-AR-A24Z	tumor	Positive	Positive	Negative	9.6	high	LumB
TCGA-AR-A250-01A-31R-A169-07	TCGA-AR-A250	tumor	Positive	Negative	Equivocal	8.6	low	LumB
TCGA-AR-A251-01A-12R-A169-07	TCGA-AR-A251	tumor	Positive	Negative	Equivocal	8.3	low	Basal
TCGA-AR-A252-01A-11R-A169-07	TCGA-AR-A252	tumor	Positive	Positive	Negative	9.4	high	LumA
TCGA-AR-A254-01A-21R-A169-07	TCGA-AR-A254	tumor	Positive	Positive	Positive	8.8	high	Her2
TCGA-AR-A255-01A-11R-A169-07	TCGA-AR-A255	tumor	Positive	Positive	Positive	8.3	low	LumA
TCGA-AR-A256-01A-11R-A169-07	TCGA-AR-A256	tumor	Negative	Negative	Negative	9	high	Basal
TCGA-B6-A0I2-01A-11R-A034-07	TCGA-B6-A0I2	tumor	[Not Evaluated]	[Not Evaluated]	NA	8	low	Basal
TCGA-B6-A0I5-01A-11R-A034-07	TCGA-B6-A0I5	tumor	Positive	Positive	NA	8.9	high	LumA
TCGA-B6-A0I6-01A-11R-A034-07	TCGA-B6-A0I6	tumor	Negative	Negative	NA	8.5	low	Basal
TCGA-B6-A0I8-01A-11R-A034-07	TCGA-B6-A0I8	tumor	[Not Evaluated]	[Not Evaluated]	NA	9.5	high	LumA
TCGA-BH-A0BW-11A-12R-A115-07	TCGA-BH-A0BW	normal	Negative	Negative	Negative	8.6	low	Normal
TCGA-B6-A0I9-01A-11R-A034-07	TCGA-B6-A0I9	tumor	Indeterminate	Positive	NA	8.9	high	Her2
TCGA-B6-A0IA-01A-11R-A034-07	TCGA-B6-A0IA	tumor	Positive	Positive	NA	8.4	low	LumA
TCGA-B6-A0IB-01A-11R-A034-07	TCGA-B6-A0IB	tumor	Positive	Positive	NA	7.6	low	LumB
TCGA-B6-A0IC-01A-11R-A034-07	TCGA-B6-A0IC	tumor	Positive	Positive	NA	9.6	high	LumA
TCGA-B6-A0IE-01A-11R-A034-07	TCGA-B6-A0IE	tumor	Negative	Negative	NA	7.8	low	LumA
TCGA-B6-A0IG-01A-11R-A034-07	TCGA-B6-A0IG	tumor	Positive	Positive	NA	8.4	low	LumA
TCGA-B6-A0IH-01A-11R-A115-07	TCGA-B6-A0IH	tumor	Positive	Positive	NA	7.9	low	LumA
TCGA-B6-A0IJ-01A-11R-A034-07	TCGA-B6-A0IJ	tumor	Positive	Positive	NA	9.3	high	Basal
TCGA-BH-A18S-11A-43R-A12D-07	TCGA-BH-A18S	normal	NA	NA	NA	8.6	low	Normal
TCGA-B6-A0IK-01A-12R-A056-07	TCGA-B6-A0IK	tumor	Negative	Negative	NA	7.3	low	Her2
TCGA-B6-A0IM-01A-11R-A034-07	TCGA-B6-A0IM	tumor	Positive	Positive	NA	9.6	high	LumA
TCGA-B6-A0IN-01A-11R-A034-07	TCGA-B6-A0IN	tumor	Positive	Negative	NA	8	low	LumB
TCGA-B6-A0IO-01A-11R-A034-07	TCGA-B6-A0IO	tumor	Positive	Indeterminate	NA	9	high	LumA
TCGA-E2-A15I-11A-32R-A137-07	TCGA-E2-A15I	normal	NA	NA	NA	8.6	low	Normal
TCGA-B6-A0IP-01A-11R-A034-07	TCGA-B6-A0IP	tumor	Positive	Positive	NA	8.8	high	LumA
TCGA-BH-A0B5-11A-23R-A12P-07	TCGA-BH-A0B5	normal	Positive	Positive	Negative	8.6	low	LumA
TCGA-B6-A0IQ-01A-11R-A034-07	TCGA-B6-A0IQ	tumor	Negative	Negative	NA	7.9	low	Basal
TCGA-B6-A0RE-01A-11R-A056-07	TCGA-B6-A0RE	tumor	Negative	Negative	NA	8.6	low	Basal
TCGA-B6-A0RG-01A-11R-A056-07	TCGA-B6-A0RG	tumor	Negative	Negative	NA	9.1	high	LumA
TCGA-B6-A0RH-01A-21R-A115-07	TCGA-B6-A0RH	tumor	Positive	Positive	NA	9.5	high	Her2
TCGA-B6-A0RI-01A-11R-A056-07	TCGA-B6-A0RI	tumor	Positive	Positive	NA	9.4	high	LumA
TCGA-B6-A0RL-01A-11R-A084-07	TCGA-B6-A0RL	tumor	Positive	Positive	NA	7.4	low	LumB
TCGA-B6-A0RM-01A-11R-A084-07	TCGA-B6-A0RM	tumor	Positive	Positive	NA	9.4	high	LumA
TCGA-BH-A1FU-11A-23R-A14D-07	TCGA-BH-A1FU	normal	NA	NA	NA	8.6	low	Normal
TCGA-B6-A0RN-01A-12R-A084-07	TCGA-B6-A0RN	tumor	Negative	Negative	NA	7.9	low	LumA
TCGA-E9-A1NF-11A-73R-A14D-07	TCGA-E9-A1NF	normal	Positive	Positive	Negative	8.6	low	LumA
TCGA-B6-A0RO-01A-22R-A084-07	TCGA-B6-A0RO	tumor	Positive	Positive	NA	8.3	low	LumA
TCGA-B6-A0RP-01A-21R-A084-07	TCGA-B6-A0RP	tumor	Positive	Positive	NA	8.6	low	LumA
TCGA-B6-A0RQ-01A-11R-A115-07	TCGA-B6-A0RQ	tumor	Positive	Positive	NA	8.4	low	Normal
TCGA-B6-A0RS-01A-11R-A084-07	TCGA-B6-A0RS	tumor	Negative	Negative	NA	8.9	high	Her2
TCGA-B6-A0RT-01A-21R-A084-07	TCGA-B6-A0RT	tumor	Negative	Negative	NA	8.5	low	Basal
TCGA-B6-A0RU-01A-11R-A084-07	TCGA-B6-A0RU	tumor	Negative	Negative	NA	8.9	high	Basal
TCGA-B6-A0RV-01A-11R-A084-07	TCGA-B6-A0RV	tumor	Positive	Positive	NA	8.9	high	LumA
TCGA-B6-A0WS-01A-11R-A115-07	TCGA-B6-A0WS	tumor	Positive	Positive	NA	9	high	LumA
TCGA-B6-A0WT-01A-11R-A109-07	TCGA-B6-A0WT	tumor	Positive	Positive	NA	9.2	high	LumA
TCGA-B6-A0WV-01A-11R-A109-07	TCGA-B6-A0WV	tumor	Positive	Positive	NA	8.4	low	LumB
TCGA-B6-A0WW-01A-11R-A109-07	TCGA-B6-A0WW	tumor	Positive	Positive	NA	7.8	low	LumB
TCGA-B6-A0WX-01A-11R-A109-07	TCGA-B6-A0WX	tumor	Negative	Negative	NA	7.3	low	Basal
TCGA-B6-A0WY-01A-11R-A109-07	TCGA-B6-A0WY	tumor	Positive	Negative	NA	8.1	low	LumA
TCGA-B6-A0WZ-01A-11R-A109-07	TCGA-B6-A0WZ	tumor	Positive	Positive	NA	7.1	low	LumA
TCGA-B6-A0X0-01A-21R-A115-07	TCGA-B6-A0X0	tumor	Positive	Positive	NA	9.9	high	LumA
TCGA-B6-A0X1-01A-11R-A109-07	TCGA-B6-A0X1	tumor	Negative	Negative	NA	9.3	high	Basal
TCGA-B6-A0X4-01A-11R-A109-07	TCGA-B6-A0X4	tumor	Positive	Positive	NA	8.2	low	LumA
TCGA-B6-A0X5-01A-21R-A109-07	TCGA-B6-A0X5	tumor	Positive	Positive	NA	9.1	high	LumB
TCGA-B6-A0X7-01A-11R-A10J-07	TCGA-B6-A0X7	tumor	Positive	Positive	NA	7.2	low	LumA
TCGA-B6-A1KC-01B-11R-A157-07	TCGA-B6-A1KC	tumor	Positive	Negative	Negative	9.1	high	LumB
TCGA-B6-A1KF-01A-11R-A13Q-07	TCGA-B6-A1KF	tumor	Negative	Negative	Equivocal	8.7	low	Basal
TCGA-B6-A1KN-01A-11R-A13Q-07	TCGA-B6-A1KN	tumor	Negative	Negative	NA	8.3	low	LumB
TCGA-BH-A0AU-01A-11R-A12P-07	TCGA-BH-A0AU	tumor	Positive	Positive	Positive	9.5	high	LumB
TCGA-BH-A0AV-01A-31R-A115-07	TCGA-BH-A0AV	tumor	Negative	Negative	Negative	8.3	low	Basal
TCGA-BH-A0AW-01A-11R-A056-07	TCGA-BH-A0AW	tumor	Positive	Negative	Positive	9.2	high	Her2
TCGA-BH-A0AY-01A-21R-A00Z-07	TCGA-BH-A0AY	tumor	Positive	Positive	Negative	7.6	low	LumA
TCGA-BH-A0AZ-01A-21R-A12P-07	TCGA-BH-A0AZ	tumor	Positive	Positive	Negative	8.9	high	LumA
TCGA-BH-A0B0-01A-21R-A115-07	TCGA-BH-A0B0	tumor	Positive	Positive	Negative	8.6	low	LumA
TCGA-BH-A0B1-01A-12R-A056-07	TCGA-BH-A0B1	tumor	Positive	Positive	Negative	8.4	low	LumA
TCGA-BH-A0B5-01A-11R-A12P-07	TCGA-BH-A0B5	tumor	Positive	Positive	Negative	9.4	high	LumA
TCGA-BH-A0B7-01A-12R-A115-07	TCGA-BH-A0B7	tumor	Positive	Positive	Positive	9.6	high	Her2
TCGA-BH-A0BA-01A-11R-A056-07	TCGA-BH-A0BA	tumor	Positive	Positive	Negative	9.2	high	LumA
TCGA-BH-A0BC-01A-22R-A084-07	TCGA-BH-A0BC	tumor	Positive	Positive	Negative	8.2	low	LumA
TCGA-BH-A0BD-01A-11R-A034-07	TCGA-BH-A0BD	tumor	Positive	Positive	Negative	9	high	LumB
TCGA-BH-A0BF-01A-21R-A12P-07	TCGA-BH-A0BF	tumor	Positive	Positive	Negative	8.5	low	LumB
TCGA-BH-A0BG-01A-11R-A115-07	TCGA-BH-A0BG	tumor	Negative	Negative	Negative	7.9	low	Basal
TCGA-BH-A0BL-01A-11R-A115-07	TCGA-BH-A0BL	tumor	Negative	Negative	Negative	8.6	low	Basal
TCGA-BH-A0BM-01A-11R-A056-07	TCGA-BH-A0BM	tumor	Positive	Negative	Negative	8.4	low	LumA
TCGA-BH-A0BO-01A-23R-A12D-07	TCGA-BH-A0BO	tumor	Positive	Positive	Negative	8.6	low	LumA
TCGA-BH-A0BP-01A-11R-A115-07	TCGA-BH-A0BP	tumor	Positive	Positive	Negative	8	low	LumA
TCGA-BH-A0BQ-01A-21R-A115-07	TCGA-BH-A0BQ	tumor	Positive	Positive	Positive	8.5	low	LumA
TCGA-BH-A0BR-01A-21R-A115-07	TCGA-BH-A0BR	tumor	Positive	Positive	Negative	9.1	high	LumA
TCGA-E9-A1N9-11A-71R-A14D-07	TCGA-E9-A1N9	normal	Negative	Positive	Positive	8.7	low	Normal
TCGA-BH-A0BS-01A-11R-A12P-07	TCGA-BH-A0BS	tumor	Positive	Positive	Negative	9.6	high	LumA
TCGA-BH-A0BT-01A-11R-A12P-07	TCGA-BH-A0BT	tumor	Positive	Positive	Negative	8.5	low	LumA
TCGA-BH-A0BV-01A-11R-A00Z-07	TCGA-BH-A0BV	tumor	Positive	Positive	Negative	8.9	high	LumA
TCGA-BH-A0BW-01A-11R-A115-07	TCGA-BH-A0BW	tumor	Negative	Negative	Negative	9.1	high	Basal
TCGA-BH-A0BZ-01A-31R-A12P-07	TCGA-BH-A0BZ	tumor	NA	NA	NA	8.2	low	LumB
TCGA-BH-A0C0-01A-21R-A056-07	TCGA-BH-A0C0	tumor	Positive	Positive	Positive	8.5	low	LumB
TCGA-BH-A0C1-01B-11R-A12D-07	TCGA-BH-A0C1	tumor	Positive	Positive	Negative	9.7	high	LumA
TCGA-BH-A0C3-01A-21R-A12P-07	TCGA-BH-A0C3	tumor	Positive	Negative	Negative	8.8	high	LumB
TCGA-BH-A0C7-01B-11R-A115-07	TCGA-BH-A0C7	tumor	Positive	Negative	Positive	9.3	high	LumB
TCGA-BH-A0DD-01A-31R-A12P-07	TCGA-BH-A0DD	tumor	Positive	Positive	Positive	9.7	high	LumB
TCGA-BH-A0DE-01A-11R-A115-07	TCGA-BH-A0DE	tumor	Positive	Positive	Negative	7.1	low	LumA
TCGA-BH-A0DG-01A-21R-A12P-07	TCGA-BH-A0DG	tumor	Positive	Negative	Negative	9.2	high	LumA
TCGA-BH-A0DH-01A-11R-A084-07	TCGA-BH-A0DH	tumor	NA	NA	NA	8.1	low	LumA
TCGA-BH-A0DI-01A-21R-A12P-07	TCGA-BH-A0DI	tumor	Positive	Positive	Negative	8.6	low	LumA
TCGA-BH-A0DK-01A-21R-A056-07	TCGA-BH-A0DK	tumor	Positive	Positive	Negative	8.6	low	LumA
TCGA-BH-A0DL-01A-11R-A115-07	TCGA-BH-A0DL	tumor	NA	NA	NA	8.2	low	Basal
TCGA-BH-A0DO-01B-11R-A12D-07	TCGA-BH-A0DO	tumor	Positive	Positive	Negative	8.6	low	LumA
TCGA-BH-A0DP-01A-21R-A056-07	TCGA-BH-A0DP	tumor	Positive	Positive	Negative	8.4	low	LumA
TCGA-BH-A0DQ-01A-11R-A084-07	TCGA-BH-A0DQ	tumor	Positive	Positive	Negative	7.8	low	LumA
TCGA-BH-A0DS-01A-11R-A056-07	TCGA-BH-A0DS	tumor	Positive	Positive	Negative	7.2	low	LumA
TCGA-BH-A1EW-11B-33R-A137-07	TCGA-BH-A1EW	normal	Negative	Negative	Negative	8.8	high	LumA
TCGA-BH-A0DT-01A-21R-A12D-07	TCGA-BH-A0DT	tumor	Positive	Positive	Negative	8.8	high	LumA
TCGA-BH-A0DV-01A-21R-A12P-07	TCGA-BH-A0DV	tumor	Positive	Positive	Negative	8	low	LumA
TCGA-BH-A0DX-01A-11R-A115-07	TCGA-BH-A0DX	tumor	Positive	Positive	Negative	7.3	low	LumA
TCGA-BH-A0DZ-01A-11R-A00Z-07	TCGA-BH-A0DZ	tumor	Positive	Positive	Positive	9.1	high	LumA
TCGA-BH-A0E0-01A-11R-A056-07	TCGA-BH-A0E0	tumor	Negative	Negative	Negative	7.5	low	Basal
TCGA-A7-A13G-11A-51R-A13Q-07	TCGA-A7-A13G	normal	Positive	Positive	Negative	8.8	high	LumA
TCGA-BH-A0E1-01A-11R-A056-07	TCGA-BH-A0E1	tumor	Positive	Positive	Negative	8.7	low	LumA
TCGA-BH-A0E2-01A-11R-A056-07	TCGA-BH-A0E2	tumor	Positive	Positive	Negative	8.7	low	LumA
TCGA-BH-A0E6-01A-11R-A034-07	TCGA-BH-A0E6	tumor	Negative	Negative	Negative	8.3	low	Basal
TCGA-BH-A0E7-01A-11R-A034-07	TCGA-BH-A0E7	tumor	Positive	Positive	Negative	9.3	high	LumA
TCGA-BH-A0E9-01B-11R-A115-07	TCGA-BH-A0E9	tumor	Positive	Positive	Negative	9.1	high	LumA
TCGA-BH-A0EA-01A-11R-A115-07	TCGA-BH-A0EA	tumor	Positive	Positive	Negative	8.6	low	LumA
TCGA-BH-A0EB-01A-11R-A034-07	TCGA-BH-A0EB	tumor	Positive	Positive	Negative	9.1	high	LumA
TCGA-BH-A0EE-01A-11R-A034-07	TCGA-BH-A0EE	tumor	Negative	Negative	Positive	8.7	low	Her2
TCGA-BH-A0EI-01A-11R-A115-07	TCGA-BH-A0EI	tumor	Positive	Positive	Negative	9.5	high	LumA
TCGA-BH-A0GY-01A-11R-A056-07	TCGA-BH-A0GY	tumor	Positive	Positive	Negative	9	high	LumA
TCGA-BH-A0GZ-01A-11R-A056-07	TCGA-BH-A0GZ	tumor	Positive	Positive	Negative	8.7	low	LumA
TCGA-BH-A0H0-01A-11R-A056-07	TCGA-BH-A0H0	tumor	Positive	Positive	Negative	9.3	high	LumB
TCGA-BH-A0H3-01A-11R-A12P-07	TCGA-BH-A0H3	tumor	Positive	Positive	Negative	9.3	high	LumA
TCGA-BH-A0H5-01A-21R-A115-07	TCGA-BH-A0H5	tumor	Positive	Positive	Negative	8.4	low	LumA
TCGA-BH-A0H6-01A-21R-A056-07	TCGA-BH-A0H6	tumor	Positive	Positive	Negative	8.9	high	LumA
TCGA-BH-A0H7-01A-13R-A056-07	TCGA-BH-A0H7	tumor	Positive	Positive	Negative	8.3	low	LumA
TCGA-BH-A0H9-01A-11R-A056-07	TCGA-BH-A0H9	tumor	Positive	Positive	Negative	9.3	high	LumA
TCGA-BH-A0HA-01A-11R-A12P-07	TCGA-BH-A0HA	tumor	Positive	Positive	Negative	8.7	low	LumA
TCGA-BH-A0HB-01A-11R-A056-07	TCGA-BH-A0HB	tumor	Positive	Positive	Negative	7	low	LumA
TCGA-BH-A0HI-01A-11R-A084-07	TCGA-BH-A0HI	tumor	Positive	Positive	Negative	8.7	low	LumA
TCGA-BH-A0HK-01A-11R-A056-07	TCGA-BH-A0HK	tumor	Positive	Negative	Negative	8.1	low	LumA
TCGA-BH-A0HO-01A-11R-A034-07	TCGA-BH-A0HO	tumor	Positive	Positive	Negative	9.9	high	LumA
TCGA-BH-A0HP-01A-12R-A084-07	TCGA-BH-A0HP	tumor	Positive	Negative	Negative	8.8	high	LumA
TCGA-BH-A0HQ-01A-11R-A034-07	TCGA-BH-A0HQ	tumor	Positive	Positive	Negative	9.1	high	LumA
TCGA-BH-A0HU-01A-11R-A034-07	TCGA-BH-A0HU	tumor	Positive	Positive	Negative	9	high	LumB
TCGA-BH-A0HW-01A-11R-A034-07	TCGA-BH-A0HW	tumor	Positive	Negative	Negative	9.4	high	LumB
TCGA-BH-A0HX-01A-21R-A056-07	TCGA-BH-A0HX	tumor	Positive	Positive	Negative	8.7	low	LumA
TCGA-BH-A0HY-01A-11R-A056-07	TCGA-BH-A0HY	tumor	Positive	Negative	Positive	8.7	low	LumB
TCGA-BH-A0RX-01A-21R-A084-07	TCGA-BH-A0RX	tumor	Negative	Negative	Negative	8.5	low	Basal
TCGA-BH-A0W3-01A-11R-A109-07	TCGA-BH-A0W3	tumor	Positive	Positive	Negative	9.5	high	LumB
TCGA-BH-A0W4-01A-11R-A109-07	TCGA-BH-A0W4	tumor	Positive	Positive	Negative	8.5	low	LumA
TCGA-BH-A0W5-01A-11R-A109-07	TCGA-BH-A0W5	tumor	Positive	Positive	Equivocal	8.1	low	LumA
TCGA-BH-A0W7-01A-11R-A115-07	TCGA-BH-A0W7	tumor	Positive	Positive	Negative	9.6	high	LumA
TCGA-BH-A0WA-01A-11R-A109-07	TCGA-BH-A0WA	tumor	Negative	Negative	Negative	8.9	high	Basal
TCGA-BH-A18F-01A-11R-A12D-07	TCGA-BH-A18F	tumor	Positive	Positive	Negative	8.9	high	LumA
TCGA-BH-A18H-01A-11R-A12D-07	TCGA-BH-A18H	tumor	Positive	Positive	Positive	7.5	low	LumA
TCGA-BH-A18I-01A-11R-A12D-07	TCGA-BH-A18I	tumor	Positive	Positive	Positive	8.3	low	LumA
TCGA-BH-A18J-01A-11R-A12D-07	TCGA-BH-A18J	tumor	Positive	Positive	Negative	7.1	low	LumA
TCGA-BH-A18K-01A-11R-A12D-07	TCGA-BH-A18K	tumor	Positive	Positive	Negative	7.8	low	LumA
TCGA-BH-A18L-01A-32R-A12D-07	TCGA-BH-A18L	tumor	Positive	Positive	Negative	9.5	high	LumB
TCGA-BH-A18M-01A-11R-A12D-07	TCGA-BH-A18M	tumor	NA	NA	NA	8.7	low	LumA
TCGA-BH-A18R-01A-11R-A12D-07	TCGA-BH-A18R	tumor	Indeterminate	Negative	Positive	9.2	high	Her2
TCGA-BH-A18S-01A-11R-A12D-07	TCGA-BH-A18S	tumor	NA	NA	NA	9.4	high	LumA
TCGA-BH-A1F2-11A-32R-A13Q-07	TCGA-BH-A1F2	normal	Positive	Positive	Positive	8.9	high	Normal
TCGA-BH-A0E1-11A-13R-A089-07	TCGA-BH-A0E1	normal	Positive	Positive	Negative	8.9	high	Normal
TCGA-BH-A18T-01A-11R-A12D-07	TCGA-BH-A18T	tumor	Negative	Negative	Equivocal	9.1	high	Basal
TCGA-BH-A18U-01A-21R-A12D-07	TCGA-BH-A18U	tumor	Positive	Positive	Positive	8.8	high	LumB
TCGA-BH-A0BV-11A-31R-A089-07	TCGA-BH-A0BV	normal	Positive	Positive	Negative	8.9	high	Normal
TCGA-BH-A18V-01A-11R-A12D-07	TCGA-BH-A18V	tumor	Negative	Negative	Negative	9.4	high	Basal
TCGA-BH-A1EN-01A-11R-A13Q-07	TCGA-BH-A1EN	tumor	NA	NA	NA	9.5	high	Her2
TCGA-BH-A208-11A-51R-A157-07	TCGA-BH-A208	normal	[Not Evaluated]	[Not Evaluated]	NA	8.9	high	Normal
TCGA-BH-A1FH-11B-42R-A13Q-07	TCGA-BH-A1FH	normal	Positive	Negative	NA	8.9	high	Normal
TCGA-BH-A1EO-01A-11R-A137-07	TCGA-BH-A1EO	tumor	NA	NA	NA	8.6	low	LumA
TCGA-BH-A1ET-01A-11R-A137-07	TCGA-BH-A1ET	tumor	Positive	Positive	Negative	9.1	high	LumA
TCGA-BH-A1EU-01A-11R-A137-07	TCGA-BH-A1EU	tumor	Positive	Positive	Negative	9.1	high	LumA
TCGA-E2-A1LB-11A-22R-A144-07	TCGA-E2-A1LB	normal	Negative	Negative	Positive	8.9	high	Normal
TCGA-BH-A1EV-01A-11R-A137-07	TCGA-BH-A1EV	tumor	Positive	Positive	Positive	9.1	high	Her2
TCGA-BH-A1EW-01A-11R-A137-07	TCGA-BH-A1EW	tumor	Negative	Negative	Negative	9	high	LumA
TCGA-BH-A1EX-01A-11R-A13Q-07	TCGA-BH-A1EX	tumor	Positive	Positive	Positive	9.4	high	LumA
TCGA-BH-A1EY-01A-11R-A13Q-07	TCGA-BH-A1EY	tumor	Positive	Positive	Negative	9.4	high	LumA
TCGA-BH-A1F0-01A-11R-A137-07	TCGA-BH-A1F0	tumor	Negative	Indeterminate	Negative	8	low	Basal
TCGA-BH-A1F2-01A-31R-A13Q-07	TCGA-BH-A1F2	tumor	Positive	Positive	Positive	8.1	low	LumB
TCGA-BH-A1F5-01A-12R-A13Q-07	TCGA-BH-A1F5	tumor	Positive	Positive	Negative	9.5	high	LumA
TCGA-BH-A1F6-01A-11R-A13Q-07	TCGA-BH-A1F6	tumor	Negative	Negative	Negative	8.8	high	Basal
TCGA-BH-A1F8-01A-11R-A13Q-07	TCGA-BH-A1F8	tumor	Positive	Positive	Positive	9.4	high	LumB
TCGA-BH-A1FC-01A-11R-A13Q-07	TCGA-BH-A1FC	tumor	NA	NA	NA	8	low	Basal
TCGA-BH-A1FD-01A-11R-A13Q-07	TCGA-BH-A1FD	tumor	Positive	Positive	Negative	8.7	low	LumB
TCGA-BH-A1FE-01A-11R-A13Q-07	TCGA-BH-A1FE	tumor	Positive	Positive	NA	9.3	high	LumA
TCGA-BH-A1FG-01A-11R-A13Q-07	TCGA-BH-A1FG	tumor	Positive	Positive	Negative	8.4	low	LumA
TCGA-BH-A1FH-01A-12R-A13Q-07	TCGA-BH-A1FH	tumor	Positive	Negative	NA	9.2	high	LumA
TCGA-BH-A1FJ-01A-11R-A13Q-07	TCGA-BH-A1FJ	tumor	NA	NA	NA	9.5	high	LumB
TCGA-BH-A1FL-01A-11R-A13Q-07	TCGA-BH-A1FL	tumor	Positive	Positive	NA	8.6	low	LumA
TCGA-BH-A1FM-01A-11R-A13Q-07	TCGA-BH-A1FM	tumor	Positive	Negative	NA	8.5	low	LumB
TCGA-BH-A1FN-01A-11R-A13Q-07	TCGA-BH-A1FN	tumor	Positive	Positive	NA	8.6	low	LumB
TCGA-BH-A1FR-01A-11R-A13Q-07	TCGA-BH-A1FR	tumor	NA	NA	NA	9.5	high	LumA
TCGA-BH-A1FU-01A-11R-A14D-07	TCGA-BH-A1FU	tumor	NA	NA	NA	9.5	high	Normal
TCGA-BH-A0B7-11A-34R-A115-07	TCGA-BH-A0B7	normal	Positive	Positive	Positive	9	high	Normal
TCGA-BH-A201-01A-11R-A14M-07	TCGA-BH-A201	tumor	Positive	Positive	Negative	7.4	low	LumA
TCGA-BH-A202-01A-11R-A14M-07	TCGA-BH-A202	tumor	Positive	Positive	Positive	8.1	low	LumB
TCGA-BH-A203-01A-12R-A169-07	TCGA-BH-A203	tumor	[Not Evaluated]	[Not Evaluated]	NA	8.6	low	Her2
TCGA-BH-A204-01A-11R-A157-07	TCGA-BH-A204	tumor	[Not Evaluated]	[Not Evaluated]	NA	9.7	high	LumB
TCGA-BH-A208-01A-11R-A157-07	TCGA-BH-A208	tumor	[Not Evaluated]	[Not Evaluated]	NA	7.9	low	Normal
TCGA-BH-A209-01A-11R-A157-07	TCGA-BH-A209	tumor	NA	NA	NA	8.9	high	LumB
TCGA-BH-A28Q-01A-11R-A16F-07	TCGA-BH-A28Q	tumor	Positive	Positive	Negative	9.3	high	LumA
TCGA-C8-A12K-01A-21R-A115-07	TCGA-C8-A12K	tumor	[Not Evaluated]	[Not Evaluated]	NA	9.2	high	Basal
TCGA-BH-A18R-11A-42R-A12D-07	TCGA-BH-A18R	normal	Indeterminate	Negative	Positive	9	high	Normal
TCGA-C8-A12L-01A-11R-A115-07	TCGA-C8-A12L	tumor	Negative	Negative	Equivocal	9.8	high	Her2
TCGA-C8-A12M-01A-11R-A115-07	TCGA-C8-A12M	tumor	Positive	Negative	Negative	9.9	high	LumB
TCGA-C8-A12N-01A-11R-A115-07	TCGA-C8-A12N	tumor	Positive	Positive	Negative	9.2	high	LumA
TCGA-C8-A12O-01A-11R-A115-07	TCGA-C8-A12O	tumor	Positive	Positive	Negative	9.6	high	LumA
TCGA-C8-A12P-01A-11R-A115-07	TCGA-C8-A12P	tumor	Negative	Negative	Positive	9.5	high	Her2
TCGA-C8-A12Q-01A-11R-A115-07	TCGA-C8-A12Q	tumor	Negative	Negative	Positive	9.9	high	Her2
TCGA-C8-A12T-01A-11R-A115-07	TCGA-C8-A12T	tumor	Positive	Positive	Positive	9.2	high	Her2
TCGA-C8-A12U-01A-11R-A115-07	TCGA-C8-A12U	tumor	Positive	Positive	Negative	9.5	high	LumB
TCGA-C8-A12V-01A-11R-A115-07	TCGA-C8-A12V	tumor	Negative	Negative	Negative	7.4	low	Basal
TCGA-C8-A12W-01A-11R-A115-07	TCGA-C8-A12W	tumor	Positive	Positive	Negative	10	high	LumB
TCGA-C8-A12X-01A-11R-A115-07	TCGA-C8-A12X	tumor	Positive	Positive	Negative	7	low	LumA
TCGA-C8-A12Y-01A-11R-A12D-07	TCGA-C8-A12Y	tumor	[Not Evaluated]	[Not Evaluated]	NA	9	high	LumA
TCGA-C8-A12Z-01A-11R-A115-07	TCGA-C8-A12Z	tumor	Negative	Negative	Positive	9.6	high	Her2
TCGA-C8-A130-01A-31R-A115-07	TCGA-C8-A130	tumor	Positive	Positive	Equivocal	8.8	high	LumB
TCGA-C8-A131-01A-11R-A115-07	TCGA-C8-A131	tumor	Negative	Negative	Negative	8.1	low	Basal
TCGA-C8-A132-01A-31R-A115-07	TCGA-C8-A132	tumor	Positive	Positive	NA	8.9	high	LumA
TCGA-C8-A133-01A-32R-A12D-07	TCGA-C8-A133	tumor	Positive	Positive	NA	8	low	LumA
TCGA-C8-A134-01A-11R-A115-07	TCGA-C8-A134	tumor	Negative	Negative	Equivocal	9.5	high	Basal
TCGA-C8-A135-01A-11R-A115-07	TCGA-C8-A135	tumor	Negative	Negative	Positive	9	high	Her2
TCGA-C8-A137-01A-11R-A115-07	TCGA-C8-A137	tumor	Negative	Negative	Positive	9.5	high	Her2
TCGA-C8-A138-01A-11R-A115-07	TCGA-C8-A138	tumor	Positive	Negative	Equivocal	8.4	low	Her2
TCGA-C8-A1HE-01A-11R-A13Q-07	TCGA-C8-A1HE	tumor	Positive	Positive	Equivocal	9.3	high	LumA
TCGA-C8-A1HF-01A-11R-A137-07	TCGA-C8-A1HF	tumor	Negative	Positive	Positive	8	low	Her2
TCGA-C8-A1HG-01A-11R-A137-07	TCGA-C8-A1HG	tumor	Positive	Positive	Negative	7.6	low	LumB
TCGA-C8-A1HI-01A-11R-A137-07	TCGA-C8-A1HI	tumor	Positive	Positive	Negative	7.8	low	LumA
TCGA-C8-A1HJ-01A-11R-A13Q-07	TCGA-C8-A1HJ	tumor	Negative	Negative	Negative	9.3	high	Basal
TCGA-C8-A1HK-01A-21R-A13Q-07	TCGA-C8-A1HK	tumor	Negative	Negative	Positive	9.2	high	Her2
TCGA-C8-A1HL-01A-11R-A137-07	TCGA-C8-A1HL	tumor	Positive	Negative	Equivocal	10	high	LumB
TCGA-C8-A1HM-01A-12R-A137-07	TCGA-C8-A1HM	tumor	Positive	Positive	Negative	7.5	low	LumB
TCGA-C8-A1HN-01A-11R-A137-07	TCGA-C8-A1HN	tumor	Positive	Positive	Equivocal	8.6	low	LumB
TCGA-C8-A1HO-01A-11R-A13Q-07	TCGA-C8-A1HO	tumor	Positive	Positive	Negative	9.2	high	LumA
TCGA-C8-A26V-01A-11R-A16F-07	TCGA-C8-A26V	tumor	Positive	Positive	Negative	9.7	high	LumB
TCGA-C8-A26W-01A-11R-A16F-07	TCGA-C8-A26W	tumor	Positive	Positive	Equivocal	9.4	high	LumB
TCGA-C8-A26X-01A-31R-A16F-07	TCGA-C8-A26X	tumor	Negative	Negative	Negative	7.9	low	Her2
TCGA-C8-A26Z-01A-11R-A16F-07	TCGA-C8-A26Z	tumor	Positive	Positive	Negative	9.6	high	LumA
TCGA-C8-A273-01A-11R-A16F-07	TCGA-C8-A273	tumor	Positive	Positive	Negative	9.4	high	LumA
TCGA-C8-A274-01A-11R-A16F-07	TCGA-C8-A274	tumor	Positive	Positive	Negative	9.5	high	LumB
TCGA-C8-A275-01A-21R-A16F-07	TCGA-C8-A275	tumor	[Not Evaluated]	[Not Evaluated]	NA	9.5	high	Her2
TCGA-C8-A278-01A-11R-A169-07	TCGA-C8-A278	tumor	Negative	Negative	Positive	8.8	high	Her2
TCGA-C8-A27A-01A-11R-A169-07	TCGA-C8-A27A	tumor	Positive	Positive	Negative	9.7	high	LumB
TCGA-C8-A27B-01A-11R-A169-07	TCGA-C8-A27B	tumor	Negative	Negative	Negative	9	high	Basal
TCGA-D8-A13Y-01A-11R-A115-07	TCGA-D8-A13Y	tumor	Positive	Positive	Negative	7.8	low	LumB
TCGA-D8-A13Z-01A-11R-A115-07	TCGA-D8-A13Z	tumor	Negative	Negative	Negative	8.9	high	Her2
TCGA-D8-A140-01A-11R-A115-07	TCGA-D8-A140	tumor	Positive	Positive	Positive	9.5	high	LumA
TCGA-D8-A141-01A-11R-A115-07	TCGA-D8-A141	tumor	Positive	Positive	Negative	9.6	high	LumA
TCGA-D8-A142-01A-11R-A115-07	TCGA-D8-A142	tumor	Negative	Negative	Equivocal	9	high	Basal
TCGA-D8-A143-01A-11R-A115-07	TCGA-D8-A143	tumor	Negative	Negative	Negative	8.3	low	Basal
TCGA-D8-A145-01A-11R-A115-07	TCGA-D8-A145	tumor	Positive	Positive	Equivocal	9.5	high	LumA
TCGA-D8-A146-01A-31R-A115-07	TCGA-D8-A146	tumor	Positive	Positive	Negative	9.1	high	LumA
TCGA-D8-A147-01A-11R-A115-07	TCGA-D8-A147	tumor	Negative	Negative	Negative	9.1	high	Basal
TCGA-D8-A1J9-01A-11R-A13Q-07	TCGA-D8-A1J9	tumor	Positive	Negative	Positive	9.6	high	LumB
TCGA-D8-A1JB-01A-11R-A13Q-07	TCGA-D8-A1JB	tumor	Positive	Positive	Equivocal	8.8	high	LumA
TCGA-D8-A1JC-01A-11R-A13Q-07	TCGA-D8-A1JC	tumor	Positive	Positive	Negative	8.8	high	LumB
TCGA-D8-A1JD-01A-11R-A13Q-07	TCGA-D8-A1JD	tumor	Positive	Positive	Negative	9.4	high	LumB
TCGA-D8-A1JE-01A-11R-A13Q-07	TCGA-D8-A1JE	tumor	Positive	Positive	Negative	7.8	low	LumB
TCGA-D8-A1JF-01A-11R-A13Q-07	TCGA-D8-A1JF	tumor	Negative	Negative	Negative	9.3	high	Her2
TCGA-D8-A1JG-01B-11R-A13Q-07	TCGA-D8-A1JG	tumor	Negative	Negative	Equivocal	9	high	Her2
TCGA-D8-A1JH-01A-11R-A13Q-07	TCGA-D8-A1JH	tumor	Positive	Positive	Negative	8.3	low	LumA
TCGA-D8-A1JI-01A-11R-A13Q-07	TCGA-D8-A1JI	tumor	Positive	Positive	Negative	8.8	high	LumB
TCGA-D8-A1JJ-01A-31R-A14M-07	TCGA-D8-A1JJ	tumor	Positive	Positive	Negative	8.6	low	LumB
TCGA-D8-A1JK-01A-11R-A13Q-07	TCGA-D8-A1JK	tumor	Negative	Positive	Negative	7.7	low	Basal
TCGA-D8-A1JL-01A-11R-A13Q-07	TCGA-D8-A1JL	tumor	Negative	Negative	Negative	8.2	low	Basal
TCGA-D8-A1JM-01A-11R-A13Q-07	TCGA-D8-A1JM	tumor	Positive	Negative	Negative	8.7	low	Basal
TCGA-D8-A1JN-01A-11R-A13Q-07	TCGA-D8-A1JN	tumor	Positive	Positive	Negative	8.8	high	LumA
TCGA-D8-A1JP-01A-11R-A13Q-07	TCGA-D8-A1JP	tumor	Positive	Positive	Negative	7.9	low	LumA
TCGA-D8-A1JS-01A-11R-A13Q-07	TCGA-D8-A1JS	tumor	Positive	Positive	Negative	7.1	low	LumA
TCGA-D8-A1JT-01A-31R-A13Q-07	TCGA-D8-A1JT	tumor	Positive	Positive	Equivocal	7.7	low	LumB
TCGA-D8-A1JU-01A-11R-A13Q-07	TCGA-D8-A1JU	tumor	Positive	Positive	Negative	8.6	low	LumA
TCGA-D8-A1X5-01A-11R-A14D-07	TCGA-D8-A1X5	tumor	Positive	Positive	Positive	9.6	high	LumB
TCGA-D8-A1X6-01A-11R-A14M-07	TCGA-D8-A1X6	tumor	Positive	Positive	Negative	8.1	low	LumB
TCGA-D8-A1X7-01A-11R-A14M-07	TCGA-D8-A1X7	tumor	Positive	Positive	Negative	9.6	high	LumB
TCGA-BH-A18K-11A-13R-A12D-07	TCGA-BH-A18K	normal	Positive	Positive	Negative	9.2	high	Normal
TCGA-D8-A1X8-01A-11R-A14M-07	TCGA-D8-A1X8	tumor	Positive	Indeterminate	Negative	8.3	low	LumA
TCGA-D8-A1X9-01A-12R-A157-07	TCGA-D8-A1X9	tumor	Positive	Positive	Negative	9.5	high	LumA
TCGA-D8-A1XA-01A-11R-A14D-07	TCGA-D8-A1XA	tumor	Positive	Positive	Equivocal	8	low	LumA
TCGA-BH-A0AZ-11A-22R-A12P-07	TCGA-BH-A0AZ	normal	Positive	Positive	Negative	9.2	high	Normal
TCGA-D8-A1XB-01A-11R-A14D-07	TCGA-D8-A1XB	tumor	Positive	Positive	Negative	8.5	low	LumA
TCGA-D8-A1XC-01A-11R-A14D-07	TCGA-D8-A1XC	tumor	Positive	Positive	Negative	8.5	low	LumA
TCGA-D8-A1XF-01A-11R-A14D-07	TCGA-D8-A1XF	tumor	Positive	Positive	Negative	8.9	high	LumB
TCGA-D8-A1XG-01A-11R-A14D-07	TCGA-D8-A1XG	tumor	Positive	Negative	Negative	8.5	low	LumA
TCGA-BH-A0DP-11A-12R-A089-07	TCGA-BH-A0DP	normal	Positive	Positive	Negative	9.2	high	Normal
TCGA-D8-A1XJ-01A-11R-A14M-07	TCGA-D8-A1XJ	tumor	Positive	Positive	Positive	8.8	high	Her2
TCGA-D8-A1XL-01A-11R-A14M-07	TCGA-D8-A1XL	tumor	Positive	Positive	Equivocal	7	low	LumB
TCGA-D8-A1XM-01A-21R-A14M-07	TCGA-D8-A1XM	tumor	Positive	Positive	Negative	8.7	low	LumA
TCGA-D8-A1XO-01A-11R-A14M-07	TCGA-D8-A1XO	tumor	Positive	Positive	Negative	9.5	high	LumA
TCGA-D8-A1XR-01A-11R-A14M-07	TCGA-D8-A1XR	tumor	Positive	Positive	Negative	8.7	low	LumB
TCGA-D8-A1XS-01A-11R-A14M-07	TCGA-D8-A1XS	tumor	Positive	Positive	Positive	8.5	low	LumB
TCGA-D8-A1XT-01A-11R-A14M-07	TCGA-D8-A1XT	tumor	Negative	Negative	Positive	8.5	low	Her2
TCGA-D8-A1XU-01A-11R-A14M-07	TCGA-D8-A1XU	tumor	Positive	Positive	Negative	8.3	low	LumA
TCGA-D8-A1XV-01A-11R-A14M-07	TCGA-D8-A1XV	tumor	Positive	Positive	Equivocal	9.4	high	LumA
TCGA-D8-A1XW-01A-11R-A14M-07	TCGA-D8-A1XW	tumor	Negative	Positive	Negative	9.2	high	Normal
TCGA-D8-A1XY-01A-11R-A14M-07	TCGA-D8-A1XY	tumor	Positive	Positive	Positive	8.3	low	LumA
TCGA-D8-A1XZ-01A-11R-A14M-07	TCGA-D8-A1XZ	tumor	Positive	Negative	Negative	7.9	low	LumB
TCGA-D8-A1Y0-01A-11R-A14M-07	TCGA-D8-A1Y0	tumor	Positive	Positive	Negative	8.8	high	LumA
TCGA-D8-A1Y1-01A-21R-A14M-07	TCGA-D8-A1Y1	tumor	Positive	Positive	Negative	7.3	low	LumB
TCGA-D8-A1Y2-01A-11R-A157-07	TCGA-D8-A1Y2	tumor	Positive	Positive	Equivocal	7.5	low	LumB
TCGA-D8-A1Y3-01A-11R-A157-07	TCGA-D8-A1Y3	tumor	Positive	Positive	Equivocal	7.1	low	LumB
TCGA-D8-A27E-01A-11R-A16F-07	TCGA-D8-A27E	tumor	Positive	Positive	Negative	9.3	high	LumA
TCGA-D8-A27F-01A-11R-A16F-07	TCGA-D8-A27F	tumor	Negative	Negative	Negative	9.6	high	Basal
TCGA-D8-A27H-01A-11R-A16F-07	TCGA-D8-A27H	tumor	Negative	Negative	Negative	7.9	low	Basal
TCGA-D8-A27I-01A-11R-A16F-07	TCGA-D8-A27I	tumor	Positive	Positive	Negative	9	high	LumA
TCGA-D8-A27K-01A-11R-A16F-07	TCGA-D8-A27K	tumor	Positive	Positive	Negative	9.3	high	LumA
TCGA-D8-A27L-01A-11R-A16F-07	TCGA-D8-A27L	tumor	Positive	Positive	Negative	9.5	high	LumA
TCGA-D8-A27M-01A-11R-A16F-07	TCGA-D8-A27M	tumor	Negative	Negative	Negative	9.6	high	Basal
TCGA-D8-A27N-01A-11R-A16F-07	TCGA-D8-A27N	tumor	Positive	Positive	Positive	8.2	low	LumB
TCGA-D8-A27P-01A-11R-A16F-07	TCGA-D8-A27P	tumor	Positive	Positive	Negative	9.2	high	LumA
TCGA-D8-A27R-01A-11R-A16F-07	TCGA-D8-A27R	tumor	Positive	Positive	Equivocal	7.4	low	LumB
TCGA-D8-A27T-01A-11R-A16F-07	TCGA-D8-A27T	tumor	Positive	Positive	Negative	8.4	low	LumA
TCGA-D8-A27W-01A-11R-A16F-07	TCGA-D8-A27W	tumor	Positive	Positive	Equivocal	9.5	high	LumB
TCGA-E2-A105-01A-11R-A10J-07	TCGA-E2-A105	tumor	Positive	Positive	Equivocal	7.9	low	LumA
TCGA-E2-A108-01A-13R-A10J-07	TCGA-E2-A108	tumor	Positive	Positive	Negative	8.3	low	Normal
TCGA-E2-A109-01A-11R-A10J-07	TCGA-E2-A109	tumor	Positive	Negative	Negative	9.3	high	LumB
TCGA-E2-A10A-01A-21R-A115-07	TCGA-E2-A10A	tumor	Positive	Positive	Negative	7.9	low	LumA
TCGA-E2-A10B-01A-11R-A10J-07	TCGA-E2-A10B	tumor	Positive	Positive	Negative	7.9	low	LumA
TCGA-E2-A10C-01A-21R-A10J-07	TCGA-E2-A10C	tumor	Positive	Positive	Negative	9.1	high	LumB
TCGA-E2-A10E-01A-21R-A10J-07	TCGA-E2-A10E	tumor	Positive	Positive	Negative	8.8	high	LumA
TCGA-E2-A10F-01A-11R-A10J-07	TCGA-E2-A10F	tumor	Positive	Positive	Negative	9.5	high	LumA
TCGA-E2-A14N-01A-31R-A137-07	TCGA-E2-A14N	tumor	Negative	Negative	Negative	7	low	Basal
TCGA-E2-A14O-01A-31R-A115-07	TCGA-E2-A14O	tumor	Positive	Positive	Negative	7.1	low	LumB
TCGA-E2-A14P-01A-31R-A12D-07	TCGA-E2-A14P	tumor	Negative	Negative	Positive	7.9	low	Her2
TCGA-BH-A0DK-11A-13R-A089-07	TCGA-BH-A0DK	normal	Positive	Positive	Negative	9.3	high	LumA
TCGA-E2-A14Q-01A-11R-A12D-07	TCGA-E2-A14Q	tumor	Positive	Positive	Negative	8.6	low	LumA
TCGA-E2-A14R-01A-11R-A115-07	TCGA-E2-A14R	tumor	Negative	Negative	Negative	7.6	low	Basal
TCGA-E2-A14S-01A-11R-A12D-07	TCGA-E2-A14S	tumor	Positive	Positive	Negative	8.7	low	LumB
TCGA-E2-A14T-01A-11R-A115-07	TCGA-E2-A14T	tumor	Positive	Positive	Negative	7.1	low	LumA
TCGA-BH-A1FE-11B-14R-A13Q-07	TCGA-BH-A1FE	normal	Positive	Positive	NA	9.3	high	Normal
TCGA-E2-A14V-01A-11R-A12D-07	TCGA-E2-A14V	tumor	Positive	Positive	Positive	8.2	low	Her2
TCGA-E2-A14W-01A-11R-A12D-07	TCGA-E2-A14W	tumor	Positive	Positive	Positive	7	low	LumB
TCGA-E2-A14X-01A-11R-A115-07	TCGA-E2-A14X	tumor	Negative	Negative	Negative	8.5	low	Basal
TCGA-E2-A14Y-01A-21R-A12D-07	TCGA-E2-A14Y	tumor	Positive	Positive	Equivocal	8.8	high	Basal
TCGA-E2-A14Z-01A-11R-A115-07	TCGA-E2-A14Z	tumor	Positive	Positive	Negative	9	high	LumA
TCGA-E2-A150-01A-11R-A12D-07	TCGA-E2-A150	tumor	Negative	Negative	Negative	9.2	high	Basal
TCGA-E2-A152-01A-11R-A12D-07	TCGA-E2-A152	tumor	Positive	Negative	Positive	8.5	low	Her2
TCGA-E2-A153-01A-12R-A12D-07	TCGA-E2-A153	tumor	NA	NA	NA	7.6	low	LumA
TCGA-E2-A154-01A-11R-A115-07	TCGA-E2-A154	tumor	Positive	Positive	Negative	9.4	high	LumA
TCGA-E2-A155-01A-11R-A12D-07	TCGA-E2-A155	tumor	Positive	Negative	Negative	9.4	high	LumB
TCGA-E2-A156-01A-11R-A12D-07	TCGA-E2-A156	tumor	Positive	Positive	Negative	9	high	LumA
TCGA-E2-A158-01A-11R-A12D-07	TCGA-E2-A158	tumor	Negative	Negative	Negative	8.9	high	Basal
TCGA-E2-A159-01A-11R-A115-07	TCGA-E2-A159	tumor	Negative	Negative	Negative	8.6	low	Basal
TCGA-E2-A15A-01A-11R-A12D-07	TCGA-E2-A15A	tumor	NA	NA	NA	9.3	high	LumB
TCGA-E2-A15C-01A-31R-A12D-07	TCGA-E2-A15C	tumor	Positive	Positive	Negative	8.6	low	LumA
TCGA-E2-A15D-01A-11R-A115-07	TCGA-E2-A15D	tumor	Positive	Positive	Negative	7.8	low	LumA
TCGA-E2-A15E-01A-11R-A12D-07	TCGA-E2-A15E	tumor	Positive	Positive	Positive	9.3	high	LumA
TCGA-E2-A15G-01A-11R-A12D-07	TCGA-E2-A15G	tumor	Positive	Positive	Negative	9.1	high	LumA
TCGA-E2-A15H-01A-11R-A12D-07	TCGA-E2-A15H	tumor	Positive	Positive	Equivocal	7.6	low	LumA
TCGA-E2-A15I-01A-21R-A137-07	TCGA-E2-A15I	tumor	NA	NA	NA	9	high	LumA
TCGA-E2-A15J-01A-11R-A12P-07	TCGA-E2-A15J	tumor	Positive	Positive	Equivocal	9.4	high	LumA
TCGA-E2-A15K-01A-11R-A12P-07	TCGA-E2-A15K	tumor	Positive	Positive	Negative	8.9	high	LumB
TCGA-E2-A15L-01A-11R-A12D-07	TCGA-E2-A15L	tumor	Positive	Positive	Negative	8.7	low	LumA
TCGA-E2-A15M-01A-11R-A12D-07	TCGA-E2-A15M	tumor	Positive	Positive	Negative	8.9	high	LumA
TCGA-E2-A15O-01A-11R-A115-07	TCGA-E2-A15O	tumor	Positive	Positive	Negative	7.7	low	LumA
TCGA-E2-A15P-01A-11R-A115-07	TCGA-E2-A15P	tumor	Positive	Positive	Negative	9.3	high	LumA
TCGA-E2-A15R-01A-11R-A115-07	TCGA-E2-A15R	tumor	Positive	Positive	Negative	9.6	high	LumA
TCGA-E2-A15S-01A-11R-A115-07	TCGA-E2-A15S	tumor	Positive	Negative	Equivocal	9.3	high	LumB
TCGA-E2-A1AZ-01A-11R-A12P-07	TCGA-E2-A1AZ	tumor	Negative	Negative	Negative	9.4	high	Basal
TCGA-E2-A1B0-01A-11R-A12P-07	TCGA-E2-A1B0	tumor	Negative	Negative	Positive	8.7	low	Her2
TCGA-E2-A1B1-01A-21R-A12P-07	TCGA-E2-A1B1	tumor	Positive	Positive	Positive	8.3	low	LumA
TCGA-E2-A1B4-01A-11R-A12P-07	TCGA-E2-A1B4	tumor	Positive	Positive	Negative	7.7	low	LumA
TCGA-E2-A1B5-01A-21R-A12P-07	TCGA-E2-A1B5	tumor	Positive	Positive	Negative	7.5	low	LumA
TCGA-E2-A1IE-01A-11R-A13Q-07	TCGA-E2-A1IE	tumor	Positive	Positive	Negative	9.5	high	LumA
TCGA-E2-A1IF-01A-11R-A144-07	TCGA-E2-A1IF	tumor	Positive	Positive	Negative	7.6	low	LumA
TCGA-E2-A1IG-01A-11R-A144-07	TCGA-E2-A1IG	tumor	Positive	Positive	Negative	9.2	high	LumA
TCGA-E2-A1IH-01A-11R-A13Q-07	TCGA-E2-A1IH	tumor	Positive	Positive	Equivocal	7.1	low	LumA
TCGA-E2-A1II-01A-11R-A144-07	TCGA-E2-A1II	tumor	Negative	Positive	Negative	8.5	low	Basal
TCGA-E2-A1IJ-01A-11R-A144-07	TCGA-E2-A1IJ	tumor	Positive	Positive	Negative	7.9	low	LumA
TCGA-E2-A1IK-01A-11R-A144-07	TCGA-E2-A1IK	tumor	Positive	Positive	Negative	7.9	low	LumA
TCGA-E9-A1N5-11A-41R-A14D-07	TCGA-E9-A1N5	normal	Positive	Positive	Positive	9.4	high	Normal
TCGA-E2-A1IL-01A-11R-A14D-07	TCGA-E2-A1IL	tumor	Positive	Positive	Negative	9.1	high	LumA
TCGA-E2-A1IN-01A-11R-A13Q-07	TCGA-E2-A1IN	tumor	Positive	Positive	Negative	7.9	low	LumA
TCGA-E2-A1IO-01A-11R-A144-07	TCGA-E2-A1IO	tumor	Positive	Positive	Negative	8.8	high	LumA
TCGA-E2-A1IU-01A-11R-A14D-07	TCGA-E2-A1IU	tumor	Positive	Positive	Negative	8.9	high	LumA
TCGA-E2-A1L6-01A-11R-A13Q-07	TCGA-E2-A1L6	tumor	Positive	Positive	Negative	8.8	high	LumA
TCGA-E2-A1L7-01A-11R-A144-07	TCGA-E2-A1L7	tumor	Negative	Negative	Negative	7.8	low	LumB
TCGA-E2-A1L8-01A-11R-A13Q-07	TCGA-E2-A1L8	tumor	Positive	Positive	Negative	7.1	low	LumA
TCGA-E2-A1L9-01A-11R-A13Q-07	TCGA-E2-A1L9	tumor	Positive	Positive	Negative	8.7	low	LumA
TCGA-E2-A1LA-01A-11R-A144-07	TCGA-E2-A1LA	tumor	Positive	Positive	Negative	7.5	low	LumA
TCGA-E2-A1LB-01A-11R-A144-07	TCGA-E2-A1LB	tumor	Negative	Negative	Positive	8.9	high	Her2
TCGA-E2-A1LG-01A-21R-A14M-07	TCGA-E2-A1LG	tumor	Negative	Negative	Negative	9.1	high	Basal
TCGA-E2-A1LH-01A-11R-A14D-07	TCGA-E2-A1LH	tumor	Negative	Negative	Negative	8.7	low	Basal
TCGA-E2-A1LI-01A-12R-A157-07	TCGA-E2-A1LI	tumor	Negative	Negative	Negative	8.2	low	Basal
TCGA-E2-A1LK-01A-21R-A14D-07	TCGA-E2-A1LK	tumor	Negative	Negative	Negative	8.8	high	Basal
TCGA-E2-A1LL-01A-11R-A144-07	TCGA-E2-A1LL	tumor	Negative	Negative	Negative	8.3	low	Basal
TCGA-E2-A1LS-01A-12R-A157-07	TCGA-E2-A1LS	tumor	Negative	Negative	Negative	9.2	high	Basal
TCGA-E9-A1N3-01A-12R-A157-07	TCGA-E9-A1N3	tumor	[Not Evaluated]	[Not Evaluated]	NA	9.9	high	LumA
TCGA-E9-A1N4-01A-11R-A14M-07	TCGA-E9-A1N4	tumor	Positive	Positive	Positive	9.3	high	LumA
TCGA-E9-A1N5-01A-11R-A14D-07	TCGA-E9-A1N5	tumor	Positive	Positive	Positive	8.1	low	LumA
TCGA-E9-A1N8-01A-11R-A144-07	TCGA-E9-A1N8	tumor	Negative	[Not Evaluated]	Negative	9.1	high	Basal
TCGA-E9-A1N9-01A-11R-A14D-07	TCGA-E9-A1N9	tumor	Negative	Positive	Positive	8.3	low	Basal
TCGA-E9-A1NA-01A-11R-A144-07	TCGA-E9-A1NA	tumor	Positive	Positive	Positive	7.6	low	LumB
TCGA-E9-A1ND-01A-11R-A144-07	TCGA-E9-A1ND	tumor	Negative	Negative	Positive	9.3	high	Basal
TCGA-E9-A1NE-01A-21R-A14M-07	TCGA-E9-A1NE	tumor	Positive	Positive	Negative	9.2	high	LumA
TCGA-E9-A1NF-01A-11R-A14D-07	TCGA-E9-A1NF	tumor	Positive	Positive	Negative	8.1	low	LumB
TCGA-E9-A1NG-01A-21R-A14M-07	TCGA-E9-A1NG	tumor	Positive	Positive	Negative	8.1	low	LumA
TCGA-E9-A1NH-01A-11R-A14D-07	TCGA-E9-A1NH	tumor	Positive	Positive	Negative	8.8	high	LumA
TCGA-E9-A1QZ-01A-21R-A169-07	TCGA-E9-A1QZ	tumor	[Not Evaluated]	[Not Evaluated]	NA	8	low	LumA
TCGA-E9-A1R0-01A-22R-A16F-07	TCGA-E9-A1R0	tumor	[Not Evaluated]	[Not Evaluated]	NA	8	low	LumA
TCGA-E9-A1R2-01A-11R-A14D-07	TCGA-E9-A1R2	tumor	Positive	Negative	Negative	9	high	LumA
TCGA-E9-A1R3-01A-31R-A14M-07	TCGA-E9-A1R3	tumor	[Not Evaluated]	[Not Evaluated]	NA	9.4	high	LumA
TCGA-E9-A1R4-01A-21R-A14D-07	TCGA-E9-A1R4	tumor	[Not Evaluated]	[Not Evaluated]	NA	9.5	high	LumB
TCGA-E9-A1R5-01A-11R-A14M-07	TCGA-E9-A1R5	tumor	[Not Evaluated]	[Not Evaluated]	NA	9.2	high	LumA
TCGA-E9-A1R6-01A-11R-A14D-07	TCGA-E9-A1R6	tumor	[Not Evaluated]	[Not Evaluated]	NA	8.6	low	LumA
TCGA-E9-A1R7-01A-11R-A14M-07	TCGA-E9-A1R7	tumor	[Not Evaluated]	[Not Evaluated]	NA	9.4	high	LumB
TCGA-E9-A1RB-01A-11R-A157-07	TCGA-E9-A1RB	tumor	NA	NA	NA	7.7	low	LumB
TCGA-E9-A1RC-01A-11R-A157-07	TCGA-E9-A1RC	tumor	[Not Evaluated]	[Not Evaluated]	NA	9.3	high	LumA
TCGA-E9-A1RD-01A-11R-A157-07	TCGA-E9-A1RD	tumor	[Not Evaluated]	[Not Evaluated]	NA	9	high	LumA
TCGA-E9-A1RE-01A-11R-A157-07	TCGA-E9-A1RE	tumor	[Not Evaluated]	[Not Evaluated]	NA	9.3	high	LumB
TCGA-E9-A1RF-01A-11R-A157-07	TCGA-E9-A1RF	tumor	[Not Evaluated]	[Not Evaluated]	NA	7.3	low	LumA
TCGA-E9-A1RH-01A-21R-A169-07	TCGA-E9-A1RH	tumor	[Not Evaluated]	[Not Evaluated]	NA	8.7	low	Her2
TCGA-E9-A1RI-01A-11R-A169-07	TCGA-E9-A1RI	tumor	[Not Evaluated]	[Not Evaluated]	NA	8.4	low	LumA
TCGA-E9-A226-01A-21R-A157-07	TCGA-E9-A226	tumor	[Not Evaluated]	[Not Evaluated]	NA	8.7	low	LumB
TCGA-E9-A227-01A-11R-A157-07	TCGA-E9-A227	tumor	Positive	Positive	Negative	8.4	low	LumA
TCGA-E9-A228-01A-31R-A157-07	TCGA-E9-A228	tumor	[Not Evaluated]	[Not Evaluated]	NA	9.1	high	LumB
TCGA-E9-A229-01A-31R-A157-07	TCGA-E9-A229	tumor	[Not Evaluated]	[Not Evaluated]	NA	9.3	high	LumA
TCGA-E9-A22A-01A-11R-A157-07	TCGA-E9-A22A	tumor	Positive	Negative	Negative	7.5	low	LumB
TCGA-E9-A22B-01A-11R-A157-07	TCGA-E9-A22B	tumor	Positive	Negative	Negative	8.8	high	LumA
TCGA-E9-A22D-01A-11R-A157-07	TCGA-E9-A22D	tumor	Positive	Positive	Positive	8.3	low	LumB
TCGA-E9-A22E-01A-11R-A157-07	TCGA-E9-A22E	tumor	Positive	Positive	Positive	7.2	low	LumB
TCGA-E9-A22G-01A-11R-A157-07	TCGA-E9-A22G	tumor	Negative	Negative	Positive	8.7	low	Basal
TCGA-E9-A22H-01A-11R-A157-07	TCGA-E9-A22H	tumor	Positive	Positive	Positive	9.2	high	LumB
TCGA-E9-A243-01A-21R-A169-07	TCGA-E9-A243	tumor	[Not Evaluated]	[Not Evaluated]	NA	8.7	low	Basal
TCGA-E9-A244-01A-11R-A169-07	TCGA-E9-A244	tumor	[Not Evaluated]	[Not Evaluated]	NA	7.4	low	Basal
TCGA-E9-A245-01A-22R-A16F-07	TCGA-E9-A245	tumor	[Not Evaluated]	[Not Evaluated]	NA	7.4	low	LumA
TCGA-E9-A247-01A-11R-A169-07	TCGA-E9-A247	tumor	[Not Evaluated]	[Not Evaluated]	NA	7.3	low	LumA
TCGA-E9-A248-01A-11R-A169-07	TCGA-E9-A248	tumor	[Not Evaluated]	[Not Evaluated]	NA	9.1	high	Her2
TCGA-E9-A249-01A-11R-A169-07	TCGA-E9-A249	tumor	[Not Evaluated]	[Not Evaluated]	NA	8.4	low	LumB
TCGA-BH-A0H5-11A-62R-A115-07	TCGA-BH-A0H5	normal	Positive	Positive	Negative	9.6	high	Normal
TCGA-E9-A24A-01A-11R-A169-07	TCGA-E9-A24A	tumor	[Not Evaluated]	[Not Evaluated]	NA	9.1	high	LumA
TCGA-E9-A295-01A-11R-A16F-07	TCGA-E9-A295	tumor	Positive	Positive	Negative	7.3	low	LumA
TCGA-EW-A1IW-01A-11R-A13Q-07	TCGA-EW-A1IW	tumor	Positive	Positive	Positive	8.6	low	LumA
TCGA-EW-A1IX-01A-12R-A144-07	TCGA-EW-A1IX	tumor	Positive	Positive	Negative	8.9	high	LumA
TCGA-EW-A1IY-01A-11R-A13Q-07	TCGA-EW-A1IY	tumor	Positive	Positive	Negative	9.3	high	LumB
TCGA-EW-A1J1-01A-11R-A13Q-07	TCGA-EW-A1J1	tumor	Positive	Positive	Negative	9.4	high	LumA
TCGA-EW-A1J2-01A-21R-A13Q-07	TCGA-EW-A1J2	tumor	Positive	Positive	Negative	8.3	low	LumA
TCGA-EW-A1J3-01A-11R-A13Q-07	TCGA-EW-A1J3	tumor	Positive	Positive	Positive	8.4	low	LumA
TCGA-EW-A1J5-01A-11R-A13Q-07	TCGA-EW-A1J5	tumor	Positive	Positive	Negative	8.4	low	LumA
TCGA-EW-A1J6-01A-11R-A13Q-07	TCGA-EW-A1J6	tumor	Positive	Positive	Negative	7.4	low	LumB
TCGA-EW-A1OV-01A-11R-A144-07	TCGA-EW-A1OV	tumor	Negative	Negative	Equivocal	8.6	low	Her2
TCGA-EW-A1OX-01A-11R-A144-07	TCGA-EW-A1OX	tumor	Positive	Positive	Negative	9.5	high	LumB
TCGA-EW-A1OY-01A-11R-A144-07	TCGA-EW-A1OY	tumor	Positive	Positive	Negative	7.8	low	LumB
TCGA-EW-A1OZ-01A-11R-A144-07	TCGA-EW-A1OZ	tumor	Positive	Negative	Positive	7.6	low	LumB
TCGA-EW-A1P0-01A-11R-A144-07	TCGA-EW-A1P0	tumor	Positive	Negative	Negative	8.9	high	LumB
TCGA-EW-A1P3-01A-11R-A144-07	TCGA-EW-A1P3	tumor	Positive	Positive	Negative	8.2	low	LumA
TCGA-EW-A1P4-01A-21R-A144-07	TCGA-EW-A1P4	tumor	Negative	Negative	Negative	9.3	high	Basal
TCGA-EW-A1P5-01A-11R-A144-07	TCGA-EW-A1P5	tumor	Positive	Positive	Negative	9.1	high	LumA
TCGA-EW-A1P6-01A-11R-A144-07	TCGA-EW-A1P6	tumor	Positive	Positive	Negative	8.5	low	LumA
TCGA-EW-A1P7-01A-21R-A144-07	TCGA-EW-A1P7	tumor	Negative	Negative	Equivocal	8.6	low	Normal
TCGA-EW-A1P8-01A-11R-A144-07	TCGA-EW-A1P8	tumor	Negative	Negative	Negative	7.8	low	Basal
TCGA-EW-A1PA-01A-11R-A144-07	TCGA-EW-A1PA	tumor	Positive	Positive	Negative	7.8	low	LumA
TCGA-EW-A1PB-01A-11R-A144-07	TCGA-EW-A1PB	tumor	Negative	Negative	Negative	7.1	low	Basal
TCGA-EW-A1PD-01A-11R-A144-07	TCGA-EW-A1PD	tumor	Positive	Positive	Positive	8.7	low	LumA
TCGA-EW-A1PE-01A-11R-A144-07	TCGA-EW-A1PE	tumor	Positive	Positive	Negative	9.1	high	LumA
TCGA-EW-A1PG-01A-11R-A144-07	TCGA-EW-A1PG	tumor	Positive	Positive	Equivocal	7.6	low	Normal
TCGA-EW-A1PH-01A-11R-A14M-07	TCGA-EW-A1PH	tumor	Negative	Negative	Negative	8.1	low	Basal
TCGA-GI-A2C8-01A-11R-A16F-07	TCGA-GI-A2C8	tumor	Positive	Positive	Negative	9.3	high	LumA
TCGA-A7-A13D-01A-13R-A12P-07	TCGA-A7-A13D	tumor	Negative	Positive	Negative	7.4	low	Basal
TCGA-A7-A0DB-01A-11R-A00Z-07	TCGA-A7-A0DB	tumor	Positive	Positive	Negative	7.6	low	LumA
TCGA-A7-A26E-01A-11R-A169-07	TCGA-A7-A26E	tumor	Positive	Positive	Negative	8.9	high	LumA
TCGA-A7-A26I-01A-11R-A169-07	TCGA-A7-A26I	tumor	Negative	Negative	Negative	9.1	high	Basal
TCGA-AR-A0U4-01A-11R-A109-07	TCGA-AR-A0U4	tumor	Negative	Negative	Negative	9.2	high	Basal
TCGA-A7-A26J-01A-11R-A169-07	TCGA-A7-A26J	tumor	Positive	Positive	Negative	9.3	high	LumA
TCGA-A8-A08C-01A-11R-A00Z-07	TCGA-A8-A08C	tumor	Positive	Positive	Equivocal	9.5	high	LumA
TCGA-A7-A26F-01A-21R-A169-07	TCGA-A7-A26F	tumor	Negative	Negative	Negative	9.5	high	Basal
TCGA-A7-A13G-01A-11R-A13Q-07	TCGA-A7-A13G	tumor	Positive	Positive	Negative	10	high	LumA
