# Supplementary material for: Identification of mRNA isoform switching in breast cancer
Source: BMC Genomics. 2016 Mar 3;17:181. doi: 10.1186/s12864-016-2521-9 (PMC4778320; doi:10.1186/s12864-016-2521-9)
Supplement: Additional file 2: Table S2. — 43 genes with more than 10 expressed and detected transcripts per gene. (XLSX 10 kb) [file 12864_2016_2521_MOESM2_ESM.xlsx]

## Sheet: Sheet1
UID	Symbol	GeneID	Detected transcripts	Total_transcripts (UCSC annotation)
MORF4L2|9643	MORF4L2	9643	14	17
NCOR1|9611	NCOR1	9611	14	15
SEC31A|22872	SEC31A	22872	14	15
CTNND1|1500	CTNND1	1500	13	30
FN1|2335	FN1	2335	13	18
PCBP2|5094	PCBP2	5094	13	15
ADAM15|8751	ADAM15	8751	12	16
RNH1|6050	RNH1	6050	12	12
CPNE1|8904	CPNE1	8904	11	17
EEF1D|1936	EEF1D	1936	11	11
GNAS|2778	GNAS	2778	11	14
GSN|2934	GSN	2934	11	13
LETMD1|25875	LETMD1	25875	11	13
PIGT|51604	PIGT	51604	11	20
TPM1|7168	TPM1	7168	11	16
YY1AP1|55249	YY1AP1	55249	11	20
ZNF655|79027	ZNF655	79027	11	12
ARMC8|25852	ARMC8	25852	10	11
CFLAR|8837	CFLAR	8837	10	16
EIF4G1|1981	EIF4G1	1981	10	16
ENTPD6|955	ENTPD6	955	10	15
FAM48A|55578	FAM48A	55578	10	11
FGFR1|2260	FGFR1	2260	10	16
GON4L|54856	GON4L	54856	10	13
HNRNPK|3190	HNRNPK	3190	10	12
KLC1|3831	KLC1	3831	10	12
MAPKAP1|79109	MAPKAP1	79109	10	14
MATR3|9782	MATR3	9782	10	13
NAP1L1|4673	NAP1L1	4673	10	11
PML|5371	PML	5371	10	17
POLL|27343	POLL	27343	10	14
PQBP1|10084	PQBP1	10084	10	14
RBM39|9584	RBM39	9584	10	11
RUSC1|23623	RUSC1	23623	10	13
SEC16A|9919	SEC16A	9919	10	12
SF1|7536	SF1	7536	10	10
SMARCA4|6597	SMARCA4	6597	10	12
STYXL1|51657	STYXL1	51657	10	11
SYNE1|23345	SYNE1	23345	10	19
SYNE2|23224	SYNE2	23224	10	16
UBR4|23352	UBR4	23352	10	12
WASH7P|653635	WASH7P	653635	10	21
WHSC1|7468	WHSC1	7468	10	16
