# Supplementary material for: Identification of mRNA isoform switching in breast cancer
Source: BMC Genomics. 2016 Mar 3;17:181. doi: 10.1186/s12864-016-2521-9 (PMC4778320; doi:10.1186/s12864-016-2521-9)
Supplement: Additional file 3: Table S3. — Functional annotation clustering of 43 genes with complex splicing patterns. Functional annotation clusters are sorted by the overall enrichment score based on the EASE score, a modified Fisher Exact P-value, of annotation terms. Genes associated with each term and the EASE Score are reported. Comparison of annotation terms associated with the top six clusters is coded as the following: Genes associated with specific terms are coded as 1; genes with no involvement are coded as 0. (XLSX 22 kb) [file 12864_2016_2521_MOESM3_ESM.xlsx]

## Sheet: DAVID_10IsoPerGene_BP_KEGG_only
Annotation Cluster 1	Enrichment Score: 1.348603223159971
Category	Term	Count	%	PValue	Genes	List Total	Pop Hits	Pop Total	Fold Enrichment	Bonferroni	Benjamini	FDR
GOTERM_BP_FAT	GO:0016071~mRNA metabolic process	5	11.9048	0.0120445	7536, 9584, 6050, 5094, 3190	34	370	13528	5.37679	0.999155	0.999155	16.3313
GOTERM_BP_FAT	GO:0008380~RNA splicing	4	9.52381	0.0314121	7536, 9584, 5094, 3190	34	284	13528	5.60398	1	0.975954	37.4768
GOTERM_BP_FAT	GO:0006397~mRNA processing	4	9.52381	0.0427498	7536, 9584, 5094, 3190	34	321	13528	4.95804	1	0.985772	47.4228
GOTERM_BP_FAT	GO:0000375~RNA splicing, via transesterification reactions	3	7.14286	0.0533973	7536, 5094, 3190	34	153	13528	7.80161	1	0.981793	55.4018
GOTERM_BP_FAT	GO:0000377~RNA splicing, via transesterification reactions with bulged adenosine as nucleophile	3	7.14286	0.0533973	7536, 5094, 3190	34	153	13528	7.80161	1	0.981793	55.4018
GOTERM_BP_FAT	GO:0000398~nuclear mRNA splicing, via spliceosome	3	7.14286	0.0533973	7536, 5094, 3190	34	153	13528	7.80161	1	0.981793	55.4018
GOTERM_BP_FAT	GO:0006396~RNA processing	4	9.52381	0.147367	7536, 9584, 5094, 3190	34	547	13528	2.90956	1	0.988128	90.4238
Annotation Cluster 2	Enrichment Score: 1.083716318537132
Category	Term	Count	%	PValue	Genes	List Total	Pop Hits	Pop Total	Fold Enrichment	Bonferroni	Benjamini	FDR
GOTERM_BP_FAT	GO:0006325~chromatin organization	5	11.9048	0.0129471	9611, 6597, 4673, 7468, 9643	34	378	13528	5.26299	0.999505	0.977746	17.4491
GOTERM_BP_FAT	GO:0016568~chromatin modification	4	9.52381	0.0286638	9611, 6597, 7468, 9643	34	274	13528	5.8085	1	0.996522	34.8149
GOTERM_BP_FAT	GO:0051276~chromosome organization	5	11.9048	0.0293485	9611, 6597, 4673, 7468, 9643	34	485	13528	4.10188	1	0.987081	35.4878
GOTERM_BP_FAT	GO:0006350~transcription	10	23.8095	0.0594495	10084, 7536, 9611, 9584, 1500, 6597, 7468, 79027, 5371, 9643	34	2101	13528	1.89378	1	0.981259	59.4184
GOTERM_BP_FAT	GO:0045449~regulation of transcription	11	26.1905	0.0862542	10084, 7536, 54856, 9611, 9584, 1500, 6597, 7468, 79027, 55249, 5371, 9643	34	2601	13528	1.6827	1	0.982616	73.4807
GOTERM_BP_FAT	GO:0006355~regulation of transcription, DNA-dependent	7	16.6667	0.258834	10084, 54856, 9611, 6597, 7468, 79027, 55249, 9643	34	1773	13528	1.57088	1	0.991153	98.7814
GOTERM_BP_FAT	GO:0051252~regulation of RNA metabolic process	7	16.6667	0.27614	10084, 54856, 9611, 6597, 7468, 79027, 55249, 9643	34	1813	13528	1.53623	1	0.993032	99.1393
GOTERM_BP_FAT	GO:0006357~regulation of transcription from RNA polymerase II promoter	3	7.14286	0.535918	9611, 6597, 9643	34	727	13528	1.64188	1	0.999561	99.9988
Annotation Cluster 3	Enrichment Score: 0.8762907718925267
Category	Term	Count	%	PValue	Genes	List Total	Pop Hits	Pop Total	Fold Enrichment	Bonferroni	Benjamini	FDR
GOTERM_BP_FAT	GO:0008219~cell death	5	11.9048	0.0957899	51604, 8837, 2934, 5371, 23345	34	719	13528	2.76691	1	0.980166	77.2741
GOTERM_BP_FAT	GO:0016265~death	5	11.9048	0.0976624	51604, 8837, 2934, 5371, 23345	34	724	13528	2.74781	1	0.976505	77.9569
GOTERM_BP_FAT	GO:0006915~apoptosis	4	9.52381	0.18002	51604, 8837, 2934, 5371	34	602	13528	2.64374	1	0.984071	94.6093
GOTERM_BP_FAT	GO:0012501~programmed cell death	4	9.52381	0.185553	51604, 8837, 2934, 5371	34	611	13528	2.60479	1	0.981601	95.1205
Annotation Cluster 4	Enrichment Score: 0.8534230042009008
Category	Term	Count	%	PValue	Genes	List Total	Pop Hits	Pop Total	Fold Enrichment	Bonferroni	Benjamini	FDR
GOTERM_BP_FAT	GO:0006350~transcription	10	23.8095	0.0594495	10084, 7536, 9611, 9584, 1500, 6597, 7468, 79027, 5371, 9643	34	2101	13528	1.89378	1	0.981259	59.4184
GOTERM_BP_FAT	GO:0022402~cell cycle process	4	9.52381	0.157819	7536, 9611, 79027, 5371	34	565	13528	2.81687	1	0.987237	92.0133
GOTERM_BP_FAT	GO:0007049~cell cycle	4	9.52381	0.293375	7536, 9611, 79027, 5371	34	776	13528	2.05094	1	0.992002	99.3962
Annotation Cluster 5	Enrichment Score: 0.7900667725578351
Category	Term	Count	%	PValue	Genes	List Total	Pop Hits	Pop Total	Fold Enrichment	Bonferroni	Benjamini	FDR
GOTERM_BP_FAT	GO:0006259~DNA metabolic process	4	9.52381	0.124522	27343, 4673, 5371, 9643	34	506	13528	3.14532	1	0.98322	85.8694
GOTERM_BP_FAT	GO:0006281~DNA repair	3	7.14286	0.152007	27343, 5371, 9643	34	284	13528	4.20298	1	0.987436	91.1627
GOTERM_BP_FAT	GO:0033554~cellular response to stress	4	9.52381	0.158407	7168, 27343, 5371, 9643	34	566	13528	2.81189	1	0.984952	92.0949
GOTERM_BP_FAT	GO:0006974~response to DNA damage stimulus	3	7.14286	0.230594	27343, 5371, 9643	34	373	13528	3.20013	1	0.987398	97.8874
Annotation Cluster 6	Enrichment Score: 0.7793402597585851
Category	Term	Count	%	PValue	Genes	List Total	Pop Hits	Pop Total	Fold Enrichment	Bonferroni	Benjamini	FDR
GOTERM_BP_FAT	GO:0046907~intracellular transport	5	11.9048	0.0740843	7168, 22872, 2778, 5371, 3831	34	657	13528	3.02802	1	0.983202	67.781
GOTERM_BP_FAT	GO:0044093~positive regulation of molecular function	4	9.52381	0.170308	7168, 6597, 2778, 5371	34	586	13528	2.71592	1	0.984908	93.5895
GOTERM_BP_FAT	GO:0043085~positive regulation of catalytic activity	3	7.14286	0.36393	7168, 2778, 5371	34	520	13528	2.29548	1	0.995933	99.8716
Annotation Cluster 7	Enrichment Score: 0.7307152100205692
Category	Term	Count	%	PValue	Genes	List Total	Pop Hits	Pop Total	Fold Enrichment	Bonferroni	Benjamini	FDR
GOTERM_BP_FAT	GO:0044093~positive regulation of molecular function	4	9.52381	0.170308	7168, 6597, 2778, 5371	34	586	13528	2.71592	1	0.984908	93.5895
GOTERM_BP_FAT	GO:0043009~chordate embryonic development	3	7.14286	0.1929	7168, 6597, 2778	34	331	13528	3.60618	1	0.982354	95.7295
GOTERM_BP_FAT	GO:0009792~embryonic development ending in birth or egg hatching	3	7.14286	0.195564	7168, 6597, 2778	34	334	13528	3.57379	1	0.981154	95.9323
Annotation Cluster 8	Enrichment Score: 0.663435544275173
Category	Term	Count	%	PValue	Genes	List Total	Pop Hits	Pop Total	Fold Enrichment	Bonferroni	Benjamini	FDR
GOTERM_BP_FAT	GO:0046907~intracellular transport	5	11.9048	0.0740843	7168, 22872, 2778, 5371, 3831	34	657	13528	3.02802	1	0.983202	67.781
GOTERM_BP_FAT	GO:0015031~protein transport	4	9.52381	0.283907	9919, 22872, 2778, 5371	34	762	13528	2.08862	1	0.993266	99.2656
GOTERM_BP_FAT	GO:0045184~establishment of protein localization	4	9.52381	0.288637	9919, 22872, 2778, 5371	34	769	13528	2.06961	1	0.99218	99.3338
GOTERM_BP_FAT	GO:0008104~protein localization	4	9.52381	0.365597	9919, 22872, 2778, 5371	34	882	13528	1.80446	1	0.995589	99.8764
Annotation Cluster 9	Enrichment Score: 0.6380104359359847
Category	Term	Count	%	PValue	Genes	List Total	Pop Hits	Pop Total	Fold Enrichment	Bonferroni	Benjamini	FDR
GOTERM_BP_FAT	GO:0034622~cellular macromolecular complex assembly	3	7.14286	0.18142	7536, 2934, 4673	34	318	13528	3.75361	1	0.982249	94.7431
GOTERM_BP_FAT	GO:0034621~cellular macromolecular complex subunit organization	3	7.14286	0.216145	7536, 2934, 4673	34	357	13528	3.34355	1	0.986563	97.2221
GOTERM_BP_FAT	GO:0065003~macromolecular complex assembly	4	9.52381	0.219681	7536, 2934, 4673, 5371	34	665	13528	2.39328	1	0.985887	97.4009
GOTERM_BP_FAT	GO:0043933~macromolecular complex subunit organization	4	9.52381	0.249113	7536, 2934, 4673, 5371	34	710	13528	2.24159	1	0.990416	98.5238
GOTERM_BP_FAT	GO:0042127~regulation of cell proliferation	4	9.52381	0.300836	7536, 4673, 5371, 2260	34	787	13528	2.02227	1	0.992252	99.4835
Annotation Cluster 10	Enrichment Score: 0.41458590782102506
Category	Term	Count	%	PValue	Genes	List Total	Pop Hits	Pop Total	Fold Enrichment	Bonferroni	Benjamini	FDR
GOTERM_BP_FAT	GO:0016481~negative regulation of transcription	3	7.14286	0.308937	9611, 6597, 5371	34	459	13528	2.60054	1	0.992588	99.5649
GOTERM_BP_FAT	GO:0010629~negative regulation of gene expression	3	7.14286	0.349621	9611, 6597, 5371	34	504	13528	2.36835	1	0.996239	99.8218
GOTERM_BP_FAT	GO:0045934~negative regulation of nucleobase, nucleoside, nucleotide and nucleic acid metabolic process	3	7.14286	0.356788	9611, 6597, 5371	34	512	13528	2.33134	1	0.996311	99.8486
GOTERM_BP_FAT	GO:0051172~negative regulation of nitrogen compound metabolic process	3	7.14286	0.363039	9611, 6597, 5371	34	519	13528	2.2999	1	0.996319	99.8689
GOTERM_BP_FAT	GO:0010558~negative regulation of macromolecule biosynthetic process	3	7.14286	0.387832	9611, 6597, 5371	34	547	13528	2.18217	1	0.99596	99.9269
GOTERM_BP_FAT	GO:0031327~negative regulation of cellular biosynthetic process	3	7.14286	0.400088	9611, 6597, 5371	34	561	13528	2.12771	1	0.996413	99.9457
GOTERM_BP_FAT	GO:0009890~negative regulation of biosynthetic process	3	7.14286	0.410511	9611, 6597, 5371	34	573	13528	2.08315	1	0.996706	99.9581
GOTERM_BP_FAT	GO:0010605~negative regulation of macromolecule metabolic process	3	7.14286	0.541202	9611, 6597, 5371	34	734	13528	1.62622	1	0.999553	99.999
Annotation Cluster 11	Enrichment Score: 0.24921676673588597
Category	Term	Count	%	PValue	Genes	List Total	Pop Hits	Pop Total	Fold Enrichment	Bonferroni	Benjamini	FDR
GOTERM_BP_FAT	GO:0007242~intracellular signaling cascade	5	11.9048	0.367606	2934, 51657, 2778, 5371, 2260	34	1256	13528	1.58393	1	0.995263	99.8821
GOTERM_BP_FAT	GO:0006793~phosphorus metabolic process	3	7.14286	0.697403	51657, 5371, 2260	34	973	13528	1.22677	1	0.999989	100
GOTERM_BP_FAT	GO:0006796~phosphate metabolic process	3	7.14286	0.697403	51657, 5371, 2260	34	973	13528	1.22677	1	0.999989	100

## Sheet: Cluster1
Symbol	GO:0000375~RNA splicing, via transesterification reactions	GO:0000377~RNA splicing, via transesterification reactions with bulged adenosine as nucleophile	GO:0000398~nuclear mRNA splicing, via spliceosome	GO:0008380~RNA splicing	GO:0006397~mRNA processing	GO:0006396~RNA processing	GO:0016071~mRNA metabolic process
HNRNPK	1	1	1	1	1	1	1
SF1	1	1	1	1	1	1	1
PCBP2	1	1	1	1	1	1	1
RBM39	0	0	0	1	1	1	1
RNH1	0	0	0	0	0	0	1

## Sheet: Cluster2
Symbol	GO:0006357~regulation of transcription from RNA polymerase II promoter	GO:0016568~chromatin modification	GO:0006325~chromatin organization	GO:0051276~chromosome organization	GO:0006355~regulation of transcription, DNA-dependent	GO:0051252~regulation of RNA metabolic process	GO:0006350~transcription	GO:0045449~regulation of transcription
NAP1L1	0	0	1	1	0	0	0	0
RBM39	0	0	0	0	0	0	1	1
CTNND1	0	0	0	0	0	0	1	1
PML	0	0	0	0	0	0	1	1
SF1	0	0	0	0	0	0	1	1
YY1AP1	0	0	0	0	1	1	0	1
PQBP1	0	0	0	0	1	1	1	1
ZNF655	0	0	0	0	1	1	1	1
WHSC1	0	1	1	1	1	1	1	1
SMARCA4	1	1	1	1	1	1	1	1
MORF4L2	1	1	1	1	1	1	1	1
NCOR1	1	1	1	1	1	1	1	1

## Sheet: Cluster3
Symbol	GO:0008219~cell death	GO:0016265~death	GO:0006915~apoptosis	GO:0012501~programmed cell death
CFLAR	1	1	1	1
PIGT	1	1	1	1
GSN	1	1	1	1
PML	1	1	1	1
SYNE1	1	1	0	0

## Sheet: Cluster4
Symbol	GO:0022402~cell cycle process	GO:0007049~cell cycle	GO:0006350~transcription
PQBP1	0	0	1
MORF4L2	0	0	1
WHSC1	0	0	1
RBM39	0	0	1
CTNND1	0	0	1
SMARCA4	0	0	1
NCOR1	1	1	1
ZNF655	1	1	1
SF1	1	1	1
PML	1	1	1

## Sheet: Cluster5
Symbol	GO:0006281~DNA repair	GO:0006974~response to DNA damage stimulus	GO:0033554~cellular response to stress	GO:0006259~DNA metabolic process
NAP1L1	0	0	0	1
TPM1	0	0	1	0
MORF4L2	1	1	1	1
PML	1	1	1	1
POLL	1	1	1	1

## Sheet: Cluster6
Symbol	GO:0043085~positive regulation of catalytic activity	GO:0044093~positive regulation of molecular function	GO:0046907~intracellular transport
SMARCA4	0	1	0
KLC1	0	0	1
SEC31A	0	0	1
TPM1	1	1	1
PML	1	1	1
GNAS	1	1	1
