# Supplementary material for: Identification of mRNA isoform switching in breast cancer
Source: BMC Genomics. 2016 Mar 3;17:181. doi: 10.1186/s12864-016-2521-9 (PMC4778320; doi:10.1186/s12864-016-2521-9)
Supplement: Additional file 5: Table S4. — List of 917 isoform switching pairs associated with significant up and down regulation in sample with low RIN scores. (XLSX 86 kb) [file 12864_2016_2521_MOESM5_ESM.xlsx]

## Sheet: TCGA_breast_Freeze_819ln_isofor
IsoformPairID	GeneID	Predom_Isoform	Predom_Isoform_length	Predom_Isoform_exon	Predom_Isoform_signature	Alternative_Isoform	Alternative_Isoform_length	Alternative_Isoform_exon	Alternative_signature
uc001dbu.1_uc009wam.1	JAK1|3716	uc001dbu.1	5053	25	Cluster1-Low	uc009wam.1	5021	26	Cluster1-High
uc002env.2_uc002ent.2	CNOT1|23019	uc002env.2	8430	49	Cluster1-Low	uc002ent.2	3014	9	Cluster1-High
uc002opz.3_uc010eho.2	HNRNPUL1|11100	uc002opz.3	3713	15	Cluster1-Low	uc010eho.2	3703	15	Cluster1-High
uc002qpb.1_uc002qpa.1	ZNF549|256051	uc002qpb.1	4008	4	Cluster1-Low	uc002qpa.1	3969	3	Cluster1-High
uc001obc.1_uc010rnm.1	SF1|7536	uc001obc.1	2872	13	Cluster1-Low	uc010rnm.1	1723	6	Cluster1-High
uc004cbk.2_uc010mzt.2	SETX|23064	uc004cbk.2	11015	26	Cluster1-Low	uc010mzt.2	9635	16	Cluster1-High
uc004eet.2_uc011mqz.1	CHM|1121	uc004eet.2	5441	15	Cluster1-Low	uc011mqz.1	5176	12	Cluster1-High
uc002fxo.2_uc010ckp.2	ANKFY1|51479	uc002fxo.2	7957	25	Cluster1-Low	uc010ckp.2	7838	24	Cluster1-High
uc003yij.3_uc003yik.2	POP1|10940	uc003yij.3	4744	16	Cluster1-Low	uc003yik.2	4672	16	Cluster1-High
uc003jkl.3_uc003jkn.2	NIPBL|25836	uc003jkl.3	9840	47	Cluster1-Low	uc003jkn.2	3264	7	Cluster1-High
uc003jhr.1_uc010ium.1	ZFR|51663	uc003jhr.1	4715	20	Cluster1-Low	uc010ium.1	2053	6	Cluster1-High
uc001sdz.2_uc001sdy.2	ATF7|11016	uc001sdz.2	6686	12	Cluster1-Low	uc001sdy.2	6582	11	Cluster1-High
uc010eiv.2_uc002oww.2	IRGQ|126298	uc010eiv.2	9687	3	Cluster1-Low	uc002oww.2	9649	2	Cluster1-High
uc001pub.2_uc001pua.2	DDX6|1656	uc001pub.2	6154	14	Cluster1-Low	uc001pua.2	5396	6	Cluster1-High
uc003xgq.2_uc003xgs.2	ZNF395|55893	uc003xgq.2	4762	10	Cluster1-Low	uc003xgs.2	4760	10	Cluster1-High
uc001ros.1_uc001rou.1	ARID2|196528	uc001ros.1	8466	21	Cluster1-Low	uc001rou.1	6611	8	Cluster1-High
uc003hcl.1_uc003hcm.1	POLR2B|5431	uc003hcl.1	3748	25	Cluster1-Low	uc003hcm.1	3103	15	Cluster1-High
uc010ygt.1_uc010ygu.1	ZNF805|390980	uc010ygt.1	10125	4	Cluster1-Low	uc010ygu.1	9998	3	Cluster1-High
uc011dur.1_uc011dut.1	UBR2|23304	uc011dur.1	5266	47	Cluster1-Low	uc011dut.1	1734	11	Cluster1-High
uc001ylw.1_uc010txx.1	TECPR2|9895	uc001ylw.1	8607	20	Cluster1-Low	uc010txx.1	6157	13	Cluster1-High
uc002xnb.2_uc010ggy.2	STK4|6789	uc002xnb.2	6328	11	Cluster1-Low	uc010ggy.2	6163	10	Cluster1-High
uc003qmj.2_uc011eec.1	TAB2|23118	uc003qmj.2	4153	7	Cluster1-Low	uc011eec.1	4027	6	Cluster1-High
uc001yus.2_uc001yuu.2	CYFIP1|23191	uc001yus.2	4428	31	Cluster1-Low	uc001yuu.2	3333	16	Cluster1-High
uc001wrk.3_uc010tpl.1	NUBPL|80224	uc001wrk.3	3046	11	Cluster1-Low	uc010tpl.1	2810	9	Cluster1-High
uc003hpl.2_uc010ikf.2	ARHGAP24|83478	uc003hpl.2	4194	8	Cluster1-Low	uc010ikf.2	4009	8	Cluster1-High
uc001wrc.1_uc001wra.1	HECTD1|25831	uc001wrc.1	9134	43	Cluster1-Low	uc001wra.1	4281	17	Cluster1-High
uc003gxk.1_uc003gxl.1	ATP10D|57205	uc003gxk.1	6550	23	Cluster1-Low	uc003gxl.1	4784	16	Cluster1-High
uc001dwf.1_uc001dwe.1	CLCC1|23155	uc001dwf.1	4825	12	Cluster1-Low	uc001dwe.1	4787	12	Cluster1-High
uc003die.3_uc003dib.3	C3orf63|23272	uc003die.3	8295	24	Cluster1-Low	uc003dib.3	5093	7	Cluster1-High
uc003dew.2_uc003dex.2	PBRM1|55193	uc003dew.2	7628	29	Cluster1-Low	uc003dex.2	7413	28	Cluster1-High
uc003hju.1_uc011cbu.1	SCARB2|950	uc003hju.1	4748	12	Cluster1-Low	uc011cbu.1	4319	9	Cluster1-High
uc004dhk.3_uc004dhm.2	UBA1|7317	uc004dhk.3	3598	26	Cluster1-Low	uc004dhm.2	2498	10	Cluster1-High
uc003emz.3_uc011blc.1	TMCC1|23023	uc003emz.3	6150	7	Cluster1-Low	uc011blc.1	5166	4	Cluster1-High
uc001jis.3_uc010qhf.1	NCOA4|8031	uc001jis.3	3551	10	Cluster1-Low	uc010qhf.1	3166	7	Cluster1-High
uc002luv.2_uc002luu.2	MOBKL2A|126308	uc002luv.2	3329	5	Cluster1-Low	uc002luu.2	3170	3	Cluster1-High
uc001cfc.3_uc001cfd.3	RLF|6018	uc001cfc.3	6249	8	Cluster1-Low	uc001cfd.3	5984	2	Cluster1-High
uc001bsi.1_uc001bsf.1	PUM1|9698	uc001bsi.1	5379	22	Cluster1-Low	uc001bsf.1	4400	16	Cluster1-High
uc003ekb.2_uc003ekg.2	SEC61A1|29927	uc003ekb.2	3635	12	Cluster1-Low	uc003ekg.2	3045	7	Cluster1-High
uc001uew.2_uc001uex.2	SETD8|387893	uc001uew.2	2749	8	Cluster1-Low	uc001uex.2	2627	7	Cluster1-High
uc010otd.1_uc001dop.2	KIAA1107|23285	uc010otd.1	4555	9	Cluster1-Low	uc001dop.2	4336	7	Cluster1-High
uc002eqb.1_uc010vis.1	DYNC1LI2|1783	uc002eqb.1	4336	13	Cluster1-Low	uc010vis.1	4105	12	Cluster1-High
uc010myj.2_uc010myl.2	TBC1D13|54662	uc010myj.2	3878	12	Cluster1-Low	uc010myl.2	3592	8	Cluster1-High
uc001bbi.2_uc001bbf.2	UBR4|23352	uc001bbi.2	15880	106	Cluster1-Low	uc001bbf.2	941	4	Cluster1-High
uc002ftz.3_uc010cjy.2	HIC1|3090	uc002ftz.3	3156	2	Cluster1-Low	uc010cjy.2	3053	2	Cluster1-High
uc004enr.2_uc004enu.2	ATG4A|115201	uc004enr.2	2273	13	Cluster1-Low	uc004enu.2	2068	11	Cluster1-High
uc001zoj.3_uc010bcl.2	MAPKBP1|23005	uc001zoj.3	7230	31	Cluster1-Low	uc010bcl.2	6089	23	Cluster1-High
uc003zgf.2_uc003zgk.2	DOCK8|81704	uc003zgf.2	7452	48	Cluster1-Low	uc003zgk.2	6788	35	Cluster1-High
uc003kck.3_uc003kcg.3	TNPO1|3842	uc003kck.3	8558	25	Cluster1-Low	uc003kcg.3	8451	25	Cluster1-High
uc002rcc.1_uc002rcb.1	NBAS|51594	uc002rcc.1	7282	52	Cluster1-Low	uc002rcb.1	1344	7	Cluster1-High
uc009ytl.2_uc001oth.3	FCHSD2|9873	uc009ytl.2	4489	20	Cluster1-Low	uc001oth.3	4391	19	Cluster1-High
uc002rxp.2_uc010fbt.1	PSME4|23198	uc002rxp.2	7099	47	Cluster1-Low	uc010fbt.1	2367	7	Cluster1-High
uc002oxv.1_uc002oxu.1	ZNF45|7596	uc002oxv.1	3154	7	Cluster1-Low	uc002oxu.1	2906	4	Cluster1-High
uc001slp.1_uc001slo.1	BAZ2A|11176	uc001slp.1	8823	29	Cluster1-Low	uc001slo.1	5244	10	Cluster1-High
uc001xka.2_uc010tsz.1	ZFYVE26|23503	uc001xka.2	9675	42	Cluster1-Low	uc010tsz.1	8988	40	Cluster1-High
uc003cxm.1_uc011bcv.1	IP6K1|9807	uc003cxm.1	4468	6	Cluster1-Low	uc011bcv.1	3993	5	Cluster1-High
uc002umf.2_uc002umd.2	PRKRA|8575	uc002umf.2	1825	8	Cluster1-Low	uc002umd.2	1626	8	Cluster1-High
uc002czl.2_uc002czj.2	USP7|7874	uc002czl.2	5412	31	Cluster1-Low	uc002czj.2	3946	19	Cluster1-High
uc002xjh.2_uc010zwc.1	DHX35|60625	uc002xjh.2	3300	22	Cluster1-Low	uc010zwc.1	3207	21	Cluster1-High
uc004fof.2_uc004fog.3	MAGT1|84061	uc004fof.2	4019	10	Cluster1-Low	uc004fog.3	3648	7	Cluster1-High
uc001sbh.3_uc010snv.1	EIF4B|1975	uc001sbh.3	4027	15	Cluster1-Low	uc010snv.1	3910	14	Cluster1-High
uc003goc.1_uc010idw.1	FBXL5|26234	uc003goc.1	3371	11	Cluster1-Low	uc010idw.1	3037	9	Cluster1-High
uc002qsc.2_uc010yhz.1	ZSCAN22|342945	uc002qsc.2	4643	3	Cluster1-Low	uc010yhz.1	4531	2	Cluster1-High
uc009xwy.1_uc009xwx.1	C10orf76|79591	uc009xwy.1	4101	26	Cluster1-Low	uc009xwx.1	2648	8	Cluster1-High
uc001bzl.2_uc009vuy.2	EIF2C1|26523	uc001bzl.2	7476	19	Cluster1-Low	uc009vuy.2	6138	10	Cluster1-High
uc001lyh.2_uc001lyg.2	NUP98|4928	uc001lyh.2	6842	33	Cluster1-Low	uc001lyg.2	3500	13	Cluster1-High
uc010uzd.1_uc010uzf.1	PARN|5073	uc010uzd.1	3077	24	Cluster1-Low	uc010uzf.1	2552	17	Cluster1-High
uc010myj.2_uc010myk.2	TBC1D13|54662	uc010myj.2	3878	12	Cluster1-Low	uc010myk.2	3503	10	Cluster1-High
uc010eye.2_uc010eyf.2	NCOA1|8648	uc010eye.2	7071	23	Cluster1-Low	uc010eyf.2	3295	5	Cluster1-High
uc003nbj.2_uc011div.1	JARID2|3720	uc003nbj.2	5755	18	Cluster1-Low	uc011div.1	5519	18	Cluster1-High
uc003stv.2_uc010kub.2	SNX13|23161	uc003stv.2	6370	26	Cluster1-Low	uc010kub.2	4501	9	Cluster1-High
uc010jib.2_uc011ddb.1	MFAP3|4238	uc010jib.2	5049	3	Cluster1-Low	uc011ddb.1	4588	2	Cluster1-High
uc003pjl.1_uc011dyu.1	IBTK|25998	uc003pjl.1	5775	29	Cluster1-Low	uc011dyu.1	3663	13	Cluster1-High
uc003wss.2_uc011kww.1	TNKS|8658	uc003wss.2	9598	27	Cluster1-Low	uc011kww.1	9272	27	Cluster1-High
uc001efl.2_uc001efn.2	CSDE1|7812	uc001efl.2	4022	19	Cluster1-Low	uc001efn.2	3682	18	Cluster1-High
uc001voo.2_uc010aga.2	PCCA|5095	uc001voo.2	2491	24	Cluster1-Low	uc010aga.2	2413	23	Cluster1-High
uc004bpv.2_uc011lzu.1	MAPKAP1|79109	uc004bpv.2	3394	12	Cluster1-Low	uc011lzu.1	2661	9	Cluster1-High
uc001csq.1_uc001csp.3	EPS15|2060	uc001csq.1	5220	25	Cluster1-Low	uc001csp.3	4351	13	Cluster1-High
uc001des.2_uc001dew.2	SFRS11|9295	uc001des.2	2774	13	Cluster1-Low	uc001dew.2	3033	10	Cluster1-High
uc002zea.2_uc011afa.1	TRAPPC10|7109	uc002zea.2	6967	23	Cluster1-Low	uc011afa.1	4952	10	Cluster1-High
uc002kky.2_uc002kkz.2	YES1|7525	uc002kky.2	4683	12	Cluster1-Low	uc002kkz.2	4628	12	Cluster1-High
uc002jjo.2_uc002jjp.1	CDC42EP4|23580	uc002jjo.2	3100	2	Cluster1-Low	uc002jjp.1	2890	3	Cluster1-High
uc002ehi.3_uc002ehj.2	RBL2|5934	uc002ehi.3	4885	22	Cluster1-Low	uc002ehj.2	4466	21	Cluster1-High
uc002fhi.2_uc002fhh.2	MBTPS1|8720	uc002fhi.2	4344	23	Cluster1-Low	uc002fhh.2	3086	12	Cluster1-High
uc001glr.2_uc009wxc.2	RASAL2|9462	uc001glr.2	9815	16	Cluster1-Low	uc009wxc.2	8393	9	Cluster1-High
uc002dbt.2_uc002dbr.2	GSPT1|2935	uc002dbt.2	7151	15	Cluster1-Low	uc002dbr.2	6516	13	Cluster1-High
uc003keh.3_uc003keg.3	POC5|134359	uc003keh.3	2152	12	Cluster1-Low	uc003keg.3	1951	11	Cluster1-High
uc001avk.2_uc001avj.2	PRDM2|7799	uc001avk.2	6272	5	Cluster1-Low	uc001avj.2	2129	6	Cluster1-High
uc002bdr.2_uc010unb.1	IREB2|3658	uc002bdr.2	6367	22	Cluster1-Low	uc010unb.1	6297	21	Cluster1-High
uc001bfu.2_uc009vqi.1	ZBTB40|9923	uc001bfu.2	8704	18	Cluster1-Low	uc009vqi.1	8368	16	Cluster1-High
uc002hzl.1_uc010wgh.1	STAT3|6774	uc002hzl.1	4973	24	Cluster1-Low	uc010wgh.1	4822	23	Cluster1-High
uc004etx.2_uc010nqv.2	XIAP|331	uc004etx.2	8412	7	Cluster1-Low	uc010nqv.2	7503	6	Cluster1-High
uc001scw.2_uc010sog.1	SP1|6667	uc001scw.2	7655	6	Cluster1-Low	uc010sog.1	7592	6	Cluster1-High
uc001dmn.2_uc010osr.1	PKN2|5586	uc001dmn.2	6103	22	Cluster1-Low	uc010osr.1	4899	17	Cluster1-High
uc001izd.1_uc010qeu.1	ZNF248|57209	uc001izd.1	4883	6	Cluster1-Low	uc010qeu.1	4589	6	Cluster1-High
uc001toi.1_uc001tok.1	KCTD10|83892	uc001toi.1	3970	7	Cluster1-Low	uc001tok.1	3800	6	Cluster1-High
uc001kdo.2_uc009xsv.2	WAPAL|23063	uc001kdo.2	6301	19	Cluster1-Low	uc009xsv.2	3664	11	Cluster1-High
uc001bug.2_uc009vtz.2	KPNA6|23633	uc001bug.2	7370	14	Cluster1-Low	uc009vtz.2	7012	11	Cluster1-High
uc001stn.2_uc001sto.2	CAND1|55832	uc001stn.2	5908	15	Cluster1-Low	uc001sto.2	4113	9	Cluster1-High
uc003ddx.2_uc010hmh.2	BAP1|8314	uc003ddx.2	3582	17	Cluster1-Low	uc010hmh.2	1775	5	Cluster1-High
uc002dva.1_uc010bzm.1	TAOK2|9344	uc002dva.1	4909	16	Cluster1-Low	uc010bzm.1	4182	15	Cluster1-High
uc002rus.2_uc010yoc.1	SRBD1|55133	uc002rus.2	3693	21	Cluster1-Low	uc010yoc.1	2392	13	Cluster1-High
uc002rkg.1_uc010ylj.1	SNX17|9784	uc002rkg.1	2043	15	Cluster1-Low	uc010ylj.1	1904	15	Cluster1-High
uc001vmq.2_uc001vmr.2	DNAJC3|5611	uc001vmq.2	5580	12	Cluster1-Low	uc001vmr.2	5427	11	Cluster1-High
uc002uyo.2_uc010ftl.2	ALS2|57679	uc002uyo.2	6917	34	Cluster1-Low	uc010ftl.2	4706	26	Cluster1-High
uc001gpr.2_uc001gpt.2	DHX9|1660	uc001gpr.2	4289	28	Cluster1-Low	uc001gpt.2	2531	9	Cluster1-High
uc001nlo.3_uc001nmb.3	CTNND1|1500	uc001nlo.3	5850	18	Cluster1-Low	uc001nmb.3	5002	14	Cluster1-High
uc001hyi.3_uc010pxy.1	MTR|4548	uc001hyi.3	10557	33	Cluster1-Low	uc010pxy.1	10119	30	Cluster1-High
uc001byh.2_uc010oht.1	ZMYM6|9204	uc001byh.2	5142	16	Cluster1-Low	uc010oht.1	4975	15	Cluster1-High
uc002oef.1_uc002oed.1	ZNF260|339324	uc002oef.1	5277	3	Cluster1-Low	uc002oed.1	5134	2	Cluster1-High
uc001qis.1_uc010sdt.1	RAD52|5893	uc001qis.1	2673	12	Cluster1-Low	uc010sdt.1	2469	10	Cluster1-High
uc003uih.2_uc011khb.1	DMTF1|9988	uc003uih.2	3799	18	Cluster1-Low	uc011khb.1	3682	17	Cluster1-High
uc002ape.3_uc010ujb.1	C15orf44|81556	uc002ape.3	2279	12	Cluster1-Low	uc010ujb.1	1995	11	Cluster1-High
uc002uax.2_uc002uay.2	MARCH7|64844	uc002uax.2	3467	10	Cluster1-Low	uc002uay.2	2854	6	Cluster1-High
uc004bsa.2_uc011mak.1	SH2D3C|10044	uc004bsa.2	2653	11	Cluster1-Low	uc011mak.1	2545	11	Cluster1-High
uc002iaz.2_uc010wgw.1	EZH1|2145	uc002iaz.2	4645	21	Cluster1-Low	uc010wgw.1	4404	19	Cluster1-High
uc010bvi.2_uc002del.3	ABCC1|4363	uc010bvi.2	6561	31	Cluster1-Low	uc002del.3	6191	30	Cluster1-High
uc002tsg.3_uc010zao.1	PLEKHB2|55041	uc002tsg.3	4307	8	Cluster1-Low	uc010zao.1	4262	7	Cluster1-High
uc001jrm.2_uc009xqk.2	SGPL1|8879	uc001jrm.2	5767	15	Cluster1-Low	uc009xqk.2	5016	8	Cluster1-High
uc010ois.1_uc001cdf.1	MACF1|23499	uc010ois.1	17806	95	Cluster1-Low	uc001cdf.1	2288	6	Cluster1-High
uc003neb.2_uc003nec.2	MRS2|57380	uc003neb.2	3341	11	Cluster1-Low	uc003nec.2	2930	8	Cluster1-High
uc004cag.2_uc011mcg.1	NUP214|8021	uc004cag.2	6600	36	Cluster1-Low	uc011mcg.1	3270	11	Cluster1-High
uc002iku.2_uc010wkf.1	NSF|4905	uc002iku.2	3983	21	Cluster1-Low	uc010wkf.1	3943	20	Cluster1-High
uc003fnp.2_uc003fny.3	EIF4G1|1981	uc003fnp.2	5447	33	Cluster1-Low	uc003fny.3	4867	26	Cluster1-High
uc010xtd.1_uc002odx.1	ZFP14|57677	uc010xtd.1	5648	4	Cluster1-Low	uc002odx.1	5645	4	Cluster1-High
uc003lcw.2_uc011cyr.1	FAM53C|51307	uc003lcw.2	4392	5	Cluster1-Low	uc011cyr.1	3533	3	Cluster1-High
uc001zrk.1_uc010bdg.1	ZSCAN29|146050	uc001zrk.1	5607	5	Cluster1-Low	uc010bdg.1	4440	3	Cluster1-High
uc002uth.3_uc010zgp.1	SLC39A10|57181	uc002uth.3	5321	10	Cluster1-Low	uc010zgp.1	4477	11	Cluster1-High
uc003eaz.2_uc011bir.1	QTRTD1|79691	uc003eaz.2	3885	9	Cluster1-Low	uc011bir.1	3531	6	Cluster1-High
uc002zdv.2_uc002zdw.2	AGPAT3|56894	uc002zdv.2	6554	10	Cluster1-Low	uc002zdw.2	6434	9	Cluster1-High
uc001voj.1_uc010afz.1	TM9SF2|9375	uc001voj.1	2389	17	Cluster1-Low	uc010afz.1	1894	13	Cluster1-High
uc002zri.2_uc002zrj.2	DGCR8|54487	uc002zri.2	4439	14	Cluster1-Low	uc002zrj.2	3533	11	Cluster1-High
uc002qys.2_uc002qyt.2	RNF144A|9781	uc002qys.2	5737	9	Cluster1-Low	uc002qyt.2	5513	6	Cluster1-High
uc003pwt.2_uc011ebg.1	DSE|29940	uc003pwt.2	4037	6	Cluster1-Low	uc011ebg.1	3965	6	Cluster1-High
uc003qxp.2_uc011ehd.1	FAM120B|84498	uc003qxp.2	3238	11	Cluster1-Low	uc011ehd.1	1302	9	Cluster1-High
uc003bxd.2_uc011aus.1	MKRN2|23609	uc003bxd.2	2763	8	Cluster1-Low	uc011aus.1	2634	7	Cluster1-High
uc002lkr.1_uc010dqq.2	SOCS6|9306	uc002lkr.1	5846	2	Cluster1-Low	uc010dqq.2	5706	2	Cluster1-High
uc001syz.2_uc010suc.1	PPP1R12A|4659	uc001syz.2	5725	25	Cluster1-Low	uc010suc.1	5336	25	Cluster1-High
uc001kqq.1_uc010qpn.1	CWF19L1|55280	uc001kqq.1	2633	14	Cluster1-Low	uc010qpn.1	2367	11	Cluster1-High
uc003bgm.1_uc003bgn.1	ATXN10|25814	uc003bgm.1	2963	12	Cluster1-Low	uc003bgn.1	2740	12	Cluster1-High
uc011lkp.1_uc003yzd.2	ZNF623|9831	uc011lkp.1	3959	2	Cluster1-Low	uc003yzd.2	3947	1	Cluster1-High
uc004aru.3_uc010mqr.2	IARS|3376	uc004aru.3	4406	34	Cluster1-Low	uc010mqr.2	4249	33	Cluster1-High
uc010ptr.1_uc001hke.2	RPS6KC1|26750	uc010ptr.1	4190	15	Cluster1-Low	uc001hke.2	3913	13	Cluster1-High
uc003ilc.2_uc003ilb.2	PRMT10|90826	uc003ilc.2	2827	12	Cluster1-Low	uc003ilb.2	2012	6	Cluster1-High
uc003kdp.2_uc010izp.2	HMGCR|3156	uc003kdp.2	4580	20	Cluster1-Low	uc010izp.2	2138	3	Cluster1-High
uc004bpr.2_uc004bpt.2	GAPVD1|26130	uc004bpr.2	6616	25	Cluster1-Low	uc004bpt.2	4530	9	Cluster1-High
uc003tvn.2_uc011kef.1	TYW1|55253	uc003tvn.2	3328	16	Cluster1-Low	uc011kef.1	2099	7	Cluster1-High
uc002nkf.2_uc002nkh.2	UPF1|5976	uc002nkf.2	5344	24	Cluster1-Low	uc002nkh.2	3826	9	Cluster1-High
uc002ywf.1_uc011aeh.1	DSCR3|10311	uc002ywf.1	3251	9	Cluster1-Low	uc011aeh.1	2876	5	Cluster1-High
uc003owr.2_uc003ows.2	TMEM63B|55362	uc003owr.2	3198	24	Cluster1-Low	uc003ows.2	2936	21	Cluster1-High
uc001xaa.2_uc010tqy.1	STYX|6815	uc001xaa.2	4861	11	Cluster1-Low	uc010tqy.1	4613	12	Cluster1-High
uc004bql.2_uc010mxf.2	ZBTB43|23099	uc004bql.2	5970	3	Cluster1-Low	uc010mxf.2	5847	2	Cluster1-High
uc002etl.2_uc002etm.1	CTCF|10664	uc002etl.2	3786	12	Cluster1-Low	uc002etm.1	1956	4	Cluster1-High
uc010ytj.1_uc010ytk.1	KDM3A|55818	uc010ytj.1	4620	26	Cluster1-Low	uc010ytk.1	4436	24	Cluster1-High
uc001jtb.1_uc010qjx.1	CBARA1|10367	uc001jtb.1	2419	13	Cluster1-Low	uc010qjx.1	1786	7	Cluster1-High
uc003als.2_uc011alx.1	DEPDC5|9681	uc003als.2	5378	42	Cluster1-Low	uc011alx.1	2025	12	Cluster1-High
uc003fix.3_uc011bpz.1	TBL1XR1|79718	uc003fix.3	6549	16	Cluster1-Low	uc011bpz.1	6292	14	Cluster1-High
uc002mti.2_uc010xmh.1	ZNF136|7695	uc002mti.2	2970	4	Cluster1-Low	uc010xmh.1	2843	3	Cluster1-High
uc002dde.2_uc010uzp.1	RRN3|54700	uc002dde.2	3744	18	Cluster1-Low	uc010uzp.1	3325	14	Cluster1-High
uc001nkx.1_uc001nky.1	ZDHHC5|25921	uc001nkx.1	4560	12	Cluster1-Low	uc001nky.1	3386	11	Cluster1-High
uc003gjf.1_uc011bwf.1	MAN2B2|23324	uc003gjf.1	4242	19	Cluster1-Low	uc011bwf.1	4089	19	Cluster1-High
uc002yfq.1_uc002yfo.1	GMEB2|26205	uc002yfq.1	4210	10	Cluster1-Low	uc002yfo.1	4007	8	Cluster1-High
uc001knb.2_uc009xvk.2	ARHGAP19|84986	uc001knb.2	5462	12	Cluster1-Low	uc009xvk.2	4905	9	Cluster1-High
uc004ecb.1_uc004ece.1	UPRT|139596	uc004ecb.1	2145	7	Cluster1-Low	uc004ece.1	1661	7	Cluster1-High
uc003jvh.2_uc003jvj.2	SLC30A5|64924	uc003jvh.2	2934	16	Cluster1-Low	uc003jvj.2	1897	8	Cluster1-High
uc010idh.2_uc003gju.3	TBC1D14|57533	uc010idh.2	4152	12	Cluster1-Low	uc003gju.3	3649	7	Cluster1-High
uc002rrf.2_uc002rre.2	DHX57|90957	uc002rrf.2	4823	24	Cluster1-Low	uc002rre.2	4653	23	Cluster1-High
uc003feb.1_uc003fed.1	NMD3|51068	uc003feb.1	2728	16	Cluster1-Low	uc003fed.1	2652	15	Cluster1-High
uc011lzh.1_uc011lzj.1	RABGAP1|23637	uc011lzh.1	4998	26	Cluster1-Low	uc011lzj.1	3304	14	Cluster1-High
uc002wny.2_uc010zrh.1	BTBD3|22903	uc002wny.2	4565	5	Cluster1-Low	uc010zrh.1	4134	3	Cluster1-High
uc002mly.2_uc010xku.1	ZNF562|54811	uc002mly.2	5771	6	Cluster1-Low	uc010xku.1	5527	4	Cluster1-High
uc001uxs.2_uc010tfc.1	ELF1|1997	uc001uxs.2	3738	9	Cluster1-Low	uc010tfc.1	3521	8	Cluster1-High
uc002swn.3_uc002swi.3	KIAA1310|55683	uc002swn.3	5215	21	Cluster1-Low	uc002swi.3	4932	20	Cluster1-High
uc003htb.3_uc011cdw.1	SMARCAD1|56916	uc003htb.3	5020	24	Cluster1-Low	uc011cdw.1	3934	16	Cluster1-High
uc003bfr.2_uc011aqn.1	NUP50|10762	uc003bfr.2	5221	8	Cluster1-Low	uc011aqn.1	5034	7	Cluster1-High
uc001atn.3_uc009vni.2	MFN2|9927	uc001atn.3	4676	19	Cluster1-Low	uc009vni.2	4531	18	Cluster1-High
uc011ltd.1_uc004aod.3	AGTPBP1|23287	uc011ltd.1	4283	25	Cluster1-Low	uc004aod.3	3465	14	Cluster1-High
uc001onw.2_uc001onz.2	SAPS3|55291	uc001onw.2	5103	24	Cluster1-Low	uc001onz.2	3239	10	Cluster1-High
uc004dhk.3_uc004dhj.3	UBA1|7317	uc004dhk.3	3598	26	Cluster1-Low	uc004dhj.3	3526	26	Cluster1-High
uc009wad.2_uc010oor.1	HOOK1|51361	uc009wad.2	5701	23	Cluster1-Low	uc010oor.1	5623	22	Cluster1-High
uc001atw.2_uc010obd.1	VPS13D|55187	uc001atw.2	16251	69	Cluster1-Low	uc010obd.1	4219	8	Cluster1-High
uc003crf.1_uc011bay.1	PTPN23|25930	uc003crf.1	5263	25	Cluster1-Low	uc011bay.1	5135	24	Cluster1-High
uc001kzl.3_uc010qrg.1	SHOC2|8036	uc001kzl.3	3946	9	Cluster1-Low	uc010qrg.1	3009	8	Cluster1-High
uc001jnh.3_uc009xpq.2	HERC4|26091	uc001jnh.3	4492	25	Cluster1-Low	uc009xpq.2	3109	16	Cluster1-High
uc003jhy.2_uc003jhz.2	TARS|6897	uc003jhy.2	2848	19	Cluster1-Low	uc003jhz.2	2657	18	Cluster1-High
uc001pge.2_uc001pgd.2	ARHGAP42|143872	uc001pge.2	4752	24	Cluster1-Low	uc001pgd.2	3318	7	Cluster1-High
uc003akb.2_uc003ake.2	RNF185|91445	uc003akb.2	3211	7	Cluster1-Low	uc003ake.2	3043	5	Cluster1-High
uc002dmh.2_uc010bxr.2	RBBP6|5930	uc002dmh.2	6834	18	Cluster1-Low	uc010bxr.2	4314	11	Cluster1-High
uc002hct.1_uc010way.1	C17orf63|55731	uc002hct.1	4248	3	Cluster1-Low	uc010way.1	4163	3	Cluster1-High
uc010ick.2_uc003gfd.2	FAM193A|8603	uc010ick.2	4982	20	Cluster1-Low	uc003gfd.2	4732	19	Cluster1-High
uc001exr.2_uc010pcw.1	PI4KB|5298	uc001exr.2	3471	12	Cluster1-Low	uc010pcw.1	2799	10	Cluster1-High
uc001vla.2_uc001vkx.2	RBM26|64062	uc001vla.2	3622	21	Cluster1-Low	uc001vkx.2	3046	17	Cluster1-High
uc002rpa.1_uc010ynd.1	FAM98A|25940	uc002rpa.1	2745	8	Cluster1-Low	uc010ynd.1	2235	4	Cluster1-High
uc002sai.2_uc010fch.2	PAPOLG|64895	uc002sai.2	4243	22	Cluster1-Low	uc010fch.2	3040	11	Cluster1-High
uc003cxh.2_uc003cxi.2	RNF123|63891	uc003cxh.2	4254	39	Cluster1-Low	uc003cxi.2	3644	29	Cluster1-High
uc002aed.2_uc010ugq.1	TCF12|6938	uc002aed.2	4712	20	Cluster1-Low	uc010ugq.1	3370	8	Cluster1-High
uc002ija.2_uc010wjm.1	PLEKHM1|9842	uc002ija.2	5298	12	Cluster1-Low	uc010wjm.1	5050	11	Cluster1-High
uc010ssn.1_uc001srf.2	MON2|23041	uc010ssn.1	10360	34	Cluster1-Low	uc001srf.2	9332	29	Cluster1-High
uc001des.2_uc001dev.2	SFRS11|9295	uc001des.2	2774	13	Cluster1-Low	uc001dev.2	4011	11	Cluster1-High
uc003fcl.1_uc011box.1	MFSD1|64747	uc003fcl.1	2161	16	Cluster1-Low	uc011box.1	2097	16	Cluster1-High
uc003cmv.2_uc010hil.2	ANO10|55129	uc003cmv.2	2733	13	Cluster1-Low	uc010hil.2	2163	12	Cluster1-High
uc001xxy.2_uc001xxz.2	TDP1|55775	uc001xxy.2	3745	17	Cluster1-Low	uc001xxz.2	3522	16	Cluster1-High
uc001hqr.2_uc001hqp.2	CDC42BPA|8476	uc001hqr.2	10505	36	Cluster1-Low	uc001hqp.2	7393	21	Cluster1-High
uc010sbs.1_uc009zch.2	ETS1|2113	uc010sbs.1	5242	8	Cluster1-Low	uc009zch.2	4594	4	Cluster1-High
uc002aox.2_uc010bhi.2	DPP8|54878	uc002aox.2	4095	20	Cluster1-Low	uc010bhi.2	2189	7	Cluster1-High
uc003lnx.1_uc003lnw.1	LARS|51520	uc003lnx.1	4849	32	Cluster1-Low	uc003lnw.1	4592	8	Cluster1-High
uc004ezk.2_uc004ezj.2	SLC9A6|10479	uc004ezk.2	4725	16	Cluster1-Low	uc004ezj.2	4629	16	Cluster1-High
uc004cca.2_uc011mcq.1	TSC1|7248	uc004cca.2	8616	23	Cluster1-Low	uc011mcq.1	8463	22	Cluster1-High
uc002fsg.2_uc010vqf.1	ABR|29	uc002fsg.2	5045	22	Cluster1-Low	uc010vqf.1	3574	8	Cluster1-High
uc003cos.2_uc003cot.2	SACM1L|22908	uc003cos.2	3707	20	Cluster1-Low	uc003cot.2	3043	7	Cluster1-High
uc002rji.2_uc010eyw.2	CAD|790	uc002rji.2	7107	44	Cluster1-Low	uc010eyw.2	6918	43	Cluster1-High
uc003eqx.1_uc011bmb.1	MSL2|55167	uc003eqx.1	4696	2	Cluster1-Low	uc011bmb.1	3895	2	Cluster1-High
uc001cuj.2_uc009vzh.2	ZYG11B|79699	uc001cuj.2	8140	14	Cluster1-Low	uc009vzh.2	6600	8	Cluster1-High
uc001tld.2_uc010sws.1	KIAA1033|23325	uc001tld.2	5804	33	Cluster1-Low	uc010sws.1	5408	29	Cluster1-High
uc002xuv.1_uc010gid.2	SLC9A8|23315	uc002xuv.1	6255	16	Cluster1-Low	uc010gid.2	5004	5	Cluster1-High
uc011lwb.1_uc004bde.2	RAD23B|5887	uc011lwb.1	3801	10	Cluster1-Low	uc004bde.2	4129	10	Cluster1-High
uc001tlp.2_uc001tlq.2	POLR3B|55703	uc001tlp.2	4271	28	Cluster1-Low	uc001tlq.2	4118	28	Cluster1-High
uc002yqn.2_uc002yql.2	GCFC1|94104	uc002yqn.2	3992	18	Cluster1-Low	uc002yql.2	2987	10	Cluster1-High
uc001bbo.2_uc001bbn.2	KIAA0090|23065	uc001bbo.2	4237	23	Cluster1-Low	uc001bbn.2	2675	3	Cluster1-High
uc009yxp.2_uc001pjk.2	ALKBH8|91801	uc009yxp.2	4066	12	Cluster1-Low	uc001pjk.2	3259	6	Cluster1-High
uc004bwl.3_uc010myp.2	LRRC8A|56262	uc004bwl.3	4352	4	Cluster1-Low	uc010myp.2	4245	3	Cluster1-High
uc001mhr.2_uc010rby.1	ZNF143|7702	uc001mhr.2	2945	16	Cluster1-Low	uc010rby.1	2852	15	Cluster1-High
uc001hyi.3_uc010pxw.1	MTR|4548	uc001hyi.3	10557	33	Cluster1-Low	uc010pxw.1	10444	32	Cluster1-High
uc003jlp.2_uc010ivf.2	RICTOR|253260	uc003jlp.2	9533	38	Cluster1-Low	uc010ivf.2	9417	38	Cluster1-High
uc001war.1_uc001was.1	CHD8|57680	uc001war.1	7713	37	Cluster1-Low	uc001was.1	7417	38	Cluster1-High
uc001qgk.3_uc009zcw.2	SNX19|399979	uc001qgk.3	6077	11	Cluster1-Low	uc009zcw.2	3742	7	Cluster1-High
uc002svu.2_uc002svt.2	SNRNP200|23020	uc002svu.2	7172	45	Cluster1-Low	uc002svt.2	3060	15	Cluster1-High
uc003uae.1_uc003uaf.1	EIF4H|7458	uc003uae.1	2486	6	Cluster1-Low	uc003uaf.1	2298	5	Cluster1-High
uc010fvs.1_uc002vig.2	USP37|57695	uc010fvs.1	8032	26	Cluster1-Low	uc002vig.2	7786	24	Cluster1-High
uc001xia.2_uc010tsl.1	FNTB|2342	uc001xia.2	2818	12	Cluster1-Low	uc010tsl.1	2829	14	Cluster1-High
uc003ean.1_uc011bij.1	NAA50|80218	uc003ean.1	3576	5	Cluster1-Low	uc011bij.1	3321	5	Cluster1-High
uc001pbl.2_uc001pbk.2	PICALM|8301	uc001pbl.2	3722	20	Cluster1-Low	uc001pbk.2	1823	3	Cluster1-High
uc001ivu.3_uc010qeh.1	ZEB1|6935	uc001ivu.3	5376	9	Cluster1-Low	uc010qeh.1	5172	8	Cluster1-High
uc004aoq.2_uc010mqe.2	ZCCHC6|79670	uc004aoq.2	5645	27	Cluster1-Low	uc010mqe.2	2288	12	Cluster1-High
uc003ydv.2_uc003ydw.1	CPNE3|8895	uc003ydv.2	4864	17	Cluster1-Low	uc003ydw.1	4288	7	Cluster1-High
uc001srw.3_uc009zql.2	C12orf66|144577	uc001srw.3	2599	3	Cluster1-Low	uc009zql.2	2440	3	Cluster1-High
uc001rxj.1_uc001rxg.1	SLC11A2|4891	uc001rxj.1	4114	16	Cluster1-Low	uc001rxg.1	3489	6	Cluster1-High
uc003jbq.2_uc003jbl.2	BRD9|65980	uc003jbq.2	2693	16	Cluster1-Low	uc003jbl.2	2378	14	Cluster1-High
uc002xqw.2_uc002xqv.2	ZNF335|63925	uc002xqw.2	4451	28	Cluster1-Low	uc002xqv.2	2642	11	Cluster1-High
uc001xmt.2_uc001xmw.2	SIPA1L1|26037	uc001xmt.2	5953	21	Cluster1-Low	uc001xmw.2	2140	10	Cluster1-High
uc002vui.1_uc010fyi.1	DGKD|8527	uc002vui.1	6294	30	Cluster1-Low	uc010fyi.1	5468	23	Cluster1-High
uc001ukx.2_uc009zyw.1	ANKLE2|23141	uc001ukx.2	4458	13	Cluster1-Low	uc009zyw.1	2805	4	Cluster1-High
uc003euq.1_uc003eup.1	GK5|256356	uc003euq.1	9816	16	Cluster1-Low	uc003eup.1	8886	7	Cluster1-High
uc003djj.2_uc003djm.2	FLNB|2317	uc003djj.2	9467	46	Cluster1-Low	uc003djm.2	8953	44	Cluster1-High
uc003ulw.2_uc010lew.1	ANKIB1|54467	uc003ulw.2	6081	20	Cluster1-Low	uc010lew.1	4167	9	Cluster1-High
uc010uzd.1_uc010uzc.1	PARN|5073	uc010uzd.1	3077	24	Cluster1-Low	uc010uzc.1	2990	24	Cluster1-High
uc010ssp.1_uc001srv.2	SRGAP1|57522	uc010ssp.1	8475	22	Cluster1-Low	uc001srv.2	8424	21	Cluster1-High
uc010lqk.1_uc003wmg.2	RBM33|155435	uc010lqk.1	10325	18	Cluster1-Low	uc003wmg.2	7058	5	Cluster1-High
uc003cop.1_uc010hit.1	LARS2|23395	uc003cop.1	4203	22	Cluster1-Low	uc010hit.1	4008	20	Cluster1-High
uc002vke.1_uc002vkf.1	ATG9A|79065	uc002vke.1	3773	16	Cluster1-Low	uc002vkf.1	3721	15	Cluster1-High
uc001xoz.1_uc010tuj.1	ZNF410|57862	uc001xoz.1	2178	12	Cluster1-Low	uc010tuj.1	1564	8	Cluster1-High
uc002rrf.2_uc002rrd.3	DHX57|90957	uc002rrf.2	4823	24	Cluster1-Low	uc002rrd.3	3758	15	Cluster1-High
uc003uae.1_uc010lbm.2	EIF4H|7458	uc003uae.1	2486	6	Cluster1-Low	uc010lbm.2	1820	5	Cluster1-High
uc002jat.2_uc010wpg.1	CYB561|1534	uc002jat.2	2983	6	Cluster1-Low	uc010wpg.1	2907	6	Cluster1-High
uc009ypg.1_uc009yph.1	PLCB3|5331	uc009ypg.1	4071	31	Cluster1-Low	uc009yph.1	3870	29	Cluster1-High
uc004bkf.2_uc010mvi.2	CDK5RAP2|55755	uc004bkf.2	6229	38	Cluster1-Low	uc010mvi.2	3132	16	Cluster1-High
uc003cnf.2_uc011azv.1	ZNF445|353274	uc003cnf.2	10249	8	Cluster1-Low	uc011azv.1	10012	6	Cluster1-High
uc003cfx.2_uc011axw.1	PDCD6IP|10015	uc003cfx.2	5939	18	Cluster1-Low	uc011axw.1	5282	12	Cluster1-High
uc003uly.2_uc011khs.1	PEX1|5189	uc003uly.2	4381	24	Cluster1-Low	uc011khs.1	3415	21	Cluster1-High
uc002czl.2_uc002czk.2	USP7|7874	uc002czl.2	5412	31	Cluster1-Low	uc002czk.2	5238	31	Cluster1-High
uc001sna.2_uc010srd.1	STAT6|6778	uc001sna.2	3975	22	Cluster1-Low	uc010srd.1	3699	20	Cluster1-High
uc003srf.2_uc010ktq.2	MIOS|54468	uc003srf.2	3316	13	Cluster1-Low	uc010ktq.2	1352	7	Cluster1-High
uc001rwp.1_uc001rwt.1	LARP4|113251	uc001rwp.1	6460	16	Cluster1-Low	uc001rwt.1	5140	7	Cluster1-High
uc002ksl.1_uc002ksm.1	RNMT|8731	uc002ksl.1	6203	12	Cluster1-Low	uc002ksm.1	6074	11	Cluster1-High
uc003dfq.3_uc011bej.1	NEK4|6787	uc003dfq.3	3705	16	Cluster1-Low	uc011bej.1	3438	15	Cluster1-High
uc003vux.2_uc011kqs.1	LUC7L2|51631	uc003vux.2	2665	10	Cluster1-Low	uc011kqs.1	2466	11	Cluster1-High
uc001mjs.2_uc001mjr.2	USP47|55031	uc001mjs.2	7979	28	Cluster1-Low	uc001mjr.2	7775	27	Cluster1-High
uc002thk.1_uc002thl.1	MERTK|10461	uc002thk.1	3626	19	Cluster1-Low	uc002thl.1	3390	19	Cluster1-High
uc003isi.2_uc011cka.1	CLCN3|1182	uc003isi.2	3974	13	Cluster1-Low	uc011cka.1	3893	12	Cluster1-High
uc001xtu.1_uc010tvj.1	VIPAR|63894	uc001xtu.1	2490	20	Cluster1-Low	uc010tvj.1	2343	19	Cluster1-High
uc001gpr.2_uc009wyd.2	DHX9|1660	uc001gpr.2	4289	28	Cluster1-Low	uc009wyd.2	1399	7	Cluster1-High
uc001kqo.3_uc001kqm.3	ERLIN1|10613	uc001kqo.3	3194	12	Cluster1-Low	uc001kqm.3	2439	3	Cluster1-High
uc001ufo.1_uc010tau.1	GTF2H3|2967	uc001ufo.1	1505	13	Cluster1-Low	uc010tau.1	1425	12	Cluster1-High
uc003kvi.2_uc003kvj.2	CDC42SE2|56990	uc003kvi.2	3654	6	Cluster1-Low	uc003kvj.2	3485	5	Cluster1-High
uc002inb.3_uc010wle.1	NFE2L1|4779	uc002inb.3	4783	5	Cluster1-Low	uc010wle.1	3709	4	Cluster1-High
uc001lyw.3_uc010qyd.1	RRM1|6240	uc001lyw.3	3190	19	Cluster1-Low	uc010qyd.1	2546	13	Cluster1-High
uc003crd.2_uc011bav.1	KLHL18|23276	uc003crd.2	4723	12	Cluster1-Low	uc011bav.1	4594	9	Cluster1-High
uc002gmx.2_uc002gmy.2	TMEM220|388335	uc002gmx.2	3091	6	Cluster1-Low	uc002gmy.2	3061	5	Cluster1-High
uc002tgc.2_uc010yxh.1	BUB1|699	uc002tgc.2	3500	25	Cluster1-Low	uc010yxh.1	3440	24	Cluster1-High
uc010jbd.2_uc011cuj.1	FAM172A|83989	uc010jbd.2	4719	11	Cluster1-Low	uc011cuj.1	3932	5	Cluster1-High
uc001ifm.2_uc010pzy.1	ZMYND11|10771	uc001ifm.2	3908	14	Cluster1-Low	uc010pzy.1	3553	10	Cluster1-High
uc004fel.2_uc004fek.2	CD99L2|83692	uc004fel.2	3604	11	Cluster1-Low	uc004fek.2	3314	9	Cluster1-High
uc002dru.2_uc002drv.2	NFATC2IP|84901	uc002dru.2	3856	8	Cluster1-Low	uc002drv.2	3271	5	Cluster1-High
uc003qxg.1_uc011ehb.1	C6orf70|55780	uc003qxg.1	2078	18	Cluster1-Low	uc011ehb.1	1909	17	Cluster1-High
uc003weq.2_uc003weo.2	TPK1|27010	uc003weq.2	2430	9	Cluster1-Low	uc003weo.2	2236	7	Cluster1-High
uc001ghz.2_uc001gib.2	METTL13|51603	uc001ghz.2	3406	8	Cluster1-Low	uc001gib.2	2938	8	Cluster1-High
uc002jbc.2_uc010wpn.1	DCAF7|10238	uc002jbc.2	6351	8	Cluster1-Low	uc010wpn.1	5751	3	Cluster1-High
uc001xcm.2_uc001xco.2	C14orf101|54916	uc001xcm.2	4261	16	Cluster1-Low	uc001xco.2	3603	8	Cluster1-High
uc002xmd.1_uc010ggr.1	TTPAL|79183	uc002xmd.1	6191	5	Cluster1-Low	uc010ggr.1	5928	3	Cluster1-High
uc003mdw.2_uc003mea.2	KIAA1191|57179	uc003mdw.2	2825	9	Cluster1-Low	uc003mea.2	2307	5	Cluster1-High
uc003xha.2_uc011lav.1	INTS9|55756	uc003xha.2	2759	17	Cluster1-Low	uc011lav.1	2525	17	Cluster1-High
uc003prt.2_uc011eak.1	PDSS2|57107	uc003prt.2	3552	8	Cluster1-Low	uc011eak.1	3155	8	Cluster1-High
uc003ekb.2_uc003ekd.2	SEC61A1|29927	uc003ekb.2	3635	12	Cluster1-Low	uc003ekd.2	3243	8	Cluster1-High
uc001evr.1_uc010pck.1	ARNT|405	uc001evr.1	4824	22	Cluster1-Low	uc010pck.1	3188	7	Cluster1-High
uc001ppy.2_uc001ppx.2	SIK3|23387	uc001ppy.2	6067	24	Cluster1-Low	uc001ppx.2	4218	10	Cluster1-High
uc003vvm.2_uc010lng.2	JHDM1D|80853	uc003vvm.2	9176	20	Cluster1-Low	uc010lng.2	8127	13	Cluster1-High
uc002avb.2_uc002avc.2	BBS4|585	uc002avb.2	2491	16	Cluster1-Low	uc002avc.2	2444	15	Cluster1-High
uc003hcl.1_uc011caf.1	POLR2B|5431	uc003hcl.1	3748	25	Cluster1-Low	uc011caf.1	3597	24	Cluster1-High
uc004bgs.2_uc004bgr.2	FKBP15|23307	uc004bgs.2	4336	28	Cluster1-Low	uc004bgr.2	2580	12	Cluster1-High
uc001qbn.2_uc001qbp.2	SLC37A2|219855	uc001qbn.2	4138	18	Cluster1-Low	uc001qbp.2	3111	8	Cluster1-High
uc001mvk.2_uc010ren.1	NAT10|55226	uc001mvk.2	4040	29	Cluster1-Low	uc010ren.1	3825	27	Cluster1-High
uc002zoq.1_uc011agr.1	DGCR2|9993	uc002zoq.1	4484	10	Cluster1-Low	uc011agr.1	4352	9	Cluster1-High
uc001gdt.1_uc010plf.1	POGK|57645	uc001gdt.1	3852	6	Cluster1-Low	uc010plf.1	3626	4	Cluster1-High
uc002rrp.2_uc010yns.1	MAP4K3|8491	uc002rrp.2	4049	33	Cluster1-Low	uc010yns.1	3403	26	Cluster1-High
uc002mku.2_uc002mkw.2	ZNF317|57693	uc002mku.2	4043	7	Cluster1-Low	uc002mkw.2	3947	6	Cluster1-High
uc001ndt.2_uc010rhc.1	ARFGAP2|84364	uc001ndt.2	2760	16	Cluster1-Low	uc010rhc.1	2279	10	Cluster1-High
uc002ymy.2_uc011acn.1	USP16|10600	uc002ymy.2	2971	18	Cluster1-Low	uc011acn.1	1782	9	Cluster1-High
uc002bvi.2_uc010bot.2	MEF2A|4205	uc002bvi.2	5369	10	Cluster1-Low	uc010bot.2	5083	8	Cluster1-High
uc002ilt.1_uc010wkx.1	KPNB1|3837	uc002ilt.1	4201	22	Cluster1-Low	uc010wkx.1	3370	17	Cluster1-High
uc003znk.2_uc011lmz.1	HAUS6|54801	uc003znk.2	6320	17	Cluster1-Low	uc011lmz.1	5263	10	Cluster1-High
uc002sqg.2_uc010ysu.1	USP39|10713	uc002sqg.2	2208	13	Cluster1-Low	uc010ysu.1	2159	13	Cluster1-High
uc002jfc.2_uc010wqh.1	GNA13|10672	uc002jfc.2	6309	4	Cluster1-Low	uc010wqh.1	5999	4	Cluster1-High
uc003znq.2_uc003zns.2	DENND4C|55667	uc003znq.2	7022	28	Cluster1-Low	uc003zns.2	4775	11	Cluster1-High
uc002lrk.3_uc002lri.3	SBNO2|22904	uc002lrk.3	4924	32	Cluster1-Low	uc002lri.3	1197	2	Cluster1-High
uc010cgg.2_uc002faz.2	AP1G1|164	uc010cgg.2	6837	23	Cluster1-Low	uc002faz.2	5457	7	Cluster1-High
uc002afs.2_uc002afy.2	RNF111|54778	uc002afs.2	5535	14	Cluster1-Low	uc002afy.2	2762	5	Cluster1-High
uc010lqg.1_uc011kvm.1	GALNT11|63917	uc010lqg.1	2722	12	Cluster1-Low	uc011kvm.1	2389	11	Cluster1-High
uc003swb.2_uc011jyz.1	GPNMB|10457	uc003swb.2	2729	11	Cluster1-Low	uc011jyz.1	2432	9	Cluster1-High
uc002zdk.2_uc002zdl.2	RRP1B|23076	uc002zdk.2	5085	16	Cluster1-Low	uc002zdl.2	4634	5	Cluster1-High
uc003okm.2_uc011dtb.1	PPARD|5467	uc003okm.2	3732	8	Cluster1-Low	uc011dtb.1	3501	7	Cluster1-High
uc003nqz.2_uc003nqy.2	DHX16|8449	uc003nqz.2	3460	20	Cluster1-Low	uc003nqy.2	1932	12	Cluster1-High
uc003kqh.2_uc011cwa.1	DCP2|167227	uc003kqh.2	8946	11	Cluster1-Low	uc011cwa.1	8666	9	Cluster1-High
uc003xow.1_uc010lxj.1	IKBKB|3551	uc003xow.1	3916	22	Cluster1-Low	uc010lxj.1	3329	16	Cluster1-High
uc003fnn.1_uc011brk.1	PSMD2|5708	uc003fnn.1	2922	21	Cluster1-Low	uc011brk.1	2637	19	Cluster1-High
uc001ncz.2_uc010rgv.1	KIAA0652|9776	uc001ncz.2	4610	18	Cluster1-Low	uc010rgv.1	4474	15	Cluster1-High
uc003vrk.2_uc011kpq.1	EXOC4|60412	uc003vrk.2	4190	18	Cluster1-Low	uc011kpq.1	2373	6	Cluster1-High
uc001mod.1_uc001mof.1	HPS5|11234	uc001mod.1	4880	23	Cluster1-Low	uc001mof.1	4536	22	Cluster1-High
uc001cfb.2_uc010ojg.1	PPT1|5538	uc001cfb.2	2504	9	Cluster1-Low	uc010ojg.1	2195	6	Cluster1-High
uc010tjo.1_uc001vrv.3	ARHGEF7|8874	uc010tjo.1	4838	20	Cluster1-Low	uc001vrv.3	4684	19	Cluster1-High
uc002wxj.2_uc010gdz.2	TM9SF4|9777	uc002wxj.2	3978	18	Cluster1-Low	uc010gdz.2	3386	14	Cluster1-High
uc002asr.2_uc010uke.1	UACA|55075	uc002asr.2	6855	19	Cluster1-Low	uc010uke.1	6528	16	Cluster1-High
uc010qmd.1_uc001kdi.1	FAM190B|54462	uc010qmd.1	7591	10	Cluster1-Low	uc001kdi.1	5677	7	Cluster1-High
uc002lap.2_uc010xcl.1	PIK3C3|5289	uc002lap.2	3065	25	Cluster1-Low	uc010xcl.1	2876	24	Cluster1-High
uc001twj.2_uc009zwq.2	FBXO21|23014	uc001twj.2	4211	12	Cluster1-Low	uc009zwq.2	4031	11	Cluster1-High
uc011bjx.1_uc003egy.3	CCDC14|64770	uc011bjx.1	4303	13	Cluster1-Low	uc003egy.3	4247	12	Cluster1-High
uc003woe.3_uc010lqv.2	WDR60|55112	uc003woe.3	3771	25	Cluster1-Low	uc010lqv.2	2867	20	Cluster1-High
uc004dfe.2_uc011mks.1	DDX3X|1654	uc004dfe.2	5394	17	Cluster1-Low	uc011mks.1	3825	6	Cluster1-High
uc003grg.2_uc003grh.2	SEPSECS|51091	uc003grg.2	5644	11	Cluster1-Low	uc003grh.2	5489	10	Cluster1-High
uc001txj.1_uc001txi.1	CIT|11113	uc001txj.1	8702	48	Cluster1-Low	uc001txi.1	8576	47	Cluster1-High
uc003nej.2_uc003nei.2	TDP2|51567	uc003nej.2	1924	7	Cluster1-Low	uc003nei.2	1768	6	Cluster1-High
uc001mqb.2_uc010rdn.1	PRMT3|10196	uc001mqb.2	2729	17	Cluster1-Low	uc010rdn.1	2543	15	Cluster1-High
uc003cfc.1_uc010hfw.1	CNOT10|25904	uc003cfc.1	2741	19	Cluster1-Low	uc010hfw.1	2251	16	Cluster1-High
uc004eay.3_uc011mqi.1	PHKA1|5255	uc004eay.3	6121	31	Cluster1-Low	uc011mqi.1	5944	30	Cluster1-High
uc004bnz.1_uc010mwh.1	DENND1A|57706	uc004bnz.1	5041	22	Cluster1-Low	uc010mwh.1	3614	5	Cluster1-High
uc001leu.1_uc009xzk.1	SEC23IP|11196	uc001leu.1	4243	19	Cluster1-Low	uc009xzk.1	2287	8	Cluster1-High
uc003zzm.2_uc003zzi.2	RNF38|152006	uc003zzm.2	4985	12	Cluster1-Low	uc003zzi.2	4937	11	Cluster1-High
uc010zdi.1_uc002ufu.3	UBR3|130507	uc010zdi.1	7951	39	Cluster1-Low	uc002ufu.3	4062	10	Cluster1-High
uc002avv.1_uc010ulb.1	CD276|80381	uc002avv.1	3401	10	Cluster1-Low	uc010ulb.1	3276	10	Cluster1-High
uc002bau.2_uc002bav.2	SNX33|257364	uc002bau.2	3231	2	Cluster1-Low	uc002bav.2	2260	3	Cluster1-High
uc002dco.2_uc010uzh.1	BFAR|51283	uc002dco.2	3042	8	Cluster1-Low	uc010uzh.1	2629	6	Cluster1-High
uc002baf.2_uc010bkk.2	MAN2C1|4123	uc002baf.2	3252	26	Cluster1-Low	uc010bkk.2	2955	24	Cluster1-High
uc001xmo.2_uc001xmp.2	PCNX|22990	uc001xmo.2	12919	36	Cluster1-Low	uc001xmp.2	6891	6	Cluster1-High
uc002prm.2_uc010ybo.1	ZNF473|25888	uc002prm.2	4688	5	Cluster1-Low	uc010ybo.1	4488	4	Cluster1-High
uc003dyk.3_uc011bhq.1	ABHD10|55347	uc003dyk.3	2642	5	Cluster1-Low	uc011bhq.1	2458	4	Cluster1-High
uc003prt.2_uc011eal.1	PDSS2|57107	uc003prt.2	3552	8	Cluster1-Low	uc011eal.1	3246	6	Cluster1-High
uc001jhs.3_uc009xod.2	ERCC6|2074	uc001jhs.3	7005	21	Cluster1-Low	uc009xod.2	4735	11	Cluster1-High
uc003ldx.2_uc011czb.1	MATR3|9782	uc003ldx.2	3905	15	Cluster1-Low	uc011czb.1	2925	14	Cluster1-High
uc002ull.2_uc010zfb.1	AGPS|8540	uc002ull.2	7665	20	Cluster1-Low	uc010zfb.1	7442	20	Cluster1-High
uc002joc.2_uc010wsc.1	CASKIN2|57513	uc002joc.2	4977	20	Cluster1-Low	uc010wsc.1	4486	19	Cluster1-High
uc003xtt.2_uc011lee.1	NSMAF|8439	uc003xtt.2	3567	31	Cluster1-Low	uc011lee.1	3507	31	Cluster1-High
uc001utj.2_uc010tds.1	HSPH1|10808	uc001utj.2	3665	18	Cluster1-Low	uc010tds.1	3310	16	Cluster1-High
uc002soz.2_uc002spa.2	TGOLN2|10618	uc002soz.2	6315	4	Cluster1-Low	uc002spa.2	5846	6	Cluster1-High
uc001joi.2_uc010qiy.1	SLC25A16|8034	uc001joi.2	2542	9	Cluster1-Low	uc010qiy.1	2724	10	Cluster1-High
uc002utw.2_uc010fsi.2	PGAP1|80055	uc002utw.2	11112	27	Cluster1-Low	uc010fsi.2	8743	4	Cluster1-High
uc001khh.2_uc001khg.2	PCGF5|84333	uc001khh.2	6965	10	Cluster1-Low	uc001khg.2	982	3	Cluster1-High
uc003bao.1_uc003bas.1	XRCC6|2547	uc003bao.1	2133	13	Cluster1-Low	uc003bas.1	1972	11	Cluster1-High
uc003php.2_uc010kba.2	CD109|135228	uc003php.2	9446	33	Cluster1-Low	uc010kba.2	9221	32	Cluster1-High
uc001khl.2_uc009xty.1	HECTD2|143279	uc001khl.2	4810	21	Cluster1-Low	uc009xty.1	4103	16	Cluster1-High
uc001fmi.1_uc009wrk.1	KIAA0907|22889	uc001fmi.1	2945	14	Cluster1-Low	uc009wrk.1	2516	11	Cluster1-High
uc001kuq.2_uc001kur.2	NOLC1|9221	uc001kuq.2	3939	13	Cluster1-Low	uc001kur.2	3449	9	Cluster1-High
uc002wfw.3_uc010zpu.1	STK35|140901	uc002wfw.3	6010	3	Cluster1-Low	uc010zpu.1	5365	2	Cluster1-High
uc010ssn.1_uc001srg.2	MON2|23041	uc010ssn.1	10360	34	Cluster1-Low	uc001srg.2	7141	9	Cluster1-High
uc003lnx.1_uc011dbq.1	LARS|51520	uc003lnx.1	4849	32	Cluster1-Low	uc011dbq.1	4711	31	Cluster1-High
uc010wbo.1_uc010wbp.1	CPD|1362	uc010wbo.1	7671	21	Cluster1-Low	uc010wbp.1	6986	16	Cluster1-High
uc001mhe.1_uc010rbt.1	TMEM9B|56674	uc001mhe.1	1753	5	Cluster1-Low	uc010rbt.1	1564	5	Cluster1-High
uc001izd.1_uc001izc.2	ZNF248|57209	uc001izd.1	4883	6	Cluster1-Low	uc001izc.2	3171	7	Cluster1-High
uc009xoe.2_uc001jht.2	PGBD3|267004	uc009xoe.2	3472	6	Cluster1-Low	uc001jht.2	2169	2	Cluster1-High
uc002rvy.1_uc010yoh.1	MSH2|4436	uc002rvy.1	3145	16	Cluster1-Low	uc010yoh.1	3018	17	Cluster1-High
uc003hql.1_uc010ikj.1	KLHL8|57563	uc003hql.1	4576	10	Cluster1-Low	uc010ikj.1	3840	8	Cluster1-High
uc002xre.2_uc002xrc.2	NCOA5|57727	uc002xre.2	3206	8	Cluster1-Low	uc002xrc.2	3037	6	Cluster1-High
uc003gdz.3_uc011bvh.1	WHSC1|7468	uc003gdz.3	7571	22	Cluster1-Low	uc011bvh.1	5410	13	Cluster1-High
uc010rfh.1_uc010rfi.1	API5|8539	uc010rfh.1	3768	14	Cluster1-Low	uc010rfi.1	3601	13	Cluster1-High
uc002rep.2_uc010eya.2	C2orf44|80304	uc002rep.2	3894	4	Cluster1-Low	uc010eya.2	3776	3	Cluster1-High
uc010vsl.1_uc010vsp.1	MINK1|50488	uc010vsl.1	4966	34	Cluster1-Low	uc010vsp.1	4563	27	Cluster1-High
uc001nnl.2_uc010rko.1	FAM111B|374393	uc001nnl.2	3559	4	Cluster1-Low	uc010rko.1	3347	2	Cluster1-High
uc002ixy.2_uc010woo.1	RPS6KB1|6198	uc002ixy.2	5316	15	Cluster1-Low	uc010woo.1	5041	13	Cluster1-High
uc004dae.2_uc010nfr.2	MBTPS2|51360	uc004dae.2	4524	11	Cluster1-Low	uc010nfr.2	3690	6	Cluster1-High
uc002yse.1_uc002ysd.2	SON|6651	uc002yse.1	8412	12	Cluster1-Low	uc002ysd.2	7373	13	Cluster1-High
uc010kus.1_uc003swz.2	DFNA5|1687	uc010kus.1	2250	10	Cluster1-Low	uc003swz.2	2020	9	Cluster1-High
uc002moc.3_uc010dxe.2	TYK2|7297	uc002moc.3	4247	25	Cluster1-Low	uc010dxe.2	3496	21	Cluster1-High
uc002yfz.2_uc002yfy.2	TNFRSF6B|8771	uc002yfz.2	1120	3	Cluster1-Low	uc002yfy.2	1454	7	Cluster1-High
uc002qqw.2_uc010yhp.1	ZNF606|80095	uc002qqw.2	4219	7	Cluster1-Low	uc010yhp.1	4130	6	Cluster1-High
uc001jcu.2_uc001jcw.2	FAM21C|253725	uc001jcu.2	4625	30	Cluster1-Low	uc001jcw.2	2380	4	Cluster1-High
uc010idv.2_uc003goa.1	CC2D2A|57545	uc010idv.2	5240	38	Cluster1-Low	uc003goa.1	3256	22	Cluster1-High
uc001lmg.1_uc001lmf.1	TUBGCP2|10844	uc001lmg.1	3198	18	Cluster1-Low	uc001lmf.1	2692	10	Cluster1-High
uc002tlk.2_uc010yye.1	INSIG2|51141	uc002tlk.2	2582	6	Cluster1-Low	uc010yye.1	2200	5	Cluster1-High
uc002lpp.2_uc002lps.2	PTBP1|5725	uc002lpp.2	3281	15	Cluster1-Low	uc002lps.2	2201	7	Cluster1-High
uc001huf.3_uc009xfi.2	TTC13|79573	uc001huf.3	3275	23	Cluster1-Low	uc009xfi.2	3116	21	Cluster1-High
uc001osf.2_uc001osg.2	INPPL1|3636	uc001osf.2	4713	28	Cluster1-Low	uc001osg.2	4693	27	Cluster1-High
uc001zjd.2_uc010uci.1	C15orf41|84529	uc001zjd.2	2890	11	Cluster1-Low	uc010uci.1	2594	11	Cluster1-High
uc001zrk.1_uc001zrj.1	ZSCAN29|146050	uc001zrk.1	5607	5	Cluster1-Low	uc001zrj.1	5153	4	Cluster1-High
uc001epe.2_uc010ozn.1	PRKAB2|5565	uc001epe.2	5421	8	Cluster1-Low	uc010ozn.1	5133	6	Cluster1-High
uc002tmk.2_uc010yys.1	RALB|5899	uc002tmk.2	2258	5	Cluster1-Low	uc010yys.1	2177	5	Cluster1-High
uc003pir.2_uc003pio.3	PHIP|55023	uc003pir.2	11965	40	Cluster1-Low	uc003pio.3	8595	13	Cluster1-High
uc003bhx.2_uc003bhy.2	GRAMD4|23151	uc003bhx.2	4315	18	Cluster1-Low	uc003bhy.2	2941	4	Cluster1-High
uc001kig.2_uc001kih.2	EXOC6|54536	uc001kig.2	3619	22	Cluster1-Low	uc001kih.2	2803	15	Cluster1-High
uc001wis.3_uc001wir.3	ACIN1|22985	uc001wis.3	3905	14	Cluster1-Low	uc001wir.3	2445	12	Cluster1-High
uc002dda.3_uc010uzl.1	PDXDC1|23042	uc002dda.3	4009	23	Cluster1-Low	uc010uzl.1	3827	23	Cluster1-High
uc002glt.2_uc002glu.3	PIK3R5|23533	uc002glt.2	4432	19	Cluster1-Low	uc002glu.3	4315	18	Cluster1-High
uc002jqk.1_uc002jqj.1	SRP68|6730	uc002jqk.1	2515	16	Cluster1-Low	uc002jqj.1	1710	9	Cluster1-High
uc003fpn.2_uc011brv.1	SENP2|59343	uc003fpn.2	3192	17	Cluster1-Low	uc011brv.1	3019	17	Cluster1-High
uc001tmw.2_uc009zuw.2	CMKLR1|1240	uc001tmw.2	5495	4	Cluster1-Low	uc009zuw.2	5109	3	Cluster1-High
uc001eex.2_uc010owr.1	TRIM33|51592	uc001eex.2	8286	19	Cluster1-Low	uc010owr.1	7116	15	Cluster1-High
uc001sjh.2_uc001sjl.2	ERBB3|2065	uc001sjh.2	5510	28	Cluster1-Low	uc001sjl.2	3133	6	Cluster1-High
uc001xhw.1_uc010tsj.1	CHURC1|91612	uc001xhw.1	3378	4	Cluster1-Low	uc010tsj.1	1613	4	Cluster1-High
uc001jlw.2_uc001jlv.2	RTKN2|219790	uc001jlw.2	6638	12	Cluster1-Low	uc001jlv.2	5553	4	Cluster1-High
uc003vmi.2_uc010lle.2	SND1|27044	uc003vmi.2	3507	24	Cluster1-Low	uc010lle.2	2400	16	Cluster1-High
uc002tsg.3_uc010zap.1	PLEKHB2|55041	uc002tsg.3	4307	8	Cluster1-Low	uc010zap.1	4198	7	Cluster1-High
uc010uza.1_uc002dcj.2	MKL2|57496	uc010uza.1	8783	17	Cluster1-Low	uc002dcj.2	7896	5	Cluster1-High
uc009zif.2_uc010shv.1	EPS8|2059	uc009zif.2	3738	21	Cluster1-Low	uc010shv.1	3265	14	Cluster1-High
uc001dkm.2_uc001dkn.2	MCOLN2|255231	uc001dkm.2	3043	14	Cluster1-Low	uc001dkn.2	2727	12	Cluster1-High
uc001iig.2_uc001iii.2	ASB13|79754	uc001iig.2	2727	6	Cluster1-Low	uc001iii.2	2576	5	Cluster1-High
uc001kkz.2_uc010qoh.1	ALDH18A1|5832	uc001kkz.2	3462	18	Cluster1-Low	uc010qoh.1	2992	15	Cluster1-High
uc001aws.2_uc001awt.2	DNAJC16|23341	uc001aws.2	6023	15	Cluster1-Low	uc001awt.2	5838	14	Cluster1-High
uc003pnc.2_uc010kcb.2	UBE2J1|51465	uc003pnc.2	4341	8	Cluster1-Low	uc010kcb.2	4183	9	Cluster1-High
uc001qfn.2_uc001qfk.2	PRDM10|56980	uc001qfn.2	6309	21	Cluster1-Low	uc001qfk.2	5894	16	Cluster1-High
uc003gfr.2_uc003gfn.2	ADD1|118	uc003gfr.2	3939	15	Cluster1-Low	uc003gfn.2	1953	2	Cluster1-High
uc004exj.2_uc011mvk.1	PHF6|84295	uc004exj.2	4431	11	Cluster1-Low	uc011mvk.1	4329	10	Cluster1-High
uc001cjx.2_uc010oki.1	KDM4A|9682	uc001cjx.2	4508	22	Cluster1-Low	uc010oki.1	2977	14	Cluster1-High
uc010tqz.1_uc001xaw.1	GMFB|2764	uc010tqz.1	4125	7	Cluster1-Low	uc001xaw.1	4022	6	Cluster1-High
uc003kkr.3_uc003kks.2	ANKRD32|84250	uc003kkr.3	3811	21	Cluster1-Low	uc003kks.2	2313	7	Cluster1-High
uc003jui.1_uc003jul.1	ERBB2IP|55914	uc003jui.1	6916	25	Cluster1-Low	uc003jul.1	6653	24	Cluster1-High
uc003jhy.2_uc011cob.1	TARS|6897	uc003jhy.2	2848	19	Cluster1-Low	uc011cob.1	2690	20	Cluster1-High
uc001dpu.2_uc010otj.1	DR1|1810	uc001dpu.2	3206	3	Cluster1-Low	uc010otj.1	3068	4	Cluster1-High
uc003ncx.1_uc011dji.1	MBOAT1|154141	uc003ncx.1	3275	13	Cluster1-Low	uc011dji.1	2995	10	Cluster1-High
uc002anf.2_uc002ang.1	CSNK1G1|53944	uc002anf.2	8161	12	Cluster1-Low	uc002ang.1	1786	11	Cluster1-High
uc003etr.2_uc011bmz.1	SLC25A36|55186	uc003etr.2	4661	7	Cluster1-Low	uc011bmz.1	4583	6	Cluster1-High
uc001sfk.3_uc001sfj.3	CBX5|23468	uc001sfk.3	11549	5	Cluster1-Low	uc001sfj.3	11503	5	Cluster1-High
uc001att.2_uc009vnk.2	TNFRSF1B|7133	uc001att.2	3674	10	Cluster1-Low	uc009vnk.2	3561	8	Cluster1-High
uc001zni.2_uc010ucu.1	INO80|54617	uc001zni.2	6224	36	Cluster1-Low	uc010ucu.1	6096	35	Cluster1-High
uc001eyd.1_uc010pdd.1	POGZ|23126	uc001eyd.1	6617	19	Cluster1-Low	uc010pdd.1	5394	13	Cluster1-High
uc002swu.2_uc010yuw.1	LMAN2L|81562	uc002swu.2	2407	8	Cluster1-Low	uc010yuw.1	2205	6	Cluster1-High
uc002ugk.2_uc002ugm.2	GORASP2|26003	uc002ugk.2	2498	10	Cluster1-Low	uc002ugm.2	1971	5	Cluster1-High
uc001fmg.2_uc010pgq.1	SYT11|23208	uc001fmg.2	5249	4	Cluster1-Low	uc010pgq.1	4422	3	Cluster1-High
uc003vvo.2_uc003vvn.2	SLC37A3|84255	uc003vvo.2	3309	15	Cluster1-Low	uc003vvn.2	1903	2	Cluster1-High
uc003csb.2_uc003crw.2	MAP4|4134	uc003csb.2	6327	19	Cluster1-Low	uc003crw.2	3076	6	Cluster1-High
uc003hnx.3_uc010ijv.2	LIN54|132660	uc003hnx.3	6127	13	Cluster1-Low	uc010ijv.2	5214	13	Cluster1-High
uc002aqu.2_uc002aqw.2	MAP2K5|5607	uc002aqu.2	2363	22	Cluster1-Low	uc002aqw.2	1536	18	Cluster1-High
uc002qrq.1_uc002qrs.1	ZNF274|10782	uc002qrq.1	2836	10	Cluster1-Low	uc002qrs.1	2535	7	Cluster1-High
uc002swu.2_uc010yuv.1	LMAN2L|81562	uc002swu.2	2407	8	Cluster1-Low	uc010yuv.1	2288	7	Cluster1-High
uc003erv.2_uc003ert.2	DBR1|51163	uc003erv.2	2649	8	Cluster1-Low	uc003ert.2	2144	3	Cluster1-High
uc001zkm.1_uc010bbj.1	EIF2AK4|440275	uc001zkm.1	5512	39	Cluster1-Low	uc010bbj.1	4784	33	Cluster1-High
uc001wao.2_uc001wan.2	SUPT16H|11198	uc001wao.2	4684	26	Cluster1-Low	uc001wan.2	2331	6	Cluster1-High
uc001kog.1_uc009xvw.1	PI4K2A|55361	uc001kog.1	4185	9	Cluster1-Low	uc009xvw.1	3397	5	Cluster1-High
uc001xyi.1_uc010atp.1	C14orf102|55051	uc001xyi.1	3808	14	Cluster1-Low	uc010atp.1	2964	10	Cluster1-High
uc001ctd.3_uc009vzb.2	NRD1|4898	uc001ctd.3	3818	31	Cluster1-Low	uc009vzb.2	3225	31	Cluster1-High
uc003crh.1_uc003crg.2	SCAP|22937	uc003crh.1	4255	23	Cluster1-Low	uc003crg.2	3467	18	Cluster1-High
uc002kwz.3_uc002kwy.3	B4GALT6|9331	uc002kwz.3	4813	9	Cluster1-Low	uc002kwy.3	3631	2	Cluster1-High
uc011kav.1_uc003tey.2	SEPT7|989	uc011kav.1	2332	13	Cluster1-Low	uc003tey.2	2178	11	Cluster1-High
uc003cdj.2_uc010hff.1	TOP2B|7155	uc003cdj.2	5189	36	Cluster1-Low	uc010hff.1	1814	10	Cluster1-High
uc002plp.2_uc010xzy.1	GYS1|2997	uc002plp.2	3617	16	Cluster1-Low	uc010xzy.1	2533	11	Cluster1-High
uc004bxc.2_uc004bxf.2	DOLPP1|57171	uc004bxc.2	2175	8	Cluster1-Low	uc004bxf.2	1801	4	Cluster1-High
uc001des.2_uc009wbj.1	SFRS11|9295	uc001des.2	2774	13	Cluster1-Low	uc009wbj.1	1192	4	Cluster1-High
uc001uag.2_uc010szv.1	ANAPC5|51433	uc001uag.2	2623	17	Cluster1-Low	uc010szv.1	1660	10	Cluster1-High
uc003gro.2_uc003grp.2	ANAPC4|29945	uc003gro.2	2671	29	Cluster1-Low	uc003grp.2	2310	26	Cluster1-High
uc010qfn.1_uc010qfo.1	FAM35B|414241	uc010qfn.1	3288	7	Cluster1-Low	uc010qfo.1	1743	6	Cluster1-High
uc001uuk.3_uc001uuj.2	N4BP2L2|10443	uc001uuk.3	2838	6	Cluster1-Low	uc001uuj.2	910	8	Cluster1-High
uc003ldh.2_uc003ldl.2	CTNNA1|1495	uc003ldh.2	3760	18	Cluster1-Low	uc003ldl.2	2689	12	Cluster1-High
uc003cpp.3_uc010hjf.2	CCRL2|9034	uc003cpp.3	1728	2	Cluster1-Low	uc010hjf.2	1514	2	Cluster1-High
uc002rrk.3_uc002rrj.3	SOS1|6654	uc002rrk.3	8316	23	Cluster1-Low	uc002rrj.3	7255	15	Cluster1-High
uc003qck.2_uc003qcn.1	AKAP7|9465	uc003qck.2	2887	8	Cluster1-Low	uc003qcn.1	2257	2	Cluster1-High
uc002vtk.3_uc002vtq.3	GIGYF2|26058	uc002vtk.3	7812	29	Cluster1-Low	uc002vtq.3	6650	13	Cluster1-High
uc001bnm.2_uc001bnl.2	SLC9A1|6548	uc001bnm.2	4571	12	Cluster1-Low	uc001bnl.2	3170	7	Cluster1-High
uc002cvv.2_uc002cvw.2	CREBBP|1387	uc002cvv.2	10194	31	Cluster1-Low	uc002cvw.2	10080	30	Cluster1-High
uc003ztq.1_uc003zto.1	UBAP2|55833	uc003ztq.1	4284	29	Cluster1-Low	uc003zto.1	2508	13	Cluster1-High
uc001wxc.2_uc001wwz.2	SDCCAG1|9147	uc001wxc.2	4120	33	Cluster1-Low	uc001wwz.2	1733	10	Cluster1-High
uc002luj.2_uc010dss.2	SCAMP4|113178	uc002luj.2	2525	7	Cluster1-Low	uc010dss.2	2477	6	Cluster1-High
uc003ens.2_uc003enu.2	ATP2C1|27032	uc003ens.2	3492	28	Cluster1-Low	uc003enu.2	4728	16	Cluster1-High
uc002qac.2_uc010eqe.2	ZNF28|7576	uc002qac.2	4674	5	Cluster1-Low	uc010eqe.2	4429	3	Cluster1-High
uc003fce.2_uc003fcg.2	GFM1|85476	uc003fce.2	3465	18	Cluster1-Low	uc003fcg.2	3181	17	Cluster1-High
uc001rzk.2_uc010snm.1	ACVRL1|94	uc001rzk.2	4125	9	Cluster1-Low	uc010snm.1	3561	6	Cluster1-High
uc002rxg.1_uc002rxf.1	ASB3|51130	uc002rxg.1	2214	10	Cluster1-Low	uc002rxf.1	1106	3	Cluster1-High
uc002rgz.2_uc002rha.2	HADHB|3032	uc002rgz.2	2187	16	Cluster1-Low	uc002rha.2	1818	14	Cluster1-High
uc001xer.3_uc010apm.2	C14orf135|64430	uc001xer.3	3931	10	Cluster1-Low	uc010apm.2	2663	6	Cluster1-High
uc002aoo.2_uc002aop.2	PARP16|54956	uc002aoo.2	2534	6	Cluster1-Low	uc002aop.2	2189	4	Cluster1-High
uc002wjw.3_uc002wjy.3	MAVS|57506	uc002wjw.3	11759	7	Cluster1-Low	uc002wjy.3	11484	5	Cluster1-High
uc002rqq.2_uc002rqr.2	ATL2|64225	uc002rqq.2	2887	13	Cluster1-Low	uc002rqr.2	2642	12	Cluster1-High
uc001onm.1_uc009yse.1	SUV420H1|51111	uc001onm.1	4562	11	Cluster1-Low	uc009yse.1	4427	10	Cluster1-High
uc003fwa.3_uc011btr.1	TFRC|7037	uc003fwa.3	5082	19	Cluster1-Low	uc011btr.1	4684	17	Cluster1-High
uc002wze.1_uc002wzj.1	CBFA2T2|9139	uc002wze.1	7319	11	Cluster1-Low	uc002wzj.1	5573	12	Cluster1-High
uc003kqh.2_uc010jcc.2	DCP2|167227	uc003kqh.2	8946	11	Cluster1-Low	uc010jcc.2	8438	8	Cluster1-High
uc003dgs.3_uc003dgt.3	DCP1A|55802	uc003dgs.3	5984	10	Cluster1-Low	uc003dgt.3	5871	9	Cluster1-High
uc001tkg.2_uc010swj.1	TDG|6996	uc001tkg.2	3243	10	Cluster1-Low	uc010swj.1	2771	7	Cluster1-High
uc002kat.3_uc010dic.2	NPLOC4|55666	uc002kat.3	4379	17	Cluster1-Low	uc010dic.2	2846	3	Cluster1-High
uc004bbw.2_uc004bby.2	SMC2|10592	uc004bbw.2	5970	25	Cluster1-Low	uc004bby.2	3289	7	Cluster1-High
uc002tec.2_uc002ted.2	GCC2|9648	uc002tec.2	6976	23	Cluster1-Low	uc002ted.2	6832	22	Cluster1-High
uc001rvx.3_uc009zlp.2	SMARCD1|6602	uc001rvx.3	3428	13	Cluster1-Low	uc009zlp.2	3305	12	Cluster1-High
uc001twx.2_uc001twv.2	TAOK3|51347	uc001twx.2	4187	21	Cluster1-Low	uc001twv.2	3302	8	Cluster1-High
uc009wgu.2_uc001efh.3	NRAS|4893	uc009wgu.2	4460	7	Cluster1-Low	uc001efh.3	3958	4	Cluster1-High
uc002jge.2_uc002jgg.2	BPTF|2186	uc002jge.2	10862	30	Cluster1-Low	uc002jgg.2	4120	10	Cluster1-High
uc003nco.1_uc003ncp.1	KDM1B|221656	uc003nco.1	3796	15	Cluster1-Low	uc003ncp.1	3457	5	Cluster1-High
uc003tli.2_uc003tlk.2	TMED4|222068	uc003tli.2	1021	5	Cluster1-Low	uc003tlk.2	1751	4	Cluster1-High
uc003qcs.1_uc003qcr.1	MED23|9439	uc003qcs.1	5227	29	Cluster1-Low	uc003qcr.1	2366	5	Cluster1-High
uc001eai.1_uc009wfz.1	CEPT1|10390	uc001eai.1	2213	9	Cluster1-Low	uc009wfz.1	1282	4	Cluster1-High
uc003adk.2_uc011akg.1	PITPNB|23760	uc003adk.2	2924	12	Cluster1-Low	uc011akg.1	2125	2	Cluster1-High
uc003jhj.3_uc010iuj.2	C5orf22|55322	uc003jhj.3	3611	9	Cluster1-Low	uc010iuj.2	2690	4	Cluster1-High
uc002uzf.3_uc010ftr.2	BMPR2|659	uc002uzf.3	12069	13	Cluster1-Low	uc010ftr.2	10789	12	Cluster1-High
uc010zdq.1_uc010fqg.2	DCAF17|80067	uc010zdq.1	5321	13	Cluster1-Low	uc010fqg.2	4751	7	Cluster1-High
uc002jat.2_uc010wpf.1	CYB561|1534	uc002jat.2	2983	6	Cluster1-Low	uc010wpf.1	2825	5	Cluster1-High
uc001kmp.2_uc001kmo.2	PIK3AP1|118788	uc001kmp.2	4332	16	Cluster1-Low	uc001kmo.2	3660	10	Cluster1-High
uc003ckn.2_uc011aze.1	ZNF621|285268	uc003ckn.2	8234	5	Cluster1-Low	uc011aze.1	7798	4	Cluster1-High
uc010ied.1_uc011bxe.1	TAPT1|202018	uc010ied.1	4588	14	Cluster1-Low	uc011bxe.1	4457	13	Cluster1-High
uc003umo.2_uc011khz.1	CCDC132|55610	uc003umo.2	3612	28	Cluster1-Low	uc011khz.1	2772	18	Cluster1-High
uc004cau.2_uc011mcl.1	POMT1|10585	uc004cau.2	3079	20	Cluster1-Low	uc011mcl.1	2673	17	Cluster1-High
uc009vwd.2_uc001cgd.3	NFYC|4802	uc009vwd.2	2087	10	Cluster1-Low	uc001cgd.3	1915	10	Cluster1-High
uc010uhc.1_uc010uhb.1	BNIP2|663	uc010uhc.1	2515	10	Cluster1-Low	uc010uhb.1	2401	10	Cluster1-High
uc011mfc.1_uc004coe.2	EHMT1|79813	uc011mfc.1	5105	27	Cluster1-Low	uc004coe.2	2421	5	Cluster1-High
uc002dbl.2_uc002dbj.2	ZC3H7A|29066	uc002dbl.2	3789	23	Cluster1-Low	uc002dbj.2	2062	10	Cluster1-High
uc002eur.2_uc002eus.2	EDC4|23644	uc002eur.2	4726	29	Cluster1-Low	uc002eus.2	3939	24	Cluster1-High
uc003ome.2_uc011dto.1	KCTD20|222658	uc003ome.2	5012	8	Cluster1-Low	uc011dto.1	4308	4	Cluster1-High
uc002roc.2_uc002rod.2	SPAST|6683	uc002roc.2	5212	17	Cluster1-Low	uc002rod.2	5116	16	Cluster1-High
uc001kia.2_uc010qnp.1	IDE|3416	uc001kia.2	3737	25	Cluster1-Low	uc010qnp.1	2293	15	Cluster1-High
uc001odu.3_uc009yqj.2	FRMD8|83786	uc001odu.3	3749	11	Cluster1-Low	uc009yqj.2	3581	10	Cluster1-High
uc002afs.2_uc002afx.2	RNF111|54778	uc002afs.2	5535	14	Cluster1-Low	uc002afx.2	3768	9	Cluster1-High
uc003usk.1_uc003usm.1	ZKSCAN1|7586	uc003usk.1	5494	6	Cluster1-Low	uc003usm.1	4826	4	Cluster1-High
uc010bwh.2_uc010vbb.1	ERI2|112479	uc010bwh.2	3734	10	Cluster1-Low	uc010vbb.1	3503	9	Cluster1-High
uc003adu.1_uc003adr.1	CHEK2|11200	uc003adu.1	1858	15	Cluster1-Low	uc003adr.1	1701	13	Cluster1-High
uc001fnp.2_uc010phe.1	SLC25A44|9673	uc001fnp.2	3631	4	Cluster1-Low	uc010phe.1	2865	2	Cluster1-High
uc002hzq.2_uc002hzu.2	ATP6V0A1|535	uc002hzq.2	4121	21	Cluster1-Low	uc002hzu.2	1879	2	Cluster1-High
uc001haw.2_uc010pqv.1	PIK3C2B|5287	uc001haw.2	7605	34	Cluster1-Low	uc010pqv.1	7521	35	Cluster1-High
uc001rwj.3_uc001rwh.3	LIMA1|51474	uc001rwj.3	3736	11	Cluster1-Low	uc001rwh.3	3394	8	Cluster1-High
uc003fgs.2_uc003fgt.2	PRKCI|5584	uc003fgs.2	4884	18	Cluster1-Low	uc003fgt.2	3650	6	Cluster1-High
uc003ejg.2_uc003ejh.2	PLXNA1|5361	uc003ejg.2	8994	31	Cluster1-Low	uc003ejh.2	6252	9	Cluster1-High
uc003euu.2_uc010huu.2	XRN1|54464	uc003euu.2	10054	41	Cluster1-Low	uc010huu.2	8391	27	Cluster1-High
uc010mda.1_uc010mdb.1	SAMD12|401474	uc010mda.1	8869	5	Cluster1-Low	uc010mdb.1	8784	5	Cluster1-High
uc003oae.2_uc003oaf.2	AGPAT1|10554	uc003oae.2	2233	7	Cluster1-Low	uc003oaf.2	1987	7	Cluster1-High
uc004dks.1_uc004dkx.1	HDAC6|10013	uc004dks.1	4099	29	Cluster1-Low	uc004dkx.1	2478	7	Cluster1-High
uc002wao.1_uc010zon.1	PASK|23178	uc002wao.1	4530	18	Cluster1-Low	uc010zon.1	3888	15	Cluster1-High
uc003xfl.1_uc010lup.1	TRIM35|23087	uc003xfl.1	4227	6	Cluster1-Low	uc010lup.1	4108	4	Cluster1-High
uc001ler.2_uc001leq.1	C10orf119|79892	uc001ler.2	4241	16	Cluster1-Low	uc001leq.1	3508	11	Cluster1-High
uc003fxn.3_uc011bud.1	DLG1|1739	uc003fxn.3	5033	26	Cluster1-Low	uc011bud.1	4473	21	Cluster1-High
uc010xqv.1_uc010xqw.1	GATAD2A|54815	uc010xqv.1	5780	14	Cluster1-Low	uc010xqw.1	5065	8	Cluster1-High
uc003ncd.1_uc010jpl.1	NUP153|9972	uc003ncd.1	5687	22	Cluster1-Low	uc010jpl.1	5561	21	Cluster1-High
uc003olj.2_uc011dtg.1	SRPK1|6732	uc003olj.2	4360	16	Cluster1-Low	uc011dtg.1	4191	14	Cluster1-High
uc003kvs.1_uc003kvt.1	FNIP1|96459	uc003kvs.1	6614	18	Cluster1-Low	uc003kvt.1	6530	17	Cluster1-High
uc002ipm.2_uc010wmg.1	MYST2|11143	uc002ipm.2	3554	15	Cluster1-Low	uc010wmg.1	2665	8	Cluster1-High
uc003zkh.2_uc011lml.1	KDM4C|23081	uc003zkh.2	4669	22	Cluster1-Low	uc011lml.1	3339	15	Cluster1-High
uc002nez.1_uc010eaj.1	SIN3B|23309	uc002nez.1	5033	19	Cluster1-Low	uc010eaj.1	2334	4	Cluster1-High
uc003nql.2_uc010jsb.2	ABCF1|23	uc003nql.2	3462	25	Cluster1-Low	uc010jsb.2	1641	8	Cluster1-High
uc010eci.2_uc002noh.3	ZNF506|440515	uc010eci.2	3324	4	Cluster1-Low	uc002noh.3	3228	3	Cluster1-High
uc003hwg.2_uc011ces.1	MANBA|4126	uc003hwg.2	3310	17	Cluster1-Low	uc011ces.1	3139	16	Cluster1-High
uc001zkm.1_uc001zko.1	EIF2AK4|440275	uc001zkm.1	5512	39	Cluster1-Low	uc001zko.1	2202	17	Cluster1-High
uc003ulx.1_uc011khq.1	GATAD1|57798	uc003ulx.1	3955	5	Cluster1-Low	uc011khq.1	2900	6	Cluster1-High
uc002dxy.2_uc002dxw.2	SEPT1|1731	uc002dxy.2	1589	12	Cluster1-Low	uc002dxw.2	517	2	Cluster1-High
uc003jnr.3_uc003jnp.3	HMGCS1|3157	uc003jnr.3	3509	11	Cluster1-Low	uc003jnp.3	2404	5	Cluster1-High
uc002unp.2_uc002uno.2	CWC22|57703	uc002unp.2	3136	20	Cluster1-Low	uc002uno.2	2236	7	Cluster1-High
uc002llm.1_uc010dqs.2	CNDP2|55748	uc002llm.1	2643	12	Cluster1-Low	uc010dqs.2	1234	3	Cluster1-High
uc001des.2_uc009wbi.2	SFRS11|9295	uc001des.2	2774	13	Cluster1-Low	uc009wbi.2	1282	4	Cluster1-High
uc002jgv.1_uc002jgs.1	AMZ2|51321	uc002jgv.1	1980	7	Cluster1-Low	uc002jgs.1	1395	8	Cluster1-High
uc001xnm.2_uc001xnl.2	ZFYVE1|53349	uc001xnm.2	4404	12	Cluster1-Low	uc001xnl.2	2626	9	Cluster1-High
uc002bqc.2_uc010uqm.1	MAN2A2|4122	uc002bqc.2	6268	22	Cluster1-Low	uc010uqm.1	5038	15	Cluster1-High
uc002tad.2_uc002tac.2	REV1|51455	uc002tad.2	4733	23	Cluster1-Low	uc002tac.2	4730	23	Cluster1-High
uc003jku.1_uc003jkt.1	NUP155|9631	uc003jku.1	4355	35	Cluster1-Low	uc003jkt.1	4200	35	Cluster1-High
uc003cms.3_uc011azr.1	SNRK|54861	uc003cms.3	5213	7	Cluster1-Low	uc011azr.1	4456	5	Cluster1-High
uc001utj.2_uc001utl.2	HSPH1|10808	uc001utj.2	3665	18	Cluster1-Low	uc001utl.2	3544	18	Cluster1-High
uc001xce.2_uc010aoq.2	KTN1|3895	uc001xce.2	4557	42	Cluster1-Low	uc010aoq.2	2380	25	Cluster1-High
uc002app.2_uc010bho.2	DIS3L|115752	uc002app.2	3684	17	Cluster1-Low	uc010bho.2	3538	16	Cluster1-High
uc002ixw.1_uc010wol.1	TUBD1|51174	uc002ixw.1	2472	9	Cluster1-Low	uc010wol.1	1896	6	Cluster1-High
uc004atw.2_uc010mrg.2	FAM120A|23196	uc004atw.2	4956	18	Cluster1-Low	uc010mrg.2	3059	8	Cluster1-High
uc002fbm.1_uc010vml.1	KIAA0174|9798	uc002fbm.1	2353	10	Cluster1-Low	uc010vml.1	1642	3	Cluster1-High
uc003zew.3_uc011llo.1	ZNF252|286101	uc003zew.3	5429	5	Cluster1-Low	uc011llo.1	5214	3	Cluster1-High
uc003cqs.2_uc003cqr.2	SETD2|29072	uc003cqs.2	8431	21	Cluster1-Low	uc003cqr.2	1539	7	Cluster1-High
uc002tur.2_uc002tut.2	UBXN4|23190	uc002tur.2	4013	14	Cluster1-Low	uc002tut.2	2949	4	Cluster1-High
uc003jrh.3_uc003jrk.3	GPBP1|65056	uc003jrh.3	3527	12	Cluster1-Low	uc003jrk.3	2284	11	Cluster1-High
uc002pra.2_uc002pqx.2	NUP62|23636	uc002pra.2	3382	3	Cluster1-Low	uc002pqx.2	3083	2	Cluster1-High
uc001rrx.2_uc001rru.2	C12orf41|54934	uc001rrx.2	2386	10	Cluster1-Low	uc001rru.2	1131	3	Cluster1-High
uc003cwu.2_uc010hku.2	RHOA|387	uc003cwu.2	1919	5	Cluster1-Low	uc010hku.2	1698	5	Cluster1-High
uc003efe.2_uc003efc.1	KPNA1|3836	uc003efe.2	6889	14	Cluster1-Low	uc003efc.1	7519	12	Cluster1-High
uc003gak.3_uc003gal.3	PIGG|54872	uc003gak.3	3249	13	Cluster1-Low	uc003gal.3	3021	13	Cluster1-High
uc001gew.2_uc001gez.2	DCAF6|55827	uc001gew.2	3231	19	Cluster1-Low	uc001gez.2	1782	8	Cluster1-High
uc001grf.3_uc010pon.1	C1orf25|81627	uc001grf.3	4406	15	Cluster1-Low	uc010pon.1	3938	15	Cluster1-High
uc002swn.3_uc002swh.3	KIAA1310|55683	uc002swn.3	5215	21	Cluster1-Low	uc002swh.3	5003	22	Cluster1-High
uc002tgv.1_uc010fke.1	BCL2L11|10018	uc002tgv.1	5099	4	Cluster1-Low	uc010fke.1	4450	2	Cluster1-High
uc002scl.2_uc010ypx.1	UGP2|7360	uc002scl.2	2111	10	Cluster1-Low	uc010ypx.1	1895	10	Cluster1-High
uc003ksj.2_uc011cwj.1	HSD17B4|3295	uc003ksj.2	2672	24	Cluster1-Low	uc011cwj.1	2296	19	Cluster1-High
uc011bvp.1_uc003gfi.3	SH3BP2|6452	uc011bvp.1	9210	13	Cluster1-Low	uc003gfi.3	9067	13	Cluster1-High
uc003ims.2_uc011cih.1	FBXW7|55294	uc003ims.2	3895	12	Cluster1-Low	uc011cih.1	3295	10	Cluster1-High
uc003pqu.1_uc010kcx.1	HACE1|57531	uc003pqu.1	4576	24	Cluster1-Low	uc010kcx.1	3212	13	Cluster1-High
uc001vgk.2_uc010ady.1	THSD1P1|374500	uc001vgk.2	2751	9	Cluster1-Low	uc010ady.1	2336	7	Cluster1-High
uc004cgr.3_uc010nbg.2	CAMSAP1|157922	uc004cgr.3	7630	17	Cluster1-Low	uc010nbg.2	7328	15	Cluster1-High
uc002rom.2_uc002ron.2	TTC27|55622	uc002rom.2	2874	20	Cluster1-Low	uc002ron.2	1414	10	Cluster1-High
uc003hbi.2_uc003hbj.2	CEP135|9662	uc003hbi.2	5669	26	Cluster1-Low	uc003hbj.2	5385	19	Cluster1-High
uc004esv.2_uc010nqq.2	CUL4B|8450	uc004esv.2	5180	20	Cluster1-Low	uc010nqq.2	4086	17	Cluster1-High
uc003eow.2_uc003eox.2	CCRL1|51554	uc003eow.2	2222	2	Cluster1-Low	uc003eox.2	2400	1	Cluster1-High
uc011cpa.1_uc003jko.1	C5orf42|65250	uc011cpa.1	11199	52	Cluster1-Low	uc003jko.1	2142	5	Cluster1-High
uc001ljg.1_uc001lje.1	DHX32|55760	uc001ljg.1	3067	12	Cluster1-Low	uc001lje.1	2386	8	Cluster1-High
uc003jkf.3_uc003jkg.3	C5orf33|133686	uc003jkf.3	3880	12	Cluster1-Low	uc003jkg.3	3641	12	Cluster1-High
uc002hdy.3_uc002hdx.3	NUFIP2|57532	uc002hdy.3	10879	4	Cluster1-Low	uc002hdx.3	9154	3	Cluster1-High
uc001uwy.2_uc001uwz.2	C13orf23|80209	uc001uwy.2	5207	13	Cluster1-Low	uc001uwz.2	5141	12	Cluster1-High
uc001slp.1_uc009zov.1	BAZ2A|11176	uc001slp.1	8823	29	Cluster1-Low	uc009zov.1	5684	13	Cluster1-High
uc003kxo.2_uc003kxm.2	KIF3A|11127	uc003kxo.2	6255	17	Cluster1-Low	uc003kxm.2	4883	8	Cluster1-High
uc010xac.1_uc002krx.2	CEP192|55125	uc010xac.1	7974	45	Cluster1-Low	uc002krx.2	2606	17	Cluster1-High
uc009wdj.2_uc001dpm.3	MTF2|22823	uc009wdj.2	4126	15	Cluster1-Low	uc001dpm.3	3328	5	Cluster1-High
uc002ija.2_uc002ijb.2	PLEKHM1|9842	uc002ija.2	5298	12	Cluster1-Low	uc002ijb.2	4913	11	Cluster1-High
uc002leb.2_uc002ldz.2	MYO5B|4645	uc002leb.2	9520	40	Cluster1-Low	uc002ldz.2	5197	9	Cluster1-High
uc010qdm.1_uc010qdo.1	ACBD5|91452	uc010qdm.1	3876	12	Cluster1-Low	uc010qdo.1	3551	10	Cluster1-High
uc003zsz.2_uc003zsy.2	NOL6|65083	uc003zsz.2	4852	26	Cluster1-Low	uc003zsy.2	2288	6	Cluster1-High
uc001cjs.2_uc001cju.2	PTPRF|5792	uc001cjs.2	7705	33	Cluster1-Low	uc001cju.2	5897	26	Cluster1-High
uc002xrt.1_uc010zxq.1	ELMO2|63916	uc002xrt.1	3682	22	Cluster1-Low	uc010zxq.1	2901	12	Cluster1-High
uc003oth.2_uc010jyd.2	PPP2R5D|5528	uc003oth.2	2949	16	Cluster1-Low	uc010jyd.2	2631	14	Cluster1-High
uc003ewu.1_uc011bnq.1	HPS3|84343	uc003ewu.1	4451	17	Cluster1-Low	uc011bnq.1	3956	16	Cluster1-High
uc003lqj.2_uc011dca.1	GRPEL2|134266	uc003lqj.2	4104	4	Cluster1-Low	uc011dca.1	4022	3	Cluster1-High
uc001kyp.1_uc001kyq.1	XPNPEP1|7511	uc001kyp.1	2430	21	Cluster1-Low	uc001kyq.1	2277	19	Cluster1-High
uc003vux.2_uc003vva.2	LUC7L2|51631	uc003vux.2	2665	10	Cluster1-Low	uc003vva.2	3619	9	Cluster1-High
uc002zjo.2_uc002zjt.2	DIP2A|23181	uc002zjo.2	7290	38	Cluster1-Low	uc002zjt.2	3093	4	Cluster1-High
uc001xcv.2_uc010tri.1	MUDENG|55745	uc001xcv.2	3094	8	Cluster1-Low	uc010tri.1	2448	7	Cluster1-High
uc002yse.1_uc002ysf.1	SON|6651	uc002yse.1	8412	12	Cluster1-Low	uc002ysf.1	2496	11	Cluster1-High
uc010rre.1_uc009yth.2	ARAP1|116985	uc010rre.1	4914	32	Cluster1-Low	uc009yth.2	4731	31	Cluster1-High
uc002wsy.2_uc010zsr.1	GZF1|64412	uc002wsy.2	4817	6	Cluster1-Low	uc010zsr.1	3337	4	Cluster1-High
uc003mli.2_uc003mlg.2	TBC1D9B|23061	uc003mli.2	5112	21	Cluster1-Low	uc003mlg.2	2748	8	Cluster1-High
uc009vxk.2_uc001cmx.3	HECTD3|79654	uc009vxk.2	3627	21	Cluster1-Low	uc001cmx.3	2376	6	Cluster1-High
uc010bvi.2_uc010bvm.2	ABCC1|4363	uc010bvi.2	6561	31	Cluster1-Low	uc010bvm.2	6216	29	Cluster1-High
uc001ewh.1_uc001ewj.1	PRUNE|58497	uc001ewh.1	2977	8	Cluster1-Low	uc001ewj.1	2271	4	Cluster1-High
uc010ois.1_uc001cdh.2	MACF1|23499	uc010ois.1	17806	95	Cluster1-Low	uc001cdh.2	2712	3	Cluster1-High
uc001zkm.1_uc010bbk.1	EIF2AK4|440275	uc001zkm.1	5512	39	Cluster1-Low	uc010bbk.1	1923	14	Cluster1-High
uc002anv.2_uc010bgz.2	PLEKHO2|80301	uc002anv.2	3719	6	Cluster1-Low	uc010bgz.2	2917	3	Cluster1-High
uc001yfq.2_uc010avp.2	PAPOLA|10914	uc001yfq.2	4507	22	Cluster1-Low	uc010avp.2	4343	20	Cluster1-High
uc003yvu.2_uc011ljp.1	PTK2|5747	uc003yvu.2	4452	32	Cluster1-Low	uc011ljp.1	2237	11	Cluster1-High
uc004bpv.2_uc004bpu.2	MAPKAP1|79109	uc004bpv.2	3394	12	Cluster1-Low	uc004bpu.2	2677	4	Cluster1-High
uc001dhu.2_uc009wca.1	USP33|23032	uc001dhu.2	4323	24	Cluster1-Low	uc009wca.1	1941	1	Cluster1-High
uc002gsx.1_uc010cpz.1	TOP3A|7156	uc002gsx.1	4116	19	Cluster1-Low	uc010cpz.1	2623	8	Cluster1-High
uc001eeb.2_uc001eec.2	AP4B1|10717	uc001eeb.2	2373	10	Cluster1-Low	uc001eec.2	1869	7	Cluster1-High
uc001dhq.2_uc001dhr.2	ZZZ3|26009	uc001dhq.2	4322	15	Cluster1-Low	uc001dhr.2	2850	14	Cluster1-High
uc002vtb.1_uc002vta.2	EIF4E2|9470	uc002vtb.1	3479	7	Cluster1-Low	uc002vta.2	1008	7	Cluster1-High
uc003ziq.1_uc003zir.1	AK3|50808	uc003ziq.1	2642	5	Cluster1-Low	uc003zir.1	2423	5	Cluster1-High
uc004csx.3_uc010ndt.2	WWC3|55841	uc004csx.3	6453	23	Cluster1-Low	uc010ndt.2	5969	20	Cluster1-High
uc004arv.2_uc004arw.2	NOL8|55035	uc004arv.2	4318	17	Cluster1-Low	uc004arw.2	2155	15	Cluster1-High
uc002ixy.2_uc002ixz.2	RPS6KB1|6198	uc002ixy.2	5316	15	Cluster1-Low	uc002ixz.2	3995	2	Cluster1-High
uc002fii.2_uc010vof.1	USP10|9100	uc002fii.2	3376	14	Cluster1-Low	uc010vof.1	2274	12	Cluster1-High
uc002afd.1_uc010ugz.1	ADAM10|102	uc002afd.1	3927	16	Cluster1-Low	uc010ugz.1	3024	10	Cluster1-High
uc004cwr.2_uc010neu.2	PIGA|5277	uc004cwr.2	3603	6	Cluster1-Low	uc010neu.2	2448	2	Cluster1-High
uc003ork.2_uc011dui.1	MED20|9477	uc003ork.2	2477	4	Cluster1-Low	uc011dui.1	2223	3	Cluster1-High
uc001xct.2_uc001xcs.2	EXOC5|10640	uc001xct.2	8509	18	Cluster1-Low	uc001xcs.2	7977	8	Cluster1-High
uc011lvc.1_uc004azd.2	TGFBR1|7046	uc011lvc.1	6386	9	Cluster1-Low	uc004azd.2	6241	8	Cluster1-High
uc001lan.2_uc010qsb.1	CASP7|840	uc001lan.2	2449	7	Cluster1-Low	uc010qsb.1	2228	6	Cluster1-High
uc002exv.1_uc010vln.1	WWP2|11060	uc002exv.1	4449	24	Cluster1-Low	uc010vln.1	3535	15	Cluster1-High
uc001xmo.2_uc010arf.1	PCNX|22990	uc001xmo.2	12919	36	Cluster1-Low	uc010arf.1	9464	25	Cluster1-High
uc003svs.3_uc003svq.2	KLHL7|55975	uc003svs.3	3173	11	Cluster1-Low	uc003svq.2	1018	5	Cluster1-High
uc010xuz.1_uc010xva.1	PLEKHG2|64857	uc010xuz.1	7606	19	Cluster1-Low	uc010xva.1	6908	15	Cluster1-High
uc003tta.2_uc010kzr.2	ZNF680|340252	uc003tta.2	3050	4	Cluster1-Low	uc010kzr.2	2751	2	Cluster1-High
uc009xqz.2_uc009xra.2	FAM149B1|317662	uc009xqz.2	3131	14	Cluster1-Low	uc009xra.2	2242	8	Cluster1-High
uc003ajh.2_uc003ajj.2	TUG1|55000	uc003ajh.2	7087	3	Cluster1-Low	uc003ajj.2	5561	2	Cluster1-High
uc001fix.2_uc010pfu.1	THBS3|7059	uc001fix.2	3145	23	Cluster1-Low	uc010pfu.1	2785	21	Cluster1-High
uc010rel.1_uc001mvc.2	LMO2|4005	uc010rel.1	1593	4	Cluster1-Low	uc001mvc.2	1547	2	Cluster1-High
uc002ehi.3_uc010vgw.1	RBL2|5934	uc002ehi.3	4885	22	Cluster1-Low	uc010vgw.1	3137	13	Cluster1-High
uc003cdu.3_uc010hfl.2	SLC4A7|9497	uc003cdu.3	7657	25	Cluster1-Low	uc010hfl.2	6512	18	Cluster1-High
uc001xbx.1_uc001xbw.1	KIAA0831|22863	uc001xbx.1	4742	10	Cluster1-Low	uc001xbw.1	4689	7	Cluster1-High
uc002dmo.2_uc002dmr.2	TNRC6A|27327	uc002dmo.2	7393	18	Cluster1-Low	uc002dmr.2	3291	3	Cluster1-High
uc002rsx.3_uc010far.2	THADA|63892	uc002rsx.3	6113	38	Cluster1-Low	uc010far.2	3687	23	Cluster1-High
uc001cfj.2_uc010ojj.1	SMAP2|64744	uc001cfj.2	2574	10	Cluster1-Low	uc010ojj.1	2206	5	Cluster1-High
uc004anp.3_uc004ans.3	RMI1|80010	uc004anp.3	3311	3	Cluster1-Low	uc004ans.3	3213	2	Cluster1-High
uc002yly.3_uc002ylx.3	GABPA|2551	uc002yly.3	5179	10	Cluster1-Low	uc002ylx.3	5119	10	Cluster1-High
uc003kbz.3_uc011csd.1	MRPS27|23107	uc003kbz.3	2779	11	Cluster1-Low	uc011csd.1	2115	3	Cluster1-High
uc004dbf.2_uc010nfz.2	ZFX|7543	uc004dbf.2	5801	9	Cluster1-Low	uc010nfz.2	4615	3	Cluster1-High
uc003cfu.2_uc003cfs.2	CLASP2|23122	uc003cfu.2	7254	38	Cluster1-Low	uc003cfs.2	4577	16	Cluster1-High
uc002act.2_uc010ugg.1	PIGB|9488	uc002act.2	2196	12	Cluster1-Low	uc010ugg.1	1837	9	Cluster1-High
uc002qqd.2_uc002qqe.2	ZNF586|54807	uc002qqd.2	2213	3	Cluster1-Low	uc002qqe.2	2086	2	Cluster1-High
uc002xwl.2_uc002xwj.2	ZFP64|55734	uc002xwl.2	3260	6	Cluster1-Low	uc002xwj.2	2073	5	Cluster1-High
uc001msx.2_uc009yjn.1	DNAJC24|120526	uc001msx.2	2999	5	Cluster1-Low	uc009yjn.1	1778	2	Cluster1-High
uc010inw.2_uc011cgo.1	ANKRD50|57182	uc010inw.2	8533	5	Cluster1-Low	uc011cgo.1	7258	4	Cluster1-High
uc001ckz.2_uc010okk.1	DPH2|1802	uc001ckz.2	2497	6	Cluster1-Low	uc010okk.1	2274	5	Cluster1-High
uc003ukr.2_uc003uks.2	CLDN12|9069	uc003ukr.2	3467	3	Cluster1-Low	uc003uks.2	3403	2	Cluster1-High
uc004cau.2_uc011mci.1	POMT1|10585	uc004cau.2	3079	20	Cluster1-Low	uc011mci.1	1208	7	Cluster1-High
uc003kcl.2_uc011csn.1	FCHO2|115548	uc003kcl.2	4980	26	Cluster1-Low	uc011csn.1	3623	10	Cluster1-High
uc003vgn.2_uc011kmr.1	TMEM168|64418	uc003vgn.2	3949	5	Cluster1-Low	uc011kmr.1	2693	4	Cluster1-High
uc003fsc.2_uc010hzd.1	TP63|8626	uc003fsc.2	4679	12	Cluster1-Low	uc010hzd.1	4424	11	Cluster1-High
uc009wrh.1_uc009wrg.1	GON4L|54856	uc009wrh.1	7685	32	Cluster1-Low	uc009wrg.1	4500	10	Cluster1-High
uc002fuw.3_uc010vqz.1	PAFAH1B1|5048	uc002fuw.3	5613	11	Cluster1-Low	uc010vqz.1	4544	5	Cluster1-High
uc001pjz.3_uc010rvv.1	NPAT|4863	uc001pjz.3	5934	18	Cluster1-Low	uc010rvv.1	3205	5	Cluster1-High
uc010zoj.1_uc002wan.1	MTERFD2|130916	uc010zoj.1	1574	3	Cluster1-Low	uc002wan.1	2594	3	Cluster1-High
uc002xbk.2_uc010zuq.1	TRPC4AP|26133	uc002xbk.2	3162	19	Cluster1-Low	uc010zuq.1	2096	11	Cluster1-High
uc003wue.2_uc003wuf.2	NEIL2|252969	uc003wue.2	2202	5	Cluster1-Low	uc003wuf.2	2062	4	Cluster1-High
uc003efe.2_uc003efb.1	KPNA1|3836	uc003efe.2	6889	14	Cluster1-Low	uc003efb.1	6839	11	Cluster1-High
uc003vrw.2_uc003vrx.2	BPGM|669	uc003vrw.2	1782	3	Cluster1-Low	uc003vrx.2	1631	2	Cluster1-High
uc001fxl.2_uc001fxm.2	ARHGAP30|257106	uc001fxl.2	4424	12	Cluster1-Low	uc001fxm.2	4279	11	Cluster1-High
uc001vot.2_uc010tja.1	TMTC4|84899	uc001vot.2	3753	19	Cluster1-Low	uc010tja.1	3210	16	Cluster1-High
uc003ura.2_uc003urb.2	FAM200A|221786	uc003ura.2	2446	2	Cluster1-Low	uc003urb.2	2399	2	Cluster1-High
uc003jch.2_uc003jcg.2	CLPTM1L|81037	uc003jch.2	2140	17	Cluster1-Low	uc003jcg.2	1723	14	Cluster1-High
uc003esa.1_uc003esf.1	ARMC8|25852	uc003esa.1	3832	23	Cluster1-Low	uc003esf.1	2910	9	Cluster1-High
uc003bzu.2_uc011avq.1	EAF1|85403	uc003bzu.2	4487	6	Cluster1-Low	uc011avq.1	4350	5	Cluster1-High
uc001rpg.2_uc010sli.1	SLC38A2|54407	uc001rpg.2	4883	16	Cluster1-Low	uc010sli.1	3998	9	Cluster1-High
uc003tus.2_uc003tuu.2	CRCP|27297	uc003tus.2	2799	6	Cluster1-Low	uc003tuu.2	2568	3	Cluster1-High
uc003svs.3_uc003svt.2	KLHL7|55975	uc003svs.3	3173	11	Cluster1-Low	uc003svt.2	2899	11	Cluster1-High
uc001fqn.2_uc010phu.1	ARHGEF11|9826	uc001fqn.2	6888	41	Cluster1-Low	uc010phu.1	4365	20	Cluster1-High
uc001ptq.2_uc009zah.2	ARCN1|372	uc001ptq.2	4013	10	Cluster1-Low	uc009zah.2	1699	3	Cluster1-High
uc002rvk.2_uc002rvl.2	MCFD2|90411	uc002rvk.2	4120	4	Cluster1-Low	uc002rvl.2	3965	3	Cluster1-High
uc003spt.2_uc011jws.1	CYTH3|9265	uc003spt.2	4465	13	Cluster1-Low	uc011jws.1	4257	8	Cluster1-High
uc002gnz.3_uc002gnw.3	ELAC2|60528	uc002gnz.3	3008	24	Cluster1-Low	uc002gnw.3	2037	14	Cluster1-High
uc002afp.2_uc002afn.2	SLTM|79811	uc002afp.2	4146	21	Cluster1-Low	uc002afn.2	2750	12	Cluster1-High
uc001xww.2_uc001xxa.2	ZC3H14|79882	uc001xww.2	4193	17	Cluster1-Low	uc001xxa.2	2871	9	Cluster1-High
uc002rlu.2_uc002rlx.2	BRE|9577	uc002rlu.2	1714	12	Cluster1-Low	uc002rlx.2	612	2	Cluster1-High
uc002vua.2_uc002vtz.2	ATG16L1|55054	uc002vua.2	3347	17	Cluster1-Low	uc002vtz.2	2867	15	Cluster1-High
uc002scp.2_uc002scn.2	VPS54|51542	uc002scp.2	3957	23	Cluster1-Low	uc002scn.2	1880	10	Cluster1-High
uc002rqz.2_uc002rra.2	SFRS7|6432	uc002rqz.2	2487	8	Cluster1-Low	uc002rra.2	2936	9	Cluster1-High
uc003fpb.1_uc010hye.1	VPS8|23355	uc003fpb.1	5041	47	Cluster1-Low	uc010hye.1	3283	27	Cluster1-High
uc003dts.2_uc003dtu.2	TBC1D23|55773	uc003dts.2	3798	18	Cluster1-Low	uc003dtu.2	2304	4	Cluster1-High
uc004ayi.1_uc011lva.1	TRIM14|9830	uc004ayi.1	3693	5	Cluster1-Low	uc011lva.1	3808	3	Cluster1-High
uc003kdp.2_uc010izo.2	HMGCR|3156	uc003kdp.2	4580	20	Cluster1-Low	uc010izo.2	2279	4	Cluster1-High
uc010tjj.1_uc010tjl.1	CARKD|55739	uc010tjj.1	2518	10	Cluster1-Low	uc010tjl.1	2123	6	Cluster1-High
uc003vpk.1_uc010lmb.1	KLHDC10|23008	uc003vpk.1	4384	9	Cluster1-Low	uc010lmb.1	4162	8	Cluster1-High
uc011kql.1_uc011kqk.1	KIAA1549|57670	uc011kql.1	6622	20	Cluster1-Low	uc011kqk.1	2991	12	Cluster1-High
uc001tqk.3_uc001tqn.3	ATP2A2|488	uc001tqk.3	8312	20	Cluster1-Low	uc001tqn.3	5572	2	Cluster1-High
uc003gvn.2_uc010ifu.2	APBB2|323	uc003gvn.2	8974	18	Cluster1-Low	uc010ifu.2	7446	11	Cluster1-High
uc003phw.2_uc003phx.2	TMEM30A|55754	uc003phw.2	4544	7	Cluster1-Low	uc003phx.2	4436	6	Cluster1-High
uc001job.2_uc001joa.2	RUFY2|55680	uc001job.2	4501	18	Cluster1-Low	uc001joa.2	3658	6	Cluster1-High
uc001ptq.2_uc010ryg.1	ARCN1|372	uc001ptq.2	4013	10	Cluster1-Low	uc010ryg.1	3749	9	Cluster1-High
uc001qfp.2_uc009zcv.2	APLP2|334	uc001qfp.2	3775	17	Cluster1-Low	uc009zcv.2	1867	5	Cluster1-High
uc003tdn.1_uc003tdt.2	BBS9|27241	uc003tdn.1	4019	23	Cluster1-Low	uc003tdt.2	1168	6	Cluster1-High
uc003jdx.1_uc010itl.1	PAPD7|11044	uc003jdx.1	3861	13	Cluster1-Low	uc010itl.1	3463	7	Cluster1-High
uc002ixu.3_uc010woj.1	TMEM49|81671	uc002ixu.3	2172	12	Cluster1-Low	uc010woj.1	1970	10	Cluster1-High
uc002rqa.3_uc010fah.2	C2orf56|55471	uc002rqa.3	2209	10	Cluster1-Low	uc010fah.2	1572	6	Cluster1-High
uc004exs.2_uc004ext.2	FAM122B|159090	uc004exs.2	3737	11	Cluster1-Low	uc004ext.2	2320	9	Cluster1-High
uc003yup.2_uc011ljj.1	ZFAT|57623	uc003yup.2	4599	16	Cluster1-Low	uc011ljj.1	1787	6	Cluster1-High
uc003crq.2_uc011bbc.1	SMARCC1|6599	uc003crq.2	5757	28	Cluster1-Low	uc011bbc.1	4255	14	Cluster1-High
uc004aru.3_uc004arr.1	IARS|3376	uc004aru.3	4406	34	Cluster1-Low	uc004arr.1	3740	1	Cluster1-High
uc001tps.2_uc001tpr.2	GIT2|9815	uc001tps.2	5621	20	Cluster1-Low	uc001tpr.2	4203	6	Cluster1-High
uc001cam.1_uc009vva.1	STK40|83931	uc001cam.1	3609	11	Cluster1-Low	uc009vva.1	3404	9	Cluster1-High
uc004eoo.2_uc004eop.2	AMMECR1|9949	uc004eoo.2	5416	6	Cluster1-Low	uc004eop.2	5305	5	Cluster1-High
uc001snt.2_uc009zpn.1	R3HDM2|22864	uc001snt.2	4372	24	Cluster1-Low	uc009zpn.1	1135	4	Cluster1-High
uc003vcm.2_uc003vcl.2	MLL5|55904	uc003vcm.2	6862	27	Cluster1-Low	uc003vcl.2	2548	15	Cluster1-High
uc003ppb.2_uc011eaf.1	C6orf167|253714	uc003ppb.2	8642	25	Cluster1-Low	uc011eaf.1	8332	23	Cluster1-High
uc002rsi.2_uc010ynv.1	EML4|27436	uc002rsi.2	5547	23	Cluster1-Low	uc010ynv.1	3609	8	Cluster1-High
uc003usr.2_uc010lgj.2	ZNF3|7551	uc003usr.2	2823	6	Cluster1-Low	uc010lgj.2	2571	4	Cluster1-High
uc003ciw.1_uc003ciz.1	GORASP1|64689	uc003ciw.1	3057	9	Cluster1-Low	uc003ciz.1	2592	6	Cluster1-High
uc001qdh.2_uc010sbm.1	SRPR|6734	uc001qdh.2	2942	14	Cluster1-Low	uc010sbm.1	2858	13	Cluster1-High
uc001knt.2_uc001knq.2	MMS19|64210	uc001knt.2	3528	32	Cluster1-Low	uc001knq.2	1454	9	Cluster1-High
uc010fjp.2_uc002tfd.3	RGPD6|729540	uc010fjp.2	7165	23	Cluster1-Low	uc002tfd.3	8321	23	Cluster1-High
uc001ouw.2_uc001oux.2	PPME1|51400	uc001ouw.2	2452	14	Cluster1-Low	uc001oux.2	1927	8	Cluster1-High
uc010pmg.1_uc001ghr.1	BAT2L2|23215	uc010pmg.1	10383	34	Cluster1-Low	uc001ghr.1	2139	12	Cluster1-High
uc002ktq.2_uc002ktp.2	MIB1|57534	uc002ktq.2	9304	21	Cluster1-Low	uc002ktp.2	9281	21	Cluster1-High
uc002mng.2_uc002mnf.2	DNMT1|1786	uc002mng.2	5351	40	Cluster1-Low	uc002mnf.2	3092	13	Cluster1-High
uc001ghz.2_uc001gia.2	METTL13|51603	uc001ghz.2	3406	8	Cluster1-Low	uc001gia.2	3081	8	Cluster1-High
uc010iar.2_uc010ias.2	LMLN|89782	uc010iar.2	7152	17	Cluster1-Low	uc010ias.2	6920	16	Cluster1-High
uc003gbm.3_uc010ibi.2	GAK|2580	uc003gbm.3	4530	28	Cluster1-Low	uc010ibi.2	2068	9	Cluster1-High
uc002rpp.1_uc002rpo.1	HEATR5B|54497	uc002rpp.1	6792	36	Cluster1-Low	uc002rpo.1	1643	5	Cluster1-High
uc002fgx.2_uc010vnt.1	CDH13|1012	uc002fgx.2	3824	14	Cluster1-Low	uc010vnt.1	3615	13	Cluster1-High
uc001wwd.3_uc001wwe.3	FANCM|57697	uc001wwd.3	7127	23	Cluster1-Low	uc001wwe.3	5638	16	Cluster1-High
uc003eqg.1_uc003eqe.1	AMOTL2|51421	uc003eqg.1	4984	10	Cluster1-Low	uc003eqe.1	4073	7	Cluster1-High
uc003hrw.1_uc011cdo.1	HERC3|8916	uc003hrw.1	4894	26	Cluster1-Low	uc011cdo.1	3431	14	Cluster1-High
uc002nmk.3_uc010ecd.2	KIAA0892|23383	uc002nmk.3	4852	19	Cluster1-Low	uc010ecd.2	3655	8	Cluster1-High
uc003csb.2_uc003csc.3	MAP4|4134	uc003csb.2	6327	19	Cluster1-Low	uc003csc.3	6036	18	Cluster1-High
uc002ffz.1_uc002fga.2	ATMIN|23300	uc002ffz.1	4866	4	Cluster1-Low	uc002fga.2	4806	4	Cluster1-High
uc003amu.2_uc003amt.2	FBXO7|25793	uc003amu.2	1909	9	Cluster1-Low	uc003amt.2	1757	9	Cluster1-High
uc009xpp.2_uc001jne.2	SIRT1|23411	uc009xpp.2	3829	9	Cluster1-Low	uc001jne.2	3376	7	Cluster1-High
uc010lxm.2_uc011lcu.1	SLC20A2|6575	uc010lxm.2	3610	11	Cluster1-Low	uc011lcu.1	2820	7	Cluster1-High
uc003vus.2_uc011kqq.1	TTC26|79989	uc003vus.2	2151	18	Cluster1-Low	uc011kqq.1	1758	15	Cluster1-High
uc002dnc.2_uc002dmz.2	ARHGAP17|55114	uc002dnc.2	3242	19	Cluster1-Low	uc002dmz.2	2217	4	Cluster1-High
uc003oxd.2_uc011dvu.1	SLC35B2|347734	uc003oxd.2	2039	4	Cluster1-Low	uc011dvu.1	1690	2	Cluster1-High
uc003ojr.2_uc003ojs.2	C6orf106|64771	uc003ojr.2	4418	5	Cluster1-Low	uc003ojs.2	4220	4	Cluster1-High
uc001gyq.3_uc010pqd.1	ADIPOR1|51094	uc001gyq.3	2133	8	Cluster1-Low	uc010pqd.1	1734	6	Cluster1-High
uc001qjz.2_uc010sea.1	CACNA1C|775	uc001qjz.2	13480	47	Cluster1-Low	uc010sea.1	9515	17	Cluster1-High
uc001asd.2_uc001asc.2	MTOR|2475	uc001asd.2	8724	58	Cluster1-Low	uc001asc.2	4020	20	Cluster1-High
uc001akm.2_uc009vlj.2	TPRG1L|127262	uc001akm.2	2425	5	Cluster1-Low	uc009vlj.2	2248	4	Cluster1-High
uc010bff.2_uc010uga.1	MYO5C|55930	uc010bff.2	6946	41	Cluster1-Low	uc010uga.1	6530	38	Cluster1-High
uc002npw.2_uc002npx.2	ZNF493|284443	uc002npw.2	4952	4	Cluster1-Low	uc002npx.2	4729	2	Cluster1-High
uc001fvx.2_uc010pjg.1	NCSTN|23385	uc001fvx.2	2934	17	Cluster1-Low	uc010pjg.1	2223	12	Cluster1-High
uc001eum.3_uc010pcb.1	PRPF3|9129	uc001eum.3	2462	16	Cluster1-Low	uc010pcb.1	2315	15	Cluster1-High
uc002jqe.2_uc010wsq.1	ACOX1|51	uc002jqe.2	7513	14	Cluster1-Low	uc010wsq.1	7397	14	Cluster1-High
uc003ghu.2_uc010icz.2	ZBTB49|166793	uc003ghu.2	2942	8	Cluster1-Low	uc010icz.2	1927	2	Cluster1-High
uc001smy.2_uc010sra.1	TMEM194A|23306	uc001smy.2	5616	9	Cluster1-Low	uc010sra.1	5355	8	Cluster1-High
uc001qca.2_uc010sbf.1	EI24|9538	uc001qca.2	2258	12	Cluster1-Low	uc010sbf.1	2114	10	Cluster1-High
uc001xbm.1_uc010aom.1	WDHD1|11169	uc001xbm.1	4734	26	Cluster1-Low	uc010aom.1	3318	14	Cluster1-High
uc003hlp.1_uc003hlq.1	PAQR3|152559	uc003hlp.1	3739	6	Cluster1-Low	uc003hlq.1	3576	5	Cluster1-High
uc001vna.2_uc010tij.1	MBNL2|10150	uc001vna.2	4571	7	Cluster1-Low	uc010tij.1	3894	4	Cluster1-High
uc001zpc.2_uc001zpb.2	VPS39|23339	uc001zpc.2	4831	25	Cluster1-Low	uc001zpb.2	4187	8	Cluster1-High
uc010kbp.2_uc003pki.3	KIAA1009|22832	uc010kbp.2	5137	27	Cluster1-Low	uc003pki.3	4209	18	Cluster1-High
uc002siw.2_uc002six.1	SMYD5|10322	uc002siw.2	2567	13	Cluster1-Low	uc002six.1	1906	7	Cluster1-High
uc001hok.2_uc010pvd.1	NVL|4931	uc001hok.2	2905	23	Cluster1-Low	uc010pvd.1	2632	22	Cluster1-High
uc001gyo.1_uc001gym.1	KLHL12|59349	uc001gyo.1	3338	12	Cluster1-Low	uc001gym.1	2271	6	Cluster1-High
uc003uqy.2_uc003uqx.2	ZKSCAN5|23660	uc003uqy.2	4747	5	Cluster1-Low	uc003uqx.2	4124	5	Cluster1-High
uc001wxc.2_uc001wxd.1	SDCCAG1|9147	uc001wxc.2	4120	33	Cluster1-Low	uc001wxd.1	1793	17	Cluster1-High
uc001dbs.1_uc010opb.1	RAVER2|55225	uc001dbs.1	4359	12	Cluster1-Low	uc010opb.1	3503	7	Cluster1-High
uc002zir.1_uc002zio.1	MCM3AP|8888	uc002zir.1	6113	28	Cluster1-Low	uc002zio.1	2284	7	Cluster1-High
uc002dbl.2_uc002dbi.2	ZC3H7A|29066	uc002dbl.2	3789	23	Cluster1-Low	uc002dbi.2	1682	4	Cluster1-High
uc002wlg.1_uc010zqr.1	SLC23A2|9962	uc002wlg.1	6944	17	Cluster1-Low	uc010zqr.1	6602	14	Cluster1-High
uc010ymc.1_uc010ymb.1	GPN1|11321	uc010ymc.1	1832	14	Cluster1-Low	uc010ymb.1	1618	12	Cluster1-High
uc002kon.2_uc002koo.2	NAPG|8774	uc002kon.2	3711	12	Cluster1-Low	uc002koo.2	3509	8	Cluster1-High
uc003cvj.2_uc011bby.1	WDR6|11180	uc003cvj.2	4259	6	Cluster1-Low	uc011bby.1	2603	6	Cluster1-High
uc003nbq.2_uc003nbr.2	MYLIP|29116	uc003nbq.2	3069	7	Cluster1-Low	uc003nbr.2	2878	6	Cluster1-High
uc001wqv.2_uc010tpj.1	STRN3|29966	uc001wqv.2	3970	16	Cluster1-Low	uc010tpj.1	3836	15	Cluster1-High
uc001tav.2_uc009zsn.2	KITLG|4254	uc001tav.2	5432	10	Cluster1-Low	uc009zsn.2	4638	3	Cluster1-High
uc003wco.2_uc011ktb.1	CASP2|835	uc003wco.2	4126	11	Cluster1-Low	uc011ktb.1	3284	5	Cluster1-High
uc001xqv.2_uc010tuw.1	DLST|1743	uc001xqv.2	2842	15	Cluster1-Low	uc010tuw.1	2699	12	Cluster1-High
uc002jni.1_uc002jnj.1	GGA3|23163	uc002jni.1	3845	18	Cluster1-Low	uc002jnj.1	3746	17	Cluster1-High
uc002cxa.2_uc010uxq.1	MGRN1|23295	uc002cxa.2	3932	17	Cluster1-Low	uc010uxq.1	3756	15	Cluster1-High
uc011ayi.1_uc011ayk.1	MYD88|4615	uc011ayi.1	2847	5	Cluster1-Low	uc011ayk.1	2531	3	Cluster1-High
uc002abx.3_uc010ugd.1	MYO5A|4644	uc002abx.3	12144	40	Cluster1-Low	uc010ugd.1	8270	12	Cluster1-High
uc002ewg.1_uc010cfg.1	CDH1|999	uc002ewg.1	4815	16	Cluster1-Low	uc010cfg.1	4632	15	Cluster1-High
uc002wze.1_uc002wzk.1	CBFA2T2|9139	uc002wze.1	7319	11	Cluster1-Low	uc002wzk.1	6841	3	Cluster1-High
uc004ahr.2_uc011lry.1	SMC5|23137	uc004ahr.2	5965	25	Cluster1-Low	uc011lry.1	3351	7	Cluster1-High
uc001klb.3_uc001kla.3	TCTN3|26123	uc001klb.3	2738	14	Cluster1-Low	uc001kla.3	2099	12	Cluster1-High
uc002lrz.2_uc002lsd.2	MUM1|84939	uc002lrz.2	4101	14	Cluster1-Low	uc002lsd.2	1968	2	Cluster1-High
uc002fut.2_uc010cka.2	METT10D|79066	uc002fut.2	5751	10	Cluster1-Low	uc010cka.2	4186	10	Cluster1-High
uc001ibu.1_uc009xgs.1	AHCTF1|25909	uc001ibu.1	8514	35	Cluster1-Low	uc009xgs.1	7071	26	Cluster1-High
uc002xty.2_uc010ghy.2	CSE1L|1434	uc002xty.2	3559	25	Cluster1-Low	uc010ghy.2	2573	17	Cluster1-High
uc003ltj.2_uc011dcn.1	TNIP1|10318	uc003ltj.2	2787	18	Cluster1-Low	uc011dcn.1	1289	5	Cluster1-High
uc003gtv.2_uc011byi.1	WDR19|57728	uc003gtv.2	4519	37	Cluster1-Low	uc011byi.1	4403	36	Cluster1-High
uc001ewh.1_uc010pco.1	PRUNE|58497	uc001ewh.1	2977	8	Cluster1-Low	uc010pco.1	2430	5	Cluster1-High
uc010ilv.2_uc003hyb.2	TBCK|93627	uc010ilv.2	3541	26	Cluster1-Low	uc003hyb.2	2829	17	Cluster1-High
uc001nnq.2_uc001nnp.2	FAM111A|63901	uc001nnq.2	3592	4	Cluster1-Low	uc001nnp.2	3553	4	Cluster1-High
uc003wtm.2_uc011kxa.1	MTMR9|66036	uc003wtm.2	7403	10	Cluster1-Low	uc011kxa.1	6994	10	Cluster1-High
uc001mib.2_uc001mid.2	SBF2|81846	uc001mib.2	7439	40	Cluster1-Low	uc001mid.2	4145	12	Cluster1-High
uc001tbd.2_uc001tbe.2	GALNT4|8693	uc001tbd.2	5344	1	Cluster1-Low	uc001tbe.2	5231	3	Cluster1-High
uc002qqu.2_uc010euj.2	ZNF256|10172	uc002qqu.2	2208	3	Cluster1-Low	uc010euj.2	2081	2	Cluster1-High
uc001llp.2_uc001llq.2	INPP5A|3632	uc001llp.2	2937	16	Cluster1-Low	uc001llq.2	2443	13	Cluster1-High
uc002grz.3_uc002grv.3	TOM1L2|146691	uc002grz.3	5807	15	Cluster1-Low	uc002grv.3	5413	9	Cluster1-High
uc001uag.2_uc001uae.2	ANAPC5|51433	uc001uag.2	2623	17	Cluster1-Low	uc001uae.2	2826	10	Cluster1-High
uc002cqk.2_uc010bsm.2	TBC1D24|57465	uc002cqk.2	4329	7	Cluster1-Low	uc010bsm.2	3160	4	Cluster1-High
uc001cjk.1_uc001cjl.1	KIAA0467|23334	uc001cjk.1	10217	57	Cluster1-Low	uc001cjl.1	4269	10	Cluster1-High
uc003jwh.2_uc003jwp.2	RAD17|5884	uc003jwh.2	2954	18	Cluster1-Low	uc003jwp.2	1352	6	Cluster1-High
uc001bbi.2_uc001bbe.1	UBR4|23352	uc001bbi.2	15880	106	Cluster1-Low	uc001bbe.1	3402	1	Cluster1-High
uc001sib.2_uc010spw.1	MMP19|4327	uc001sib.2	3253	9	Cluster1-Low	uc010spw.1	2985	7	Cluster1-High
uc001ozt.2_uc010rss.1	C11orf82|220042	uc001ozt.2	3561	6	Cluster1-Low	uc010rss.1	3281	4	Cluster1-High
uc003vsb.2_uc010lmn.2	CALD1|800	uc003vsb.2	4450	14	Cluster1-Low	uc010lmn.2	2810	5	Cluster1-High
uc003ssw.3_uc011jxr.1	ETV1|2115	uc003ssw.3	6540	12	Cluster1-Low	uc011jxr.1	6216	12	Cluster1-High
uc003kdc.3_uc011css.1	ENC1|8507	uc003kdc.3	5516	3	Cluster1-Low	uc011css.1	5380	3	Cluster1-High
uc003qgx.1_uc011edb.1	BCLAF1|9774	uc003qgx.1	7263	13	Cluster1-Low	uc011edb.1	4976	3	Cluster1-High
uc001wqm.1_uc001wqn.1	SCFD1|23256	uc001wqm.1	2156	25	Cluster1-Low	uc001wqn.1	2085	24	Cluster1-High
uc002grz.3_uc002gry.3	TOM1L2|146691	uc002grz.3	5807	15	Cluster1-Low	uc002gry.3	5657	14	Cluster1-High
uc001uvb.2_uc001uvd.2	NBEA|26960	uc001uvb.2	10782	58	Cluster1-Low	uc001uvd.2	3794	13	Cluster1-High
uc002zil.2_uc011afv.1	LSS|4047	uc002zil.2	4258	22	Cluster1-Low	uc011afv.1	4225	22	Cluster1-High
uc001qhk.2_uc001qhl.2	ACAD8|27034	uc001qhk.2	2199	11	Cluster1-Low	uc001qhl.2	1818	8	Cluster1-High
uc003pyy.1_uc003pyx.1	SERINC1|57515	uc003pyy.1	3128	10	Cluster1-Low	uc003pyx.1	2073	2	Cluster1-High
uc001rke.2_uc010skb.1	FAM60A|58516	uc001rke.2	3007	6	Cluster1-Low	uc010skb.1	2632	3	Cluster1-High
uc002feb.2_uc002fed.1	TMEM170A|124491	uc002feb.2	4799	3	Cluster1-Low	uc002fed.1	4342	4	Cluster1-High
uc002ftl.2_uc010cjw.2	SERPINF1|5176	uc002ftl.2	1541	8	Cluster1-Low	uc010cjw.2	1186	6	Cluster1-High
uc003pfa.2_uc003pey.2	LMBRD1|55788	uc003pfa.2	2037	16	Cluster1-Low	uc003pey.2	1462	11	Cluster1-High
uc003odm.1_uc003odn.1	VPS52|6293	uc003odm.1	2951	20	Cluster1-Low	uc003odn.1	2517	18	Cluster1-High
uc002xqs.2_uc002xqu.2	PCIF1|63935	uc002xqs.2	2695	17	Cluster1-Low	uc002xqu.2	798	3	Cluster1-High
uc001xuf.2_uc010asu.2	SNW1|22938	uc001xuf.2	2123	14	Cluster1-Low	uc010asu.2	1711	11	Cluster1-High
uc002lkf.2_uc010xez.1	TMX3|54495	uc002lkf.2	4743	16	Cluster1-Low	uc010xez.1	4697	15	Cluster1-High
uc002ixu.3_uc010wog.1	TMEM49|81671	uc002ixu.3	2172	12	Cluster1-Low	uc010wog.1	2036	11	Cluster1-High
uc002iwz.3_uc010woc.1	TRIM37|4591	uc002iwz.3	4515	24	Cluster1-Low	uc010woc.1	4413	23	Cluster1-High
uc002rla.2_uc002rlc.2	ZNF512|84450	uc002rla.2	3421	14	Cluster1-Low	uc002rlc.2	3359	13	Cluster1-High
uc004eay.3_uc010nll.2	PHKA1|5255	uc004eay.3	6121	31	Cluster1-Low	uc010nll.2	4727	4	Cluster1-High
uc001dnw.2_uc001dnx.2	ZNF644|84146	uc001dnw.2	5621	6	Cluster1-Low	uc001dnx.2	1977	4	Cluster1-High
uc001jve.2_uc001jvi.2	KIAA0913|23053	uc001jve.2	5834	26	Cluster1-Low	uc001jvi.2	4480	17	Cluster1-High
uc002gwb.1_uc002gwc.1	ALDH3A2|224	uc002gwb.1	3702	10	Cluster1-Low	uc002gwc.1	3600	11	Cluster1-High
uc009xyw.2_uc001lcy.3	KIAA1598|57698	uc009xyw.2	3941	17	Cluster1-Low	uc001lcy.3	3647	16	Cluster1-High
uc002ial.2_uc010wgq.1	FAM134C|162427	uc002ial.2	3809	11	Cluster1-Low	uc010wgq.1	3778	9	Cluster1-High
uc010mlh.2_uc011lpl.1	GNE|10020	uc010mlh.2	5305	12	Cluster1-Low	uc011lpl.1	4946	10	Cluster1-High
uc003otq.2_uc010jyh.2	CUL7|9820	uc003otq.2	5470	26	Cluster1-Low	uc010jyh.2	2543	12	Cluster1-High
uc003hpd.2_uc003hpc.2	WDFY3|23001	uc003hpd.2	14313	68	Cluster1-Low	uc003hpc.2	4657	5	Cluster1-High
uc003zae.1_uc003zaf.1	PLEC|5339	uc003zae.1	14646	32	Cluster1-High	uc003zaf.1	15249	32	Cluster1-Low
uc003zae.1_uc003zaj.2	PLEC|5339	uc003zae.1	14646	32	Cluster1-High	uc003zaj.2	14798	33	Cluster1-Low
uc003zae.1_uc003zag.1	PLEC|5339	uc003zae.1	14646	32	Cluster1-High	uc003zag.1	14751	32	Cluster1-Low
uc002rdq.1_uc002rdu.1	PUM2|23369	uc002rdq.1	4374	9	Cluster1-High	uc002rdu.1	6212	21	Cluster1-Low
uc002mqh.3_uc010dxq.2	SMARCA4|6597	uc002mqh.3	3384	17	Cluster1-High	uc010dxq.2	5311	33	Cluster1-Low
uc003zae.1_uc003zad.2	PLEC|5339	uc003zae.1	14646	32	Cluster1-High	uc003zad.2	14720	32	Cluster1-Low
uc002muq.2_uc002mur.2	TNPO2|30000	uc002muq.2	4904	25	Cluster1-High	uc002mur.2	5091	26	Cluster1-Low
uc001gqi.2_uc001gqh.2	SMG7|9887	uc001gqi.2	5625	21	Cluster1-High	uc001gqh.2	5657	22	Cluster1-Low
uc004bsq.1_uc004bsr.2	ST6GALNAC6|30815	uc004bsq.1	2343	6	Cluster1-High	uc004bsr.2	2395	6	Cluster1-Low
uc002mqh.3_uc010dxt.1	SMARCA4|6597	uc002mqh.3	3384	17	Cluster1-High	uc010dxt.1	1984	13	Cluster1-Low
uc011aei.1_uc002ywk.2	DYRK1A|1859	uc011aei.1	4551	7	Cluster1-High	uc002ywk.2	5211	11	Cluster1-Low
uc001iju.2_uc001ijv.2	ATP5C1|509	uc001iju.2	1139	10	Cluster1-High	uc001ijv.2	1102	9	Cluster1-Low
uc010szx.1_uc001uat.2	KDM2B|84678	uc010szx.1	3019	8	Cluster1-High	uc001uat.2	5304	23	Cluster1-Low
uc003zae.1_uc003zab.1	PLEC|5339	uc003zae.1	14646	32	Cluster1-High	uc003zab.1	14797	32	Cluster1-Low
uc003zrc.2_uc003zrb.2	TOPORS|10210	uc003zrc.2	3952	2	Cluster1-High	uc003zrb.2	4147	3	Cluster1-Low
uc002uwv.2_uc002uws.3	FAM126B|285172	uc002uwv.2	9234	11	Cluster1-High	uc002uws.3	9332	12	Cluster1-Low
uc003gry.1_uc003gsa.1	RBPJ|3516	uc003gry.1	2272	11	Cluster1-High	uc003gsa.1	2499	12	Cluster1-Low
uc003xva.2_uc003xuy.2	YTHDF3|253943	uc003xva.2	4923	5	Cluster1-High	uc003xuy.2	5152	6	Cluster1-Low
uc002rdq.1_uc002rdr.2	PUM2|23369	uc002rdq.1	4374	9	Cluster1-High	uc002rdr.2	6002	20	Cluster1-Low
uc002ikq.1_uc010dax.1	LRRC37A2|474170	uc002ikq.1	3087	6	Cluster1-High	uc010dax.1	1672	2	Cluster1-Low
uc001byu.2_uc009vuu.2	ZMYM4|9202	uc001byu.2	6238	27	Cluster1-High	uc009vuu.2	7055	31	Cluster1-Low
uc010gxp.2_uc003avx.3	DDX17|10521	uc010gxp.2	3653	2	Cluster1-High	uc003avx.3	4788	13	Cluster1-Low
uc001vfj.2_uc001vfk.2	INTS6|26512	uc001vfj.2	6972	19	Cluster1-High	uc001vfk.2	7464	18	Cluster1-Low
uc003xva.2_uc003xuz.2	YTHDF3|253943	uc003xva.2	4923	5	Cluster1-High	uc003xuz.2	4998	5	Cluster1-Low
uc002kmq.2_uc010dkp.2	ZFP161|7541	uc002kmq.2	3349	4	Cluster1-High	uc010dkp.2	3497	3	Cluster1-Low
uc003ugu.3_uc003ugq.3	PHTF2|57157	uc003ugu.3	4993	17	Cluster1-High	uc003ugq.3	5082	18	Cluster1-Low
uc001byu.2_uc001byt.2	ZMYM4|9202	uc001byu.2	6238	27	Cluster1-High	uc001byt.2	6993	30	Cluster1-Low
uc001xky.2_uc001xkv.2	EXD2|55218	uc001xky.2	2830	8	Cluster1-High	uc001xkv.2	3230	9	Cluster1-Low
uc010uwx.1_uc002cuy.3	ZNF434|54925	uc010uwx.1	2178	3	Cluster1-High	uc002cuy.3	2731	4	Cluster1-Low
uc002ewm.1_uc002ewp.1	CHTF8|54921	uc002ewm.1	2823	3	Cluster1-High	uc002ewp.1	2914	4	Cluster1-Low
uc001kye.2_uc001kyg.2	ITPRIP|85450	uc001kye.2	3982	2	Cluster1-High	uc001kyg.2	4081	2	Cluster1-Low
uc010zyc.1_uc010ght.1	NCOA3|8202	uc010zyc.1	7348	18	Cluster1-High	uc010ght.1	4124	20	Cluster1-Low
uc003wxf.1_uc003wxg.1	CNOT7|29883	uc003wxf.1	2515	7	Cluster1-High	uc003wxg.1	2646	7	Cluster1-Low
uc010uwx.1_uc002cux.3	ZNF434|54925	uc010uwx.1	2178	3	Cluster1-High	uc002cux.3	3116	7	Cluster1-Low
uc011bjb.1_uc003ect.2	ADPRH|141	uc011bjb.1	3018	3	Cluster1-High	uc003ect.2	3245	3	Cluster1-Low
uc010hvp.2_uc003ezm.2	MBNL1|4154	uc010hvp.2	4188	7	Cluster1-High	uc003ezm.2	5369	9	Cluster1-Low
uc003xva.2_uc010lys.2	YTHDF3|253943	uc003xva.2	4923	5	Cluster1-High	uc010lys.2	5185	6	Cluster1-Low
uc003tvl.2_uc003tvk.2	C7orf42|55069	uc003tvl.2	4026	7	Cluster1-High	uc003tvk.2	4237	7	Cluster1-Low
uc002tqp.1_uc002tqq.1	SMPD4|55627	uc002tqp.1	3425	15	Cluster1-High	uc002tqq.1	4269	20	Cluster1-Low
uc001gqi.2_uc010pob.1	SMG7|9887	uc001gqi.2	5625	21	Cluster1-High	uc010pob.1	2865	18	Cluster1-Low
uc010pqm.1_uc001hac.2	ZC3H11A|9877	uc010pqm.1	4231	16	Cluster1-High	uc001hac.2	4777	20	Cluster1-Low
uc010fno.2_uc010fnn.2	GTDC1|79712	uc010fno.2	2320	10	Cluster1-High	uc010fnn.2	2605	12	Cluster1-Low
uc010fdy.2_uc002shn.2	TEX261|113419	uc010fdy.2	3245	6	Cluster1-High	uc002shn.2	3365	6	Cluster1-Low
uc011dzz.1_uc003pnr.2	CASP8AP2|9994	uc011dzz.1	6590	11	Cluster1-High	uc003pnr.2	6723	11	Cluster1-Low
uc002nst.2_uc002nss.2	C19orf2|8725	uc002nst.2	2120	9	Cluster1-High	uc002nss.2	2238	10	Cluster1-Low
uc011aei.1_uc002ywh.1	DYRK1A|1859	uc011aei.1	4551	7	Cluster1-High	uc002ywh.1	699	5	Cluster1-Low
uc002rct.2_uc010yjs.1	GEN1|348654	uc002rct.2	6226	14	Cluster1-High	uc010yjs.1	6367	14	Cluster1-Low
uc002uwv.2_uc002uwu.2	FAM126B|285172	uc002uwv.2	9234	11	Cluster1-High	uc002uwu.2	9556	14	Cluster1-Low
uc010uml.1_uc002baj.2	SIN3A|25942	uc010uml.1	6602	21	Cluster1-High	uc002baj.2	6777	21	Cluster1-Low
uc010zyc.1_uc002xtn.2	NCOA3|8202	uc010zyc.1	7348	18	Cluster1-High	uc002xtn.2	7928	23	Cluster1-Low
uc011boo.1_uc003fas.2	KCNAB1|7881	uc011boo.1	3415	12	Cluster1-High	uc003fas.2	3835	14	Cluster1-Low
uc010rfo.1_uc001mxz.2	EXT2|2132	uc010rfo.1	3396	14	Cluster1-High	uc001mxz.2	3633	14	Cluster1-Low
uc010pjb.1_uc001fvn.2	DCAF8|50717	uc010pjb.1	3883	14	Cluster1-High	uc001fvn.2	4183	14	Cluster1-Low
uc009vut.2_uc001byo.2	ZMYM1|79830	uc009vut.2	3999	9	Cluster1-High	uc001byo.2	4287	11	Cluster1-Low
uc010zyc.1_uc002xtl.2	NCOA3|8202	uc010zyc.1	7348	18	Cluster1-High	uc002xtl.2	7919	23	Cluster1-Low
uc010hvp.2_uc003ezh.2	MBNL1|4154	uc010hvp.2	4188	7	Cluster1-High	uc003ezh.2	6404	10	Cluster1-Low
uc003hnd.2_uc003hnn.1	SEC31A|22872	uc003hnd.2	1612	8	Cluster1-High	uc003hnn.1	3491	21	Cluster1-Low
uc010pne.1_uc001gmh.3	ABL2|27	uc010pne.1	11554	12	Cluster1-High	uc001gmh.3	11863	11	Cluster1-Low
uc010zyc.1_uc002xtm.2	NCOA3|8202	uc010zyc.1	7348	18	Cluster1-High	uc002xtm.2	7916	23	Cluster1-Low
uc010bkl.1_uc002bat.2	IMP3|55272	uc010bkl.1	1160	1	Cluster1-High	uc002bat.2	2025	2	Cluster1-Low
uc003xva.2_uc011len.1	YTHDF3|253943	uc003xva.2	4923	5	Cluster1-High	uc011len.1	5044	6	Cluster1-Low
uc010ztw.1_uc002wxq.2	KIF3B|9371	uc010ztw.1	5810	9	Cluster1-High	uc002wxq.2	6098	9	Cluster1-Low
uc010hvp.2_uc003ezk.1	MBNL1|4154	uc010hvp.2	4188	7	Cluster1-High	uc003ezk.1	1236	2	Cluster1-Low
uc001tzz.1_uc001tzu.2	CAMKK2|10645	uc001tzz.1	3873	11	Cluster1-High	uc001tzu.2	4897	17	Cluster1-Low
uc010uwx.1_uc010uwy.1	ZNF434|54925	uc010uwx.1	2178	3	Cluster1-High	uc010uwy.1	1472	3	Cluster1-Low
