# Supplementary material for: Identification of mRNA isoform switching in breast cancer
Source: BMC Genomics. 2016 Mar 3;17:181. doi: 10.1186/s12864-016-2521-9 (PMC4778320; doi:10.1186/s12864-016-2521-9)
Supplement: Additional file 6: Table S5. — 470 pairs of isoforms with switching events in TCGA BRCA dataset. For each isoform pair, two clusters of samples with differential isoform expression pattern was identified by K-means clustering; and was summarized on the complete data set (K-means cluster sample size (overall)) and on the subset in which both isoforms were detected (K-means cluster sample size (detected)). (XLSX 63 kb) [file 12864_2016_2521_MOESM6_ESM.xlsx]

## Sheet: SuppTab2_470_IsoformPair_Table
UID	Symbol	GeneID	Predominant Isoform	Alternative Isoform	K-means cluster 1 sample size (overall)	K-means cluster 2 sample size (overall)	K-means cluster 1 sample size (detected)	K-means cluster 2 sample size (detected)	Sample size (Both Isoform Detected)	Differentially expressed genes associated with the relative isoform level	Pearson correlation of pairs	Associated subtype
uc003hbn.2_uc003hbo.2	AASDH	132949	uc003hbn.2	uc003hbo.2	56	763	13	668	681	598	-0.0887309	Her2, LumA, LumVsBasal
uc010bvi.2_uc010bvm.2	ABCC1	4363	uc010bvi.2	uc010bvm.2	651	168	628	13	641	583	-0.139578	Basal, Normal, LumVsBasal
uc002hnm.2_uc002hno.2	ACACA	31	uc002hnm.2	uc002hno.2	53	766	13	699	712	2259	-0.131369	Basal, Normal, LumVsBasal
uc010qdm.1_uc010qdo.1	ACBD5	91452	uc010qdm.1	uc010qdo.1	658	161	645	6	651	2510	-0.144992	Basal, LumB, Normal, LumVsBasal
uc004dap.2_uc004dar.2	ACOT9	23597	uc004dap.2	uc004dar.2	658	161	516	34	550	7	-0.0784948
uc002zgy.2_uc002zgt.2	ADARB1	104	uc002zgy.2	uc002zgt.2	613	206	504	79	583	33	-0.441627	LumB, Normal
uc011bjb.1_uc003ect.2	ADPRH	141	uc011bjb.1	uc003ect.2	133	686	32	641	673	510	-0.187518
uc003ulw.2_uc010lew.1	ANKIB1	54467	uc003ulw.2	uc010lew.1	249	570	249	570	819	5119	-0.273647	Basal, Normal, LumVsBasal
uc001ros.1_uc001rou.1	ARID2	196528	uc001ros.1	uc001rou.1	234	585	21	581	602	4478	-0.47215	Basal, LumA, LumVsBasal
uc003esa.1_uc003esf.1	ARMC8	25852	uc003esa.1	uc003esf.1	762	57	694	4	698	1022	-0.116054	LumA
uc001xcm.2_uc001xcn.2	C14orf101	54916	uc001xcm.2	uc001xcn.2	71	748	15	716	731	1337	-0.16748	Basal, Normal, LumVsBasal
uc001xyi.1_uc010atp.1	C14orf102	55051	uc001xyi.1	uc010atp.1	595	224	595	12	607	1517	-0.197888	Basal, LumVsBasal
uc001cbo.2_uc001cbn.2	C1orf109	54955	uc001cbo.2	uc001cbn.2	157	662	24	641	665	3493	-0.117732	Basal, LumA, LumVsBasal
uc001dkw.2_uc001dkv.2	C1orf52	148423	uc001dkw.2	uc001dkv.2	701	118	699	5	704	181	-0.211481	Basal, LumVsBasal
uc003ppb.2_uc011eaf.1	C6orf167	253714	uc003ppb.2	uc011eaf.1	92	727	60	682	742	843	-0.102527
uc001kwz.2_uc001kxb.2	CALHM2	51063	uc001kwz.2	uc001kxb.2	647	172	646	24	670	1640	-0.240351	Basal, LumA, Normal, LumVsBasal
uc004cgr.3_uc010nbg.2	CAMSAP1	157922	uc004cgr.3	uc010nbg.2	794	25	792	10	802	1591	-0.151637	Basal, LumVsBasal
uc010nil.2_uc004dmf.2	CCDC120	90060	uc010nil.2	uc004dmf.2	157	662	13	597	610	1601	-0.38446	Her2, Normal
uc011cpr.1_uc003jmx.3	CCDC152	100129792	uc011cpr.1	uc003jmx.3	495	324	396	4	400	6342	-0.309545	Basal, Her2, Normal, LumVsBasal
uc003eow.2_uc003eox.2	CCRL1	51554	uc003eow.2	uc003eox.2	529	290	461	7	468	181	-0.151272	Her2
uc002fgx.2_uc010vnu.1	CDH13	1012	uc002fgx.2	uc010vnu.1	112	707	3	471	474	0	-0.133463
uc010xac.1_uc002krx.2	CEP192	55125	uc010xac.1	uc002krx.2	549	270	544	0	544	2862	-0.149011	LumB, Normal
uc004aky.3_uc010mpp.2	CEP78	84131	uc004aky.3	uc010mpp.2	263	556	8	543	551	4629	-0.196564	Basal, LumB, Normal, LumVsBasal
uc002gjd.2_uc002gje.2	CHD3	1107	uc002gjd.2	uc002gje.2	520	299	320	70	390	1139	-0.420755	Basal, Her2, Normal, LumVsBasal
uc001war.1_uc001was.1	CHD8	57680	uc001war.1	uc001was.1	607	212	606	211	817	5676	-0.280499	Basal, Normal, LumVsBasal
uc004btt.2_uc004btr.2	CIZ1	25792	uc004btt.2	uc004btr.2	793	26	776	3	779	1098	-0.151809	Basal, LumA, LumVsBasal
uc002zhg.2_uc002zhi.2	COL18A1	80781	uc002zhg.2	uc002zhi.2	781	38	779	3	782	1667	-0.0915901	Basal, Her2, LumA, LumB, Normal, LumVsBasal
uc001ztr.2_uc001zts.2	CTDSPL2	51496	uc001ztr.2	uc001zts.2	740	79	735	20	755	1053	-0.115007
uc001nlo.3_uc001nlt.3	CTNND1	1500	uc001nlo.3	uc001nlt.3	691	128	647	42	689	5884	-0.288645	Basal, LumA, LumB, Normal, LumVsBasal
uc002jat.2_uc010wpf.1	CYB561	1534	uc002jat.2	uc010wpf.1	179	640	38	640	678	3209	-0.181347	Basal, LumB, Normal, LumVsBasal
uc002jbc.2_uc010wpn.1	DCAF7	10238	uc002jbc.2	uc010wpn.1	52	767	20	762	782	3325	-0.257562	Basal, Normal, LumVsBasal
uc003kqh.2_uc011cwa.1	DCP2	167227	uc003kqh.2	uc011cwa.1	217	602	10	597	607	1024	-0.245324	Her2
uc001fya.2_uc001fxz.2	DEDD	9191	uc001fya.2	uc001fxz.2	749	70	741	10	751	993	-0.359989	Normal
uc002gca.2_uc010clf.2	DHX33	56919	uc002gca.2	uc010clf.2	496	323	486	11	497	815	-0.122369
uc001huz.2_uc001hva.2	DISC1	27185	uc001huz.2	uc001hva.2	647	172	529	1	530	20	-0.285559
uc003fxn.3_uc011bud.1	DLG1	1739	uc003fxn.3	uc011bud.1	720	99	720	95	815	7466	-0.166901	Her2, LumB, Normal
uc001ckz.2_uc010okk.1	DPH2	1802	uc001ckz.2	uc010okk.1	286	533	22	521	543	4184	-0.121957	Basal, LumA, Normal, LumVsBasal
uc002aox.2_uc010bhi.2	DPP8	54878	uc002aox.2	uc010bhi.2	622	197	583	32	615	4622	-0.294593	Basal, LumA, LumB, Normal, LumVsBasal
uc003pwt.2_uc011ebg.1	DSE	29940	uc003pwt.2	uc011ebg.1	501	318	457	8	465	1521	-0.332568
uc003phi.2_uc003phk.2	EEF1A1	1915	uc003phi.2	uc003phk.2	723	96	723	18	741	2131	-0.0725039	Basal, LumB, Normal
uc001uxs.2_uc010tfc.1	ELF1	1997	uc001uxs.2	uc010tfc.1	726	93	726	18	744	4545	-0.311516	Basal, LumA, LumVsBasal
uc001jhs.3_uc009xod.2	ERCC6	2074	uc001jhs.3	uc009xod.2	735	84	734	9	743	4238	-0.230216	Basal, Normal, LumVsBasal
uc001cic.1_uc001cie.1	ERMAP	114625	uc001cic.1	uc001cie.1	212	607	17	584	601	1697	-0.283085	Her2, Normal
uc001nnq.2_uc001nnp.2	FAM111A	63901	uc001nnq.2	uc001nnp.2	43	776	9	756	765	4182	-0.078353	Basal, Her2, Normal, LumVsBasal
uc004dsz.3_uc004dta.2	FAM120C	54954	uc004dsz.3	uc004dta.2	700	119	682	107	789	7065	-0.312611	Basal, Her2, LumA, Normal, LumVsBasal
uc003sna.1_uc003snb.1	FOXK1	221937	uc003sna.1	uc003snb.1	771	48	687	9	696	2642	-0.0845903	Basal, LumA, Normal, LumVsBasal
uc003ffe.2_uc011bpf.1	GOLIM4	27333	uc003ffe.2	uc011bpf.1	318	501	6	499	505	4728	-0.0790676	Basal, LumA, Normal, LumVsBasal
uc001iba.1_uc001iay.1	HNRNPU	3192	uc001iba.1	uc001iay.1	434	385	434	385	819	3645	-0.270658	LumA, Normal
uc004aru.3_uc004arr.1	IARS	3376	uc004aru.3	uc004arr.1	730	89	718	87	805	4445	-0.103294	Basal, Normal, LumVsBasal
uc004fio.2_uc004fir.2	IDH3G	3421	uc004fio.2	uc004fir.2	86	733	30	732	762	1706	-0.15085	Basal, LumA, LumVsBasal
uc003fsm.1_uc003fso.1	IL1RAP	3556	uc003fsm.1	uc003fso.1	143	676	11	565	576	7	-0.0668618	Her2
uc001fez.1_uc001ffa.1	IL6R	3570	uc001fez.1	uc001ffa.1	200	619	143	312	455	10	-0.173584	LumB, Normal
uc002syx.2_uc010yvk.1	INPP4A	3631	uc002syx.2	uc010yvk.1	585	234	582	21	603	4529	-0.0664531	Basal, Her2, LumA, Normal, LumVsBasal
uc010zmo.1_uc010zmp.1	INPP5D	3635	uc010zmo.1	uc010zmp.1	625	194	476	34	510	60	-0.209075
uc001dbu.1_uc009wam.1	JAK1	3716	uc001dbu.1	uc009wam.1	189	630	4	310	314	246	-0.686441	Basal
uc001bbo.2_uc001bbn.2	KIAA0090	23065	uc001bbo.2	uc001bbn.2	398	421	391	365	756	1522	-0.284227	LumB
uc003zji.2_uc003zjl.3	KIAA1432	57589	uc003zji.2	uc003zjl.3	30	789	17	778	795	3155	-0.147188	Basal, Normal, LumVsBasal
uc002raf.1_uc010yjc.1	KLF11	8462	uc002raf.1	uc010yjc.1	179	640	13	567	580	1437	-0.396704	Normal
uc003crd.2_uc011bav.1	KLHL18	23276	uc003crd.2	uc011bav.1	67	752	58	751	809	2800	-0.261019	Basal, Normal, LumVsBasal
uc002ilt.1_uc010wkx.1	KPNB1	3837	uc002ilt.1	uc010wkx.1	407	412	402	412	814	7422	-0.249127	Basal, Her2, Normal, LumVsBasal
uc003qbn.2_uc003qbo.2	LAMA2	3908	uc003qbn.2	uc003qbo.2	212	607	3	371	374	134	-0.370995
uc010fuq.2_uc010zjh.1	LANCL1	10314	uc010fuq.2	uc010zjh.1	269	550	40	519	559	107	-0.480711	Basal
uc003hnx.3_uc010ijv.2	LIN54	132660	uc003hnx.3	uc010ijv.2	176	643	22	628	650	5784	-0.200683	Basal, Her2, LumA, LumB, Normal, LumVsBasal
uc010iar.2_uc003fyt.2	LMLN	89782	uc010iar.2	uc003fyt.2	259	560	39	456	495	842	-0.186225
uc010iar.2_uc010ias.2	LMLN	89782	uc010iar.2	uc010ias.2	126	693	20	567	587	768	-0.0987815
uc002lhm.1_uc002lhn.1	MALT1	10892	uc002lhm.1	uc002lhn.1	572	247	537	11	548	1474	-0.248001
uc003pnz.1_uc003pob.1	MAP3K7	6885	uc003pnz.1	uc003pob.1	294	525	289	525	814	9794	-0.0819942	Basal, LumA, LumB, Normal, LumVsBasal
uc004bpv.2_uc011lzv.1	MAPKAP1	79109	uc004bpv.2	uc011lzv.1	610	209	600	0	600	482	-0.0734817	LumB, Normal
uc001knt.2_uc009xvs.2	MMS19	64210	uc001knt.2	uc009xvs.2	45	774	4	773	777	4409	-0.118288	Basal, Her2, LumB, Normal, LumVsBasal
uc004eyb.2_uc010nrv.2	MOSPD1	56180	uc004eyb.2	uc010nrv.2	501	318	491	7	498	90	-0.176145
uc001hyi.3_uc010pxw.1	MTR	4548	uc001hyi.3	uc010pxw.1	289	530	10	490	500	997	-0.281233	Normal
uc002hdu.1_uc002hdt.1	MYO18A	399687	uc002hdu.1	uc002hdt.1	713	106	698	10	708	3067	-0.151535	Basal, Her2, LumB, Normal, LumVsBasal
uc002leb.2_uc002ldz.2	MYO5B	4645	uc002leb.2	uc002ldz.2	347	472	347	328	675	4626	-0.145496	Basal, Her2, LumA, LumB, Normal, LumVsBasal
uc001fvx.2_uc010pjg.1	NCSTN	23385	uc001fvx.2	uc010pjg.1	412	407	412	407	819	5525	-0.0930326	Basal, Normal, LumVsBasal
uc001uxc.2_uc001uxe.2	NHLRC3	387921	uc001uxc.2	uc001uxe.2	78	741	9	680	689	106	-0.243232
uc004cxy.2_uc004cxz.2	NHS	4810	uc004cxy.2	uc004cxz.2	549	270	389	16	405	221	-0.424318
uc001yvc.2_uc001yve.2	NIPA1	123606	uc001yvc.2	uc001yve.2	762	57	696	1	697	2923	-0.259698	Basal, LumB, Normal, LumVsBasal
uc003jku.1_uc003jkt.1	NUP155	9631	uc003jku.1	uc003jkt.1	93	726	80	702	782	3578	-0.161573	Basal, Normal, LumVsBasal
uc003bfr.2_uc011aqn.1	NUP50	10762	uc003bfr.2	uc011aqn.1	231	588	11	576	587	2484	-0.309767	Basal, LumB, Normal, LumVsBasal
uc002yid.2_uc002yif.3	OPRL1	4987	uc002yid.2	uc002yif.3	167	652	94	535	629	1506	-0.18704
uc002ulx.2_uc010zfe.1	OSBPL6	114880	uc002ulx.2	uc010zfe.1	510	309	381	19	400	3796	-0.145955	Basal, LumB, Normal, LumVsBasal
uc010qem.1_uc010qek.1	PARD3	56288	uc010qem.1	uc010qek.1	332	487	22	407	429	3562	-0.379369	Basal, LumA, LumB, Normal, LumVsBasal
uc003dew.2_uc003dex.2	PBRM1	55193	uc003dew.2	uc003dex.2	523	296	488	25	513	73	-0.438826
uc002dda.3_uc010uzl.1	PDXDC1	23042	uc002dda.3	uc010uzl.1	763	56	761	44	805	2240	-0.214936	Normal
uc004exj.2_uc011mvk.1	PHF6	84295	uc004exj.2	uc011mvk.1	86	733	8	711	719	4557	-0.208953	Basal, LumA, LumB, Normal, LumVsBasal
uc010ule.1_uc002awv.2	PML	5371	uc010ule.1	uc002awv.2	682	137	670	9	679	1859	-0.266629	LumA, Normal
uc003kdw.2_uc003kef.2	POLK	51426	uc003kdw.2	uc003kef.2	225	594	20	593	613	148	-0.276277
uc003oaa.2_uc003nzw.2	PPT2	9374	uc003oaa.2	uc003nzw.2	542	277	439	1	440	170	-0.459633	Basal, Her2, Normal, LumVsBasal
uc003oaa.2_uc003nzz.2	PPT2	9374	uc003oaa.2	uc003nzz.2	568	251	488	25	513	1090	-0.0796298	Basal, Normal, LumVsBasal
uc001qfn.2_uc001qfk.2	PRDM10	56980	uc001qfn.2	uc001qfk.2	710	109	692	25	717	2054	-0.209695	Basal, LumVsBasal
uc010skw.1_uc001rnl.2	PRICKLE1	144165	uc010skw.1	uc001rnl.2	375	444	199	247	446	1059	-0.54146
uc001ewh.1_uc001ewj.1	PRUNE	58497	uc001ewh.1	uc001ewj.1	325	494	11	494	505	2331	-0.139481	Basal, LumA, LumVsBasal
uc003crf.1_uc011bax.1	PTPN23	25930	uc003crf.1	uc011bax.1	743	76	743	3	746	842	-0.0852867	Basal, LumA, Normal, LumVsBasal
uc010tkk.1_uc001vuj.2	RASA3	22821	uc010tkk.1	uc001vuj.2	599	220	478	31	509	4997	-0.165681	LumB, Normal
uc003vae.2_uc010lih.2	RASA4	10156	uc003vae.2	uc010lih.2	516	303	414	101	515	0	-0.107904	Normal
uc001rgx.2_uc001rgy.2	RASSF8	11228	uc001rgx.2	uc001rgy.2	82	737	27	613	640	426	-0.0800915	LumB
uc003zzm.2_uc003zzi.2	RNF38	152006	uc003zzm.2	uc003zzi.2	779	40	757	2	759	5902	-0.236226	Basal, Normal
uc010lrb.2_uc010lra.2	RPL23AP53	644128	uc010lrb.2	uc010lra.2	308	511	5	503	508	1447	-0.280885	LumB, Normal
uc010ptr.1_uc001hke.2	RPS6KC1	26750	uc010ptr.1	uc001hke.2	186	633	13	627	640	708	-0.325747
uc010ptr.1_uc010ptv.1	RPS6KC1	26750	uc010ptr.1	uc010ptv.1	186	633	13	627	640	579	-0.0681604
uc010fmd.2_uc002tpo.2	SAP130	79595	uc010fmd.2	uc002tpo.2	57	762	46	759	805	688	-0.199187
uc003hnd.2_uc003hnl.2	SEC31A	22872	uc003hnd.2	uc003hnl.2	676	143	676	47	723	5389	-0.120833	Basal, Normal
uc001rqx.2_uc009zkx.2	SENP1	29843	uc001rqx.2	uc009zkx.2	521	298	502	278	780	2446	-0.189234	Basal, Normal, LumVsBasal
uc003fpn.2_uc011brv.1	SENP2	59343	uc003fpn.2	uc011brv.1	75	744	14	727	741	4122	-0.214593	Basal, Her2, LumA, LumB, Normal, LumVsBasal
uc004eru.2_uc004erv.2	SEPT6	23157	uc004eru.2	uc004erv.2	508	311	508	303	811	9126	-0.0906982	Her2, LumB, Normal
uc001uew.2_uc001uex.2	SETD8	387893	uc001uew.2	uc001uex.2	105	714	27	706	733	962	-0.424856
uc001obc.1_uc001obb.1	SF1	7536	uc001obc.1	uc001obb.1	80	739	11	720	731	923	-0.0827912
uc001obc.1_uc001obe.1	SF1	7536	uc001obc.1	uc001obe.1	795	24	771	4	775	1369	-0.165765	LumB
uc011bvp.1_uc003gfi.3	SH3BP2	6452	uc011bvp.1	uc003gfi.3	161	658	22	626	648	3391	-0.154917	Basal, Her2, LumA, LumB, Normal, LumVsBasal
uc003oxd.2_uc011dvu.1	SLC35B2	347734	uc003oxd.2	uc011dvu.1	90	729	33	729	762	6307	-0.093878	Basal, Her2, LumA, LumB, Normal, LumVsBasal
uc003byq.2_uc010heg.2	SLC6A6	6533	uc003byq.2	uc010heg.2	249	570	7	529	536	1232	-0.60934	Normal
uc001wgr.3_uc001wgv.3	SLC7A7	9056	uc001wgr.3	uc001wgv.3	630	189	558	8	566	4847	-0.0860956	Basal, LumA, LumB, Normal, LumVsBasal
uc002rsa.2_uc002rsd.3	SLC8A1	6546	uc002rsa.2	uc002rsd.3	260	559	26	439	465	1240	-0.171291	LumB
uc002yse.1_uc002ysf.1	SON	6651	uc002yse.1	uc002ysf.1	138	681	10	681	691	1329	-0.140295	Normal
uc004bvl.3_uc004bvn.3	SPTAN1	6709	uc004bvl.3	uc004bvn.3	10	809	3	806	809	1696	-0.0877878	Basal, LumB, Normal, LumVsBasal
uc003evk.1_uc003evh.1	SR140	23350	uc003evk.1	uc003evh.1	766	53	758	19	777	396	-0.166619	LumA
uc001ckc.2_uc009vwy.2	ST3GAL3	6487	uc001ckc.2	uc009vwy.2	659	160	563	25	588	5474	-0.149798	Basal, Normal, LumVsBasal
uc001kvy.1_uc001kvx.2	SUFU	51684	uc001kvy.1	uc001kvx.2	640	179	630	0	630	2762	-0.0974345	LumA, Normal
uc010kiv.2_uc003qos.3	SYNE1	23345	uc010kiv.2	uc003qos.3	328	491	7	463	470	1774	-0.275046
uc003vvi.2_uc003vvh.2	TBXAS1	6916	uc003vvi.2	uc003vvh.2	300	519	44	513	557	4681	-0.160017	Basal, Her2, LumB, Normal
uc001xxy.2_uc001xxz.2	TDP1	55775	uc001xxy.2	uc001xxz.2	759	60	745	11	756	3421	-0.297686	Basal, LumA, Normal, LumVsBasal
uc002rru.2_uc002rrv.2	THUMPD2	80745	uc002rru.2	uc002rrv.2	25	794	15	792	807	5159	-0.0959356	Basal, Her2, LumB, Normal, LumVsBasal
uc011lrv.1_uc011lru.1	TJP2	9414	uc011lrv.1	uc011lru.1	648	171	630	13	643	6418	-0.218749	Basal, Her2, LumA, LumB, Normal, LumVsBasal
uc001smy.2_uc010sra.1	TMEM194A	23306	uc001smy.2	uc010sra.1	187	632	18	627	645	1877	-0.0914204	LumA, LumB, LumVsBasal
uc001zqo.2_uc010bcy.2	TTBK2	146057	uc001zqo.2	uc010bcy.2	578	241	487	26	513	185	-0.269917	Basal, LumA, LumVsBasal
uc003dno.2_uc003dnq.2	UBA3	9039	uc003dno.2	uc003dnq.2	144	675	0	538	538	385	-0.407257
uc003pnc.2_uc010kcb.2	UBE2J1	51465	uc003pnc.2	uc010kcb.2	795	24	795	8	803	1110	-0.209712	Basal, Normal, LumVsBasal
uc011dur.1_uc011dut.1	UBR2	23304	uc011dur.1	uc011dut.1	593	226	593	226	819	5774	-0.461336	Basal, Normal, LumVsBasal
uc001tgq.2_uc001tgr.2	UHRF1BP1L	23074	uc001tgq.2	uc001tgr.2	768	51	723	5	728	3906	-0.121699	Basal, Her2, LumA, LumB, Normal, LumVsBasal
uc010fvs.1_uc002vig.2	USP37	57695	uc010fvs.1	uc002vig.2	65	754	3	712	715	7404	-0.27787	Basal, LumB, Normal
uc001bof.1_uc010ofl.1	WASF2	10163	uc001bof.1	uc010ofl.1	633	186	633	31	664	1780	-0.0777317	Basal, Her2, LumVsBasal
uc003gdz.3_uc003ged.3	WHSC1	7468	uc003gdz.3	uc003ged.3	351	468	27	397	424	838	-0.51078	Basal, Normal, LumVsBasal
uc001nkx.1_uc001nky.1	ZDHHC5	25921	uc001nkx.1	uc001nky.1	776	43	776	18	794	4162	-0.314904	Basal, Normal, LumVsBasal
uc001ifm.2_uc009xhh.2	ZMYND11	10771	uc001ifm.2	uc009xhh.2	114	705	6	695	701	4333	-0.255934	Basal, LumA, Normal, LumVsBasal
uc002qop.1_uc002qoo.1	ZNF17	7565	uc002qop.1	uc002qoo.1	679	140	562	1	563	0	-0.400255
uc001qpz.2_uc001qqe.2	ZNF384	171017	uc001qpz.2	uc001qqe.2	630	189	630	17	647	7525	-0.0870985	Basal, Her2, LumA, LumB, Normal, LumVsBasal
uc001sfy.3_uc001sfv.1	ZNF385A	25946	uc001sfy.3	uc001sfv.1	520	299	480	105	585	2209	-0.223531	Basal, Her2, LumA, LumB, LumVsBasal
uc004asu.1_uc004asv.1	ZNF484	83744	uc004asu.1	uc004asv.1	683	136	524	14	538	6	-0.160477
uc002nte.2_uc002ntd.2	ZNF507	22847	uc002nte.2	uc002ntd.2	71	748	6	670	676	166	-0.325738
uc004dgm.3_uc004dgn.3	ZNF673	55634	uc004dgm.3	uc004dgn.3	49	770	2	743	745	33	-0.130257
uc001zrk.1_uc001zrj.1	ZSCAN29	146050	uc001zrk.1	uc001zrj.1	164	655	25	652	677	586	-0.218863	LumA
uc002bkr.2_uc002bkq.2	ZSCAN2	54993	uc002bkr.2	uc002bkq.2	771	48	764	17	781	6007	-0.095852	Basal, LumA, Normal, LumVsBasal
uc001yhm.2_uc010avx.2	WDR25	79446	uc001yhm.2	uc010avx.2	366	453	93	135	228	6	-0.757428
uc001rim.2_uc001rin.2	PTHLH	5744	uc001rim.2	uc001rin.2	518	301	230	92	322	0	-0.186231
uc002ety.2_uc002etz.2	C16orf86	388284	uc002ety.2	uc002etz.2	228	591	10	316	326	197	-0.161983	Basal, Normal
uc001cxl.1_uc001cxj.1	ACOT11	26027	uc001cxl.1	uc001cxj.1	230	589	21	311	332	246	-0.300743	Basal, Normal, LumVsBasal
uc003nxh.2_uc010jte.2	HSPA1L	3305	uc003nxh.2	uc010jte.2	463	356	288	44	332	78	-0.615964	LumA
uc003lkj.1_uc003lki.1	PCDHGB6	56100	uc003lkj.1	uc003lki.1	330	489	6	327	333	0	-0.305372	Normal
uc004cyd.2_uc004cye.2	SCML1	6322	uc004cyd.2	uc004cye.2	308	511	22	315	337	2066	-0.260376	Basal, Normal
uc003abj.2_uc010guu.1	SGSM1	129049	uc003abj.2	uc010guu.1	326	493	9	334	343	4164	-0.139077	Basal, LumB, Normal
uc002doq.1_uc002dos.1	IL21R	50615	uc002doq.1	uc002dos.1	435	384	135	208	343	325	-0.131419	LumA, LumB, Normal
uc001ibe.2_uc010pyp.1	EFCAB2	84288	uc001ibe.2	uc010pyp.1	480	339	321	24	345	1618	-0.235972	Basal, LumA, LumVsBasal
uc002rft.1_uc010ykn.1	DNAJC27	51277	uc002rft.1	uc010ykn.1	564	255	289	59	348	54	-0.452583	LumA, LumB
uc001pnb.1_uc009yym.1	IL18	3606	uc001pnb.1	uc009yym.1	142	677	5	352	357	14	-0.465745	Normal
uc003khr.2_uc010jas.2	ATG10	83734	uc003khr.2	uc010jas.2	177	642	30	330	360	9	-0.465886	LumA
uc003aqa.3_uc003aqc.3	CSF2RB	1439	uc003aqa.3	uc003aqc.3	481	338	335	33	368	0	-0.352464
uc003lkf.1_uc011daw.1	PCDHGB5	56101	uc003lkf.1	uc011daw.1	187	632	14	358	372	6	-0.0806412
uc003jaz.2_uc010isy.2	AHRR	57491	uc003jaz.2	uc010isy.2	529	290	381	9	390	3	-0.0802182
uc010dth.2_uc002lww.2	TLE2	7089	uc010dth.2	uc002lww.2	231	588	8	384	392	67	-0.282505	Normal
uc002oyu.2_uc002oyw.2	ZNF227	7770	uc002oyu.2	uc002oyw.2	655	164	390	5	395	0	-0.0716629
uc001fky.2_uc001flc.2	MSTO1	55154	uc001fky.2	uc001flc.2	231	588	6	392	398	218	-0.10484	Basal, LumVsBasal
uc003qqt.2_uc003qqs.2	ZDHHC14	79683	uc003qqt.2	uc003qqs.2	320	499	11	389	400	1201	-0.332261	Basal, LumA, LumB, LumVsBasal
uc010voo.1_uc010vor.1	MTHFSD	64779	uc010voo.1	uc010vor.1	351	468	44	356	400	13	-0.147996
uc003gbj.2_uc003gbi.2	CPLX1	10815	uc003gbj.2	uc003gbi.2	583	236	385	22	407	1802	-0.391342	Basal, LumA, LumVsBasal
uc003gvo.2_uc003gvq.2	UCHL1	7345	uc003gvo.2	uc003gvq.2	488	331	352	60	412	107	-0.28438
uc002kra.2_uc010wzu.1	SLMO1	10650	uc002kra.2	uc010wzu.1	287	532	1	414	415	1246	-0.194385	Basal, Her2, Normal, LumVsBasal
uc004dze.2_uc011mps.1	NLGN3	54413	uc004dze.2	uc011mps.1	500	319	416	0	416	179	-0.107764	Basal, LumA, LumVsBasal
uc002ggn.1_uc002ggm.1	PLSCR3	57048	uc002ggn.1	uc002ggm.1	383	436	91	328	419	0	-0.471167
uc001kxu.2_uc001kxs.2	C10orf78	119392	uc001kxu.2	uc001kxs.2	159	660	25	396	421	451	-0.60348	Normal
uc001lqh.2_uc001lqf.2	IRF7	3665	uc001lqh.2	uc001lqf.2	599	220	385	36	421	1028	-0.351277	Her2, LumA, LumB, Normal
uc001sff.1_uc009znf.1	SMUG1	23583	uc001sff.1	uc009znf.1	476	343	412	17	429	1851	-0.2153	Basal, LumA, LumB, Normal, LumVsBasal
uc002znd.1_uc010grb.1	BID	637	uc002znd.1	uc010grb.1	209	610	28	401	429	4997	-0.575726	Basal, LumA, Normal, LumVsBasal
uc011bpn.1_uc003fga.3	LRRC34	151827	uc011bpn.1	uc003fga.3	284	535	5	427	432	990	-0.434725	Basal, LumB, LumVsBasal
uc004aar.1_uc004aaq.1	MCART1	92014	uc004aar.1	uc004aaq.1	163	656	21	415	436	21	-0.562834	Basal, Her2, LumA, LumB
uc010efm.2_uc010xts.1	ZNF793	390927	uc010efm.2	uc010xts.1	317	502	76	363	439	713	-0.451895	Basal, Normal, LumVsBasal
uc001ohc.2_uc001ohd.2	KLC2	64837	uc001ohc.2	uc001ohd.2	582	237	410	30	440	1097	-0.146556	Basal, LumA, LumVsBasal
uc001dmt.2_uc001dmv.2	GBP3	2635	uc001dmt.2	uc001dmv.2	388	431	109	353	462	205	-0.427792	Normal
uc010czf.2_uc010wie.1	LOC100130581	100130581	uc010czf.2	uc010wie.1	541	278	464	6	470	412	-0.130857	Basal, Her2, LumA, LumVsBasal
uc002bgm.2_uc002bgn.2	STARD5	80765	uc002bgm.2	uc002bgn.2	517	302	468	5	473	2608	-0.279699	Basal, Her2, LumB, Normal, LumVsBasal
uc010qoq.1_uc001kln.2	CCNJ	54619	uc010qoq.1	uc001kln.2	476	343	456	18	474	961	-0.113549	Basal, LumA, LumVsBasal
uc002pai.2_uc010xxg.1	CLPTM1	1209	uc002pai.2	uc010xxg.1	486	333	408	69	477	653	-0.601653	Normal
uc001bet.2_uc001beu.3	ALPL	249	uc001bet.2	uc001beu.3	259	560	10	470	480	4719	-0.161885	Basal, Her2, LumA, LumB, LumVsBasal
uc004aqj.1_uc010mqo.1	SECISBP2	79048	uc004aqj.1	uc010mqo.1	37	782	8	473	481	3883	-0.313283	Basal, LumA, LumB, LumVsBasal
uc010vps.1_uc010vpv.1	GAS8	2622	uc010vps.1	uc010vpv.1	529	290	463	18	481	1123	-0.111183	Basal, LumA, LumVsBasal
uc004bsq.1_uc004bsr.2	ST6GALNAC6	30815	uc004bsq.1	uc004bsr.2	495	324	456	25	481	4341	-0.360054	Basal, Her2, LumA, Normal, LumVsBasal
uc001uqr.1_uc001uqt.1	CDK8	1024	uc001uqr.1	uc001uqt.1	501	318	480	5	485	2	-0.116835	Basal, LumVsBasal
uc002csd.2_uc002csc.2	FLYWCH1	84256	uc002csd.2	uc002csc.2	320	499	9	476	485	47	-0.149651
uc002wbp.2_uc010zos.1	STK25	10494	uc002wbp.2	uc010zos.1	497	322	480	7	487	2335	-0.0674854	Basal, LumA, Normal, LumVsBasal
uc004efw.3_uc004efx.3	PCDH19	57526	uc004efw.3	uc004efx.3	137	682	8	481	489	1102	-0.141483	Basal, Normal, LumVsBasal
uc001hba.2_uc001hbb.2	MDM4	4194	uc001hba.2	uc001hbb.2	481	338	449	40	489	3136	-0.373348	Basal, Her2, LumA, LumVsBasal
uc003dav.2_uc003dau.2	HEMK1	51409	uc003dav.2	uc003dau.2	293	526	5	485	490	39	-0.166502	Basal, LumVsBasal
uc002qbp.2_uc002qbo.2	LOC147804	147804	uc002qbp.2	uc002qbo.2	561	258	365	125	490	324	-0.475312
uc001bwo.1_uc010ohr.1	AK2	204	uc001bwo.1	uc010ohr.1	336	483	10	481	491	6959	-0.191677	Her2, LumB, Normal
uc003axi.2_uc003axg.2	RPL3	6122	uc003axi.2	uc003axg.2	337	482	10	482	492	0	-0.851969	Her2
uc003khj.2_uc003khi.2	ZCCHC9	84240	uc003khj.2	uc003khi.2	333	486	12	481	493	0	-0.535381
uc004amu.1_uc010mpv.1	C9orf103	414328	uc004amu.1	uc010mpv.1	608	211	475	18	493	46	-0.381459
uc003yhj.2_uc003yhl.2	C8orf38	137682	uc003yhj.2	uc003yhl.2	324	495	3	493	496	10	-0.0920318
uc001zni.2_uc010ucu.1	INO80	54617	uc001zni.2	uc010ucu.1	482	337	481	15	496	2799	-0.204068	LumB, Normal
uc001ecd.2_uc001ecg.2	ST7L	54879	uc001ecd.2	uc001ecg.2	281	538	26	470	496	3	-0.238732	LumB
uc002wqm.2_uc010gcr.2	ZNF133	7692	uc002wqm.2	uc010gcr.2	540	279	464	32	496	117	-0.291582	Her2
uc001mqb.2_uc010rdn.1	PRMT3	10196	uc001mqb.2	uc010rdn.1	330	489	14	485	499	1498	-0.238454	Basal, LumA, LumVsBasal
uc011lyl.1_uc004blt.1	TTLL11	158135	uc011lyl.1	uc004blt.1	560	259	491	9	500	550	-0.120944	LumB, Normal
uc010dke.2_uc002kkt.3	ENOSF1	55556	uc010dke.2	uc002kkt.3	509	310	489	12	501	432	-0.201192
uc002sms.2_uc002smv.2	DOK1	1796	uc002sms.2	uc002smv.2	587	232	472	32	504	33	-0.252506
uc001xqv.2_uc010tuw.1	DLST	1743	uc001xqv.2	uc010tuw.1	316	503	3	503	506	3516	-0.0834607	Basal, Her2, LumA, LumVsBasal
uc004dle.2_uc004dld.2	PQBP1	10084	uc004dle.2	uc004dld.2	530	289	506	3	509	781	-0.168749
uc002wsy.2_uc002wsz.2	GZF1	64412	uc002wsy.2	uc002wsz.2	522	297	476	33	509	85	-0.323663
uc002kcx.2_uc002kcz.2	ASPSCR1	79058	uc002kcx.2	uc002kcz.2	736	83	490	21	511	979	-0.114551	Basal, LumA, LumB, LumVsBasal
uc002rep.2_uc010eya.2	C2orf44	80304	uc002rep.2	uc010eya.2	504	315	503	10	513	564	-0.223163	Basal, LumVsBasal
uc010tom.1_uc010tos.1	NFATC4	4776	uc010tom.1	uc010tos.1	580	239	497	16	513	515	-0.0815881	Normal
uc002frd.1_uc010vpy.1	RPH3AL	9501	uc002frd.1	uc010vpy.1	718	101	481	33	514	1010	-0.0895504
uc003jed.2_uc003jeg.3	MTRR	4552	uc003jed.2	uc003jeg.3	308	511	6	509	515	153	-0.284829
uc002kue.2_uc002kuf.2	C18orf45	85019	uc002kue.2	uc002kuf.2	510	309	507	8	515	7419	-0.106189	Basal, LumA, LumB, Normal, LumVsBasal
uc001zya.2_uc001zyd.2	GABPB1	2553	uc001zya.2	uc001zyd.2	317	502	15	500	515	3889	-0.0839133	Basal, Her2, LumA, LumB, Normal, LumVsBasal
uc011dmj.1_uc011dmi.1	GNL1	2794	uc011dmj.1	uc011dmi.1	345	474	47	469	516	1007	-0.469929	LumA, Normal
uc002old.2_uc002ole.1	PAF1	54623	uc002old.2	uc002ole.1	372	447	372	144	516	942	-0.594215	LumA, LumB
uc002cxa.2_uc010uxq.1	MGRN1	23295	uc002cxa.2	uc010uxq.1	311	508	9	508	517	2693	-0.082892	Basal, LumA, LumVsBasal
uc003gda.2_uc011bvb.1	MAEA	10296	uc003gda.2	uc011bvb.1	325	494	25	494	519	1270	-0.295365	LumA, LumB
uc004fmb.3_uc004fmc.3	IKBKG	8517	uc004fmb.3	uc004fmc.3	226	593	28	491	519	493	-0.20082	LumA
uc009yqv.2_uc001ogi.2	C11orf68	83638	uc009yqv.2	uc001ogi.2	567	252	522	0	522	369	-0.371177
uc002jqe.2_uc010wsq.1	ACOX1	51	uc002jqe.2	uc010wsq.1	524	295	522	1	523	2912	-0.0925036	Basal, LumA, LumVsBasal
uc002iku.2_uc010wkf.1	NSF	4905	uc002iku.2	uc010wkf.1	522	297	483	42	525	1846	-0.34253	LumB, Normal
uc001qjn.2_uc001qjm.2	ADIPOR2	79602	uc001qjn.2	uc001qjm.2	142	677	7	519	526	4	-0.24466	Her2
uc010eas.2_uc002ngh.3	GTPBP3	84705	uc010eas.2	uc002ngh.3	760	59	515	13	528	9	-0.0956645	Her2
uc011kcw.1_uc003trv.2	SUMF2	25870	uc011kcw.1	uc003trv.2	284	535	4	527	531	1518	-0.205973	Basal, Normal, LumVsBasal
uc010xdk.1_uc010xdi.1	MBD1	4152	uc010xdk.1	uc010xdi.1	515	304	515	16	531	5197	-0.0812946	Basal, LumA, Normal, LumVsBasal
uc002cxp.1_uc002cxo.1	ZNF500	26048	uc002cxp.1	uc002cxo.1	305	514	20	512	532	595	-0.413658
uc010bej.1_uc001zvn.1	C15orf21	283651	uc010bej.1	uc001zvn.1	236	583	0	534	534	760	-0.231249	Basal, LumB, Normal, LumVsBasal
uc001otf.2_uc001otg.2	ATG16L2	89849	uc001otf.2	uc001otg.2	546	273	521	14	535	1736	-0.115241	Basal, LumA, LumVsBasal
uc002rvy.1_uc010yoh.1	MSH2	4436	uc002rvy.1	uc010yoh.1	304	515	28	514	542	1228	-0.22445	Basal, LumA, LumB
uc001mkw.2_uc001mkx.2	ARNTL	406	uc001mkw.2	uc001mkx.2	633	186	544	0	544	392	-0.250209	LumA
uc002vis.2_uc002viq.2	BCS1L	617	uc002vis.2	uc002viq.2	237	582	3	541	544	667	-0.451631	LumB
uc002gst.2_uc010vxq.1	SMCR7	125170	uc002gst.2	uc010vxq.1	531	288	516	28	544	1821	-0.420027	Basal, LumA, LumVsBasal
uc010zzq.1_uc002xzl.2	STX16	8675	uc010zzq.1	uc002xzl.2	506	313	506	38	544	1038	-0.465589
uc001nkw.2_uc010rjw.1	CLP1	10978	uc001nkw.2	uc010rjw.1	284	535	22	523	545	2685	-0.126118	Basal, LumA, Normal, LumVsBasal
uc001ynm.1_uc010tyd.1	KLC1	3831	uc001ynm.1	uc010tyd.1	73	746	28	517	545	251	-0.423295
uc002odl.2_uc002odk.2	CAPNS1	826	uc002odl.2	uc002odk.2	463	356	459	86	545	176	-0.248044
uc001uen.2_uc010tan.1	C12orf65	91574	uc001uen.2	uc010tan.1	540	279	540	7	547	290	-0.214863	Basal, LumA, LumVsBasal
uc002zcq.1_uc011aex.1	PKNOX1	5316	uc002zcq.1	uc011aex.1	279	540	7	540	547	0	-0.0761733
uc001dor.2_uc001dos.2	GLMN	11146	uc001dor.2	uc001dos.2	270	549	12	535	547	1412	-0.0997385	Basal, LumA, Normal, LumVsBasal
uc003ujf.1_uc011khf.1	DBF4	10926	uc003ujf.1	uc011khf.1	538	281	531	16	547	16	-0.0835499	LumB
uc004cau.2_uc011mci.1	POMT1	10585	uc004cau.2	uc011mci.1	781	38	541	7	548	2131	-0.1215	Normal
uc003voz.2_uc011kpa.1	NRF1	4899	uc003voz.2	uc011kpa.1	273	546	13	540	553	18	-0.143521
uc001qds.2_uc001qdv.2	ST3GAL4	6484	uc001qds.2	uc001qdv.2	589	230	554	1	555	96	-0.219664	Normal
uc003isi.2_uc011cka.1	CLCN3	1182	uc003isi.2	uc011cka.1	278	541	21	534	555	5125	-0.263065	Basal, LumA, Normal, LumVsBasal
uc002min.2_uc010xjz.1	EVI5L	115704	uc002min.2	uc010xjz.1	572	247	555	3	558	6850	-0.294775	Basal, Her2, LumA, LumB, Normal, LumVsBasal
uc010aik.1_uc001vzs.2	ZNF219	51222	uc010aik.1	uc001vzs.2	191	628	0	559	559	3954	-0.284178	Basal, LumA, LumVsBasal
uc004apr.2_uc004aps.2	CDK20	23552	uc004apr.2	uc004aps.2	562	257	540	19	559	188	-0.114327	LumA, Normal
uc001wlo.2_uc001wlq.2	NRL	4901	uc001wlo.2	uc001wlq.2	177	642	9	554	563	494	-0.29334
uc002evi.2_uc002evj.2	DUS2L	54920	uc002evi.2	uc002evj.2	265	554	17	546	563	174	-0.16555	Her2, LumB
uc002gfg.1_uc002gfi.1	C17orf81	23587	uc002gfg.1	uc002gfi.1	543	276	532	33	565	122	-0.492039
uc002mtb.2_uc010dym.1	ZNF844	284391	uc002mtb.2	uc010dym.1	217	602	7	559	566	12	-0.124756
uc002dfe.2_uc002dff.2	NOMO2	283820	uc002dfe.2	uc002dff.2	602	217	545	25	570	1	-0.260107
uc002psb.3_uc002psc.3	POLD1	5424	uc002psb.3	uc002psc.3	545	274	359	213	572	0	-0.52115
uc009wqm.2_uc001fjy.2	CLK2	1196	uc009wqm.2	uc001fjy.2	623	196	548	26	574	1593	-0.463043	LumA, Normal
uc001xes.2_uc001xet.2	DHRS7	51635	uc001xes.2	uc001xet.2	562	257	562	14	576	1426	-0.237984	LumA, LumB
uc001whw.2_uc001whx.2	HAUS4	54930	uc001whw.2	uc001whx.2	549	270	542	35	577	20	-0.126114	Normal
uc002fbp.2_uc010cgk.2	DHODH	1723	uc002fbp.2	uc010cgk.2	448	371	255	323	578	83	-0.463615
uc001zmw.1_uc010bcc.1	ZFYVE19	84936	uc001zmw.1	uc010bcc.1	588	231	569	12	581	1051	-0.310806	Basal, LumA, LumVsBasal
uc010bkh.2_uc002azh.3	C15orf17	57184	uc010bkh.2	uc002azh.3	564	255	564	18	582	1240	-0.169122	LumA, Normal
uc002bml.2_uc002bmn.2	MRPS11	64963	uc002bml.2	uc002bmn.2	229	590	0	584	584	443	-0.0704819	LumA, LumB, Normal
uc001ohc.2_uc010row.1	KLC2	64837	uc001ohc.2	uc010row.1	592	227	563	21	584	172	-0.268915	Basal, LumA, LumVsBasal
uc010fno.2_uc010fnn.2	GTDC1	79712	uc010fno.2	uc010fnn.2	230	589	8	577	585	2635	-0.135735	Basal, Normal, LumVsBasal
uc011bjx.1_uc003egy.3	CCDC14	64770	uc011bjx.1	uc003egy.3	646	173	560	25	585	2501	-0.23969	Basal, Her2, LumA, Normal, LumVsBasal
uc009xxy.1_uc001kzp.2	GPAM	57678	uc009xxy.1	uc001kzp.2	517	302	336	251	587	1852	-0.103753	LumA, Normal
uc003gzo.2_uc003gzp.2	KIAA0114	57291	uc003gzo.2	uc003gzp.2	223	596	6	586	592	23	-0.312	LumB, Normal
uc003bhp.2_uc003bhq.2	TRMU	55687	uc003bhp.2	uc003bhq.2	225	594	6	586	592	5463	-0.115591	LumA, Normal
uc003vpk.1_uc010lmb.1	KLHDC10	23008	uc003vpk.1	uc010lmb.1	584	235	574	18	592	1378	-0.108526	Normal
uc001wqv.2_uc010tpj.1	STRN3	29966	uc001wqv.2	uc010tpj.1	588	231	588	6	594	2321	-0.084088	Basal, LumA, LumVsBasal
uc003hkq.3_uc003hkn.3	CCNG2	901	uc003hkq.3	uc003hkn.3	728	91	573	22	595	657	-0.352738	LumA, Normal
uc002hqx.1_uc002hqw.1	RPL23	9349	uc002hqx.1	uc002hqw.1	271	548	47	548	595	225	-0.0772179	Basal, LumVsBasal
uc002vui.1_uc002vuj.1	DGKD	8527	uc002vui.1	uc002vuj.1	595	224	580	17	597	14	-0.0903983	Basal, LumVsBasal
uc002vot.2_uc002voz.2	MFF	56947	uc002vot.2	uc002voz.2	567	252	567	30	597	4944	-0.126628	Basal, Her2, LumA, LumB, Normal, LumVsBasal
uc002pqo.2_uc002pqp.2	TBC1D17	79735	uc002pqo.2	uc002pqp.2	598	221	597	1	598	27	-0.100897	Basal, LumVsBasal
uc002nuy.3_uc002nuw.3	KCTD15	79047	uc002nuy.3	uc002nuw.3	575	244	496	105	601	110	-0.299443	Normal
uc001utj.2_uc001utl.2	HSPH1	10808	uc001utj.2	uc001utl.2	227	592	22	580	602	1703	-0.160886	Basal, LumVsBasal
uc003ldp.2_uc003ldm.2	SIL1	64374	uc003ldp.2	uc003ldm.2	107	712	2	601	603	286	-0.375459
uc002zmw.2_uc002zna.2	BCL2L13	23786	uc002zmw.2	uc002zna.2	257	562	43	562	605	2960	-0.0808892	Basal, LumA, LumVsBasal
uc002zil.2_uc011afv.1	LSS	4047	uc002zil.2	uc011afv.1	213	606	9	598	607	1842	-0.0725536	Basal, LumA, Normal, LumVsBasal
uc003tar.1_uc010kvr.1	C7orf41	222166	uc003tar.1	uc010kvr.1	596	223	596	11	607	7833	-0.320746	Her2, LumA, LumB, Normal
uc004cmt.3_uc010ncf.1	EXD3	54932	uc004cmt.3	uc010ncf.1	210	609	0	609	609	7132	-0.151199	Basal, Her2, LumA, LumB, Normal, LumVsBasal
uc001wnw.2_uc010toe.1	GMPR2	51292	uc001wnw.2	uc010toe.1	598	221	598	12	610	8035	-0.18218	Basal, Normal, LumVsBasal
uc001skp.3_uc001skq.3	COQ10A	93058	uc001skp.3	uc001skq.3	131	688	1	610	611	2863	-0.336525	Basal, Her2, Normal, LumVsBasal
uc004ana.2_uc010mpx.2	KIF27	55582	uc004ana.2	uc010mpx.2	624	195	609	2	611	1519	-0.143636	Normal
uc010wtg.1_uc002jsx.1	SFRS2	6427	uc010wtg.1	uc002jsx.1	635	184	598	13	611	1285	-0.234586	Basal, Normal, LumVsBasal
uc001nup.2_uc009yod.2	BSCL2	26580	uc001nup.2	uc009yod.2	598	221	598	15	613	8126	-0.208966	Basal, Her2, LumB, Normal
uc001iye.2_uc001iyo.2	CREM	1390	uc001iye.2	uc001iyo.2	586	233	582	31	613	835	-0.08759
uc002ffz.1_uc002fga.2	ATMIN	23300	uc002ffz.1	uc002fga.2	604	215	600	14	614	788	-0.0957857
uc003zry.2_uc003zrv.2	APTX	54840	uc003zry.2	uc003zrv.2	216	603	25	590	615	132	-0.122067	Basal
uc002hig.2_uc010wcc.1	CCT6B	10693	uc002hig.2	uc010wcc.1	277	542	77	539	616	1219	-0.0900824	Basal, LumA, Normal, LumVsBasal
uc002hne.2_uc002hnf.2	MRM1	79922	uc002hne.2	uc002hnf.2	597	222	597	20	617	1581	-0.0782752	Basal, Her2, LumA, LumVsBasal
uc003ecx.1_uc003ecy.1	POPDC2	64091	uc003ecx.1	uc003ecy.1	198	621	0	619	619	450	-0.131058	Basal, Her2, LumVsBasal
uc002xdu.1_uc002xdv.1	NFS1	9054	uc002xdu.1	uc002xdv.1	623	196	604	17	621	2268	-0.207138	Her2, Normal
uc010qwu.1_uc010qww.1	CHID1	66005	uc010qwu.1	uc010qww.1	197	622	0	622	622	2736	-0.114561	Basal, Her2, LumB, LumVsBasal
uc002nty.2_uc010edg.2	CCDC123	84902	uc002nty.2	uc010edg.2	195	624	5	621	626	82	-0.104046	Basal, LumVsBasal
uc010dmp.2_uc002kyi.2	ZNF397	84307	uc010dmp.2	uc002kyi.2	202	617	11	617	628	786	-0.0731337
uc003lao.1_uc011cxz.1	H2AFY	9555	uc003lao.1	uc011cxz.1	193	626	25	603	628	5724	-0.13523	Basal, Her2, LumA, LumB, Normal, LumVsBasal
uc002pbj.2_uc002pbk.2	ERCC2	2068	uc002pbj.2	uc002pbk.2	628	191	623	6	629	2722	-0.0844529	Basal, Normal
uc002pdf.1_uc002pdd.1	DMPK	1760	uc002pdf.1	uc002pdd.1	638	181	607	27	634	1267	-0.10378	Basal, LumA, Normal, LumVsBasal
uc002rle.2_uc002rld.2	CCDC121	79635	uc002rle.2	uc002rld.2	621	198	618	18	636	332	-0.111482	Basal, Her2, LumVsBasal
uc001ora.2_uc001orb.2	RNF121	55298	uc001ora.2	uc001orb.2	72	747	0	640	640	350	-0.336398	Basal, LumA, LumVsBasal
uc004bcr.2_uc004bcs.2	FKTN	2218	uc004bcr.2	uc004bcs.2	739	80	642	0	642	340	-0.279364	Normal
uc002lkf.2_uc010xez.1	TMX3	54495	uc002lkf.2	uc010xez.1	174	645	2	640	642	1519	-0.0712162	Her2, Normal
uc010wsp.1_uc002jqd.1	FBF1	85302	uc010wsp.1	uc002jqd.1	144	675	13	629	642	786	-0.0925218
uc001oea.1_uc001oed.1	SCYL1	57410	uc001oea.1	uc001oed.1	167	652	14	628	642	274	-0.529587	LumA
uc002luj.2_uc010dss.2	SCAMP4	113178	uc002luj.2	uc010dss.2	169	650	1	642	643	1584	-0.190908	Basal, LumB, Normal, LumVsBasal
uc002dev.3_uc002dew.3	LOC339047	339047	uc002dev.3	uc002dew.3	562	257	506	137	643	220	-0.363324	Normal
uc002oka.2_uc002okb.2	SARS2	54938	uc002oka.2	uc002okb.2	143	676	0	646	646	14	-0.239519	Basal, LumA, LumVsBasal
uc002lzc.1_uc002lzd.1	DAPK3	1613	uc002lzc.1	uc002lzd.1	156	663	1	645	646	1060	-0.134222	Her2
uc001qig.2_uc010sdp.1	CCDC77	84318	uc001qig.2	uc010sdp.1	123	696	6	640	646	200	-0.0985577	Basal, LumA, LumVsBasal
uc001kvn.2_uc001kvm.2	CUEDC2	79004	uc001kvn.2	uc001kvm.2	200	619	27	619	646	1451	-0.263035	Basal, LumA, Normal, LumVsBasal
uc002gfg.1_uc002gfk.1	C17orf81	23587	uc002gfg.1	uc002gfk.1	444	375	283	364	647	211	-0.572458	Normal
uc001nmw.2_uc010rkj.1	LPXN	9404	uc001nmw.2	uc010rkj.1	634	185	631	17	648	3809	-0.272861	Basal, Her2, LumA, Normal, LumVsBasal
uc002eun.3_uc002eum.3	CENPT	80152	uc002eun.3	uc002eum.3	213	606	54	594	648	2440	-0.350098	LumA, Normal
uc002cvv.2_uc002cvw.2	CREBBP	1387	uc002cvv.2	uc002cvw.2	647	172	647	2	649	1630	-0.191641	Basal, Normal, LumVsBasal
uc002qqw.2_uc010yhp.1	ZNF606	80095	uc002qqw.2	uc010yhp.1	152	667	12	640	652	1408	-0.22065	Basal, Normal, LumVsBasal
uc002npw.2_uc002npx.2	ZNF493	284443	uc002npw.2	uc002npx.2	68	751	15	639	654	501	-0.0931799	Basal, LumVsBasal
uc003ahw.1_uc010gvx.1	MTP18	51537	uc003ahw.1	uc010gvx.1	612	207	609	45	654	6633	-0.107906	Basal, Her2, LumA, LumB, Normal, LumVsBasal
uc001blc.2_uc001bla.2	STMN1	3925	uc001blc.2	uc001bla.2	593	226	583	73	656	1118	-0.659003	Basal, LumA, Normal, LumVsBasal
uc010rpp.1_uc001okq.2	CLCF1	23529	uc010rpp.1	uc001okq.2	164	655	118	539	657	548	-0.0913691	LumA
uc003slr.1_uc003slv.1	NUDT1	4521	uc003slr.1	uc003slv.1	540	279	531	127	658	3124	-0.131212	Basal, Her2, LumB, Normal
uc002tmd.2_uc002tmc.1	TMEM177	80775	uc002tmd.2	uc002tmc.1	154	665	16	643	659	9	-0.483475
uc003gby.2_uc003gbz.2	IDUA	3425	uc003gby.2	uc003gbz.2	700	119	659	3	662	38	-0.252321	Her2, LumA
uc002man.1_uc002mam.1	UBXN6	80700	uc002man.1	uc002mam.1	172	647	15	647	662	237	-0.244913
uc003pjx.3_uc011dza.1	RWDD2A	112611	uc003pjx.3	uc011dza.1	174	645	17	645	662	799	-0.0684704	Basal, Her2, LumA, LumVsBasal
uc002fyb.3_uc002fxz.3	MYBBP1A	10514	uc002fyb.3	uc002fxz.3	681	138	634	29	663	2066	-0.361427	LumB, Normal
uc002zyp.3_uc002zyl.1	SLC2A11	66035	uc002zyp.3	uc002zyl.1	177	642	28	638	666	4874	-0.146325	Basal, Normal, LumVsBasal
uc002lkr.1_uc010dqq.2	SOCS6	9306	uc002lkr.1	uc010dqq.2	666	153	626	40	666	365	-0.329973
uc002xkw.2_uc002xky.2	IFT52	51098	uc002xkw.2	uc002xky.2	666	153	663	4	667	19	-0.242613
uc003tus.2_uc003tuu.2	CRCP	27297	uc003tus.2	uc003tuu.2	166	653	15	653	668	3307	-0.115548	Basal, LumA, Normal, LumVsBasal
uc002wpr.2_uc010gck.2	DSTN	11034	uc002wpr.2	uc010gck.2	217	602	66	602	668	1181	-0.0702903	LumA
uc003dbz.2_uc003dby.2	PARP3	10039	uc003dbz.2	uc003dby.2	99	720	11	659	670	197	-0.133822	LumA, LumVsBasal
uc010mwa.2_uc004bme.2	MRRF	92399	uc010mwa.2	uc004bme.2	730	89	664	7	671	1919	-0.092619	Her2, LumB, Normal
uc002myt.2_uc002myx.2	GIPC1	10755	uc002myt.2	uc002myx.2	149	670	8	663	671	953	-0.208301	Basal, LumA, Normal, LumVsBasal
uc003lao.1_uc003las.1	H2AFY	9555	uc003lao.1	uc003las.1	698	121	654	19	673	1446	-0.0802468	Basal, LumA, LumB, LumVsBasal
uc011amv.1_uc010gxc.2	KCTD17	79734	uc011amv.1	uc010gxc.2	727	92	645	28	673	356	-0.225024	Basal, Normal, LumVsBasal
uc003ufg.3_uc003ufh.3	DTX2	113878	uc003ufg.3	uc003ufh.3	646	173	620	53	673	238	-0.325916
uc010ozg.1_uc009wjc.2	LOC200030	200030	uc010ozg.1	uc009wjc.2	150	669	18	657	675	91	-0.35424	Basal, LumA, Normal, LumVsBasal
uc001ylo.2_uc001ylr.2	ZNF839	55778	uc001ylo.2	uc001ylr.2	745	74	659	17	676	244	-0.115625	Basal, LumA, LumB, Normal, LumVsBasal
uc002vxv.2_uc010znt.1	ILKAP	80895	uc002vxv.2	uc010znt.1	150	669	10	667	677	4254	-0.172459	Her2, Normal
uc003xph.2_uc011lcv.1	C8orf40	114926	uc003xph.2	uc011lcv.1	152	667	18	660	678	1512	-0.247103	Basal, LumA, LumB, LumVsBasal
uc002aqu.2_uc002aqv.2	MAP2K5	5607	uc002aqu.2	uc002aqv.2	735	84	678	1	679	71	-0.204832	Basal, LumA, LumVsBasal
uc002sqg.2_uc010ysu.1	USP39	10713	uc002sqg.2	uc010ysu.1	806	13	681	2	683	1765	-0.248614	LumA, LumB
uc001ghz.2_uc001gib.2	METTL13	51603	uc001ghz.2	uc001gib.2	689	130	674	15	689	1755	-0.257944	Basal, LumA, LumB, Normal, LumVsBasal
uc002jnu.3_uc002jnw.3	SLC25A19	60386	uc002jnu.3	uc002jnw.3	691	128	660	32	692	591	-0.118738	LumA
uc001lwy.2_uc001lwz.2	SLC22A18	5002	uc001lwy.2	uc001lwz.2	117	702	31	662	693	1013	-0.224609	LumA
uc001ghz.2_uc001gia.2	METTL13	51603	uc001ghz.2	uc001gia.2	647	172	633	61	694	3792	-0.0988748	Basal, LumA, LumB, Normal, LumVsBasal
uc002okl.1_uc002okm.1	PAK4	10298	uc002okl.1	uc002okm.1	693	126	682	14	696	699	-0.222368
uc001ynj.1_uc001yni.1	BAG5	9529	uc001ynj.1	uc001yni.1	668	151	666	30	696	227	-0.285946	Basal, LumA, Normal, LumVsBasal
uc002mor.1_uc002moq.1	KEAP1	9817	uc002mor.1	uc002moq.1	106	713	6	693	699	977	-0.357199	Basal, LumA, LumVsBasal
uc003zga.3_uc003zgc.3	CBWD1	55871	uc003zga.3	uc003zgc.3	71	748	24	677	701	7	-0.255723
uc002oqw.1_uc002oqz.1	ATP5SL	55101	uc002oqw.1	uc002oqz.1	129	690	14	688	702	249	-0.179313
uc001ksd.1_uc001kry.1	MRPL43	84545	uc001ksd.1	uc001kry.1	689	130	689	14	703	736	-0.149732	Basal, LumA, Normal, LumVsBasal
uc002mku.2_uc002mkw.2	ZNF317	57693	uc002mku.2	uc002mkw.2	692	127	689	16	705	5496	-0.250052	Basal, Her2, LumA, LumVsBasal
uc001lps.1_uc001lpp.1	RNH1	6050	uc001lps.1	uc001lpp.1	683	136	683	22	705	531	-0.111818	Her2
uc002ltk.2_uc002ltj.2	MBD3	53615	uc002ltk.2	uc002ltj.2	687	132	686	21	707	117	-0.110616
uc002kcx.2_uc002kcw.1	ASPSCR1	79058	uc002kcx.2	uc002kcw.1	719	100	657	52	709	103	-0.192873
uc002gui.1_uc010vyf.1	TRIM16L	147166	uc002gui.1	uc010vyf.1	709	110	677	34	711	4573	-0.205169	Basal, Her2, LumA, Normal, LumVsBasal
uc001uqi.2_uc001uqj.2	NUPL1	9818	uc001uqi.2	uc001uqj.2	784	35	712	1	713	1293	-0.224648	Normal
uc003yzs.2_uc003yzq.2	PUF60	22827	uc003yzs.2	uc003yzq.2	69	750	26	688	714	1361	-0.242146	Basal, Her2, LumA, Normal, LumVsBasal
uc001gju.3_uc010pms.1	RC3H1	149041	uc001gju.3	uc010pms.1	751	68	703	14	717	1292	-0.237684	Her2, Normal
uc002odl.2_uc002odj.2	CAPNS1	826	uc002odl.2	uc002odj.2	707	112	703	14	717	731	-0.225866	LumA
uc002lap.2_uc010xcl.1	PIK3C3	5289	uc002lap.2	uc010xcl.1	696	123	694	24	718	4208	-0.240172	Basal, LumB, Normal
uc001whh.2_uc010tne.1	RBM23	55147	uc001whh.2	uc010tne.1	721	98	718	2	720	309	-0.0762885	Her2
uc003xwo.1_uc003xwq.1	C8orf44	56260	uc003xwo.1	uc003xwq.1	227	592	128	592	720	659	-0.137553	Basal, LumA, LumVsBasal
uc002uyg.1_uc002uyh.1	ALS2CR4	65062	uc002uyg.1	uc002uyh.1	491	328	434	286	720	2408	-0.281885	LumB, Normal
uc003ukr.2_uc003uks.2	CLDN12	9069	uc003ukr.2	uc003uks.2	90	729	5	716	721	1921	-0.121838
uc003odb.2_uc003odd.2	RXRB	6257	uc003odb.2	uc003odd.2	108	711	10	711	721	149	-0.157206	LumA, LumB
uc002dbt.2_uc002dbr.2	GSPT1	2935	uc002dbt.2	uc002dbr.2	149	670	55	666	721	3740	-0.378071	Basal, Her2, LumA, LumB, Normal, LumVsBasal
uc002kat.3_uc010dic.2	NPLOC4	55666	uc002kat.3	uc010dic.2	692	127	692	32	724	5957	-0.186422	LumA, LumB, Normal
uc003uly.2_uc011khs.1	PEX1	5189	uc003uly.2	uc011khs.1	713	106	701	24	725	5833	-0.26756	Basal, Normal
uc001leb.2_uc001ldy.2	SFXN4	119559	uc001leb.2	uc001ldy.2	605	214	605	121	726	1305	-0.0912163	Basal, LumA, LumB, LumVsBasal
uc002ydr.1_uc002ydv.1	DIDO1	11083	uc002ydr.1	uc002ydv.1	708	111	705	24	729	375	-0.238095	Her2, Normal
uc002pnt.2_uc010yar.1	ALDH16A1	126133	uc002pnt.2	uc010yar.1	102	717	14	717	731	1478	-0.188611	Basal, LumA, Normal, LumVsBasal
uc001tbd.2_uc001tbe.2	GALNT4	8693	uc001tbd.2	uc001tbe.2	86	733	4	728	732	2034	-0.0779141	LumB, Normal
uc001aav.3_uc001aau.2	LOC100132287	100132287	uc001aav.3	uc001aau.2	53	766	0	733	733	100	-0.0838293	Basal, LumVsBasal
uc002roc.2_uc002rod.2	SPAST	6683	uc002roc.2	uc002rod.2	731	88	728	5	733	1620	-0.176176	Basal, LumVsBasal
uc001aic.2_uc009vkw.2	NADK	65220	uc001aic.2	uc009vkw.2	99	720	21	713	734	933	-0.382143	Basal, LumB, Normal, LumVsBasal
uc004bql.2_uc010mxf.2	ZBTB43	23099	uc004bql.2	uc010mxf.2	756	63	728	7	735	1991	-0.32065	Basal, LumVsBasal
uc002lnh.1_uc010drd.1	CTDP1	9150	uc002lnh.1	uc010drd.1	726	93	723	13	736	916	-0.228381	LumB
uc001aed.2_uc010nyi.1	PUSL1	126789	uc001aed.2	uc010nyi.1	66	753	30	707	737	1122	-0.128795	Basal, LumA, Normal, LumVsBasal
uc002ulc.1_uc002ule.2	HNRNPA3	220988	uc002ulc.1	uc002ule.2	725	94	724	14	738	494	-0.0973081	Basal, Her2, Normal, LumVsBasal
uc010zwg.1_uc002xkk.2	SFRS6	6431	uc010zwg.1	uc002xkk.2	599	220	598	140	738	5627	-0.1395	Normal
uc003mfw.2_uc003mfv.2	RAB24	53917	uc003mfw.2	uc003mfv.2	90	729	11	728	739	2514	-0.148363	Basal, Her2, LumA, LumVsBasal
uc001sfm.2_uc001sfn.2	HNRNPA1	3178	uc001sfm.2	uc001sfn.2	86	733	10	730	740	2835	-0.262919	Basal, Her2, LumB, LumVsBasal
uc003usk.1_uc003usm.1	ZKSCAN1	7586	uc003usk.1	uc003usm.1	75	744	5	740	745	3985	-0.173685	Basal, Her2, LumA, Normal, LumVsBasal
uc003wfh.2_uc003wfi.2	ZNF786	136051	uc003wfh.2	uc003wfi.2	84	735	23	722	745	676	-0.174752
uc010fci.2_uc002saq.1	PUS10	150962	uc010fci.2	uc002saq.1	101	718	27	718	745	2025	-0.0866796	Basal, LumA, LumB, LumVsBasal
uc002vds.2_uc002vdt.2	C2orf67	151050	uc002vds.2	uc002vdt.2	150	669	115	630	745	5823	-0.301223	Basal, LumB, Normal
uc002ner.2_uc002neo.1	C19orf42	79086	uc002ner.2	uc002neo.1	583	236	583	164	747	7236	-0.274557	Basal, LumA, Normal, LumVsBasal
uc001clz.1_uc001clx.1	RNF220	55182	uc001clz.1	uc001clx.1	83	736	12	736	748	1716	-0.0957369	LumA
uc003vux.2_uc011kqs.1	LUC7L2	51631	uc003vux.2	uc011kqs.1	84	735	13	735	748	1979	-0.264144	Basal, LumA, LumB, LumVsBasal
uc002dwf.2_uc002dwe.2	PPP4C	5531	uc002dwf.2	uc002dwe.2	613	206	613	136	749	1890	-0.225085	LumA, Normal
uc001hgm.2_uc001hgl.2	CD46	4179	uc001hgm.2	uc001hgl.2	744	75	744	6	750	5342	-0.233893	Basal, LumA, Normal, LumVsBasal
uc001xct.2_uc001xcs.2	EXOC5	10640	uc001xct.2	uc001xcs.2	75	744	10	740	750	287	-0.132206
uc001vyn.2_uc001vyp.2	METT11D1	64745	uc001vyn.2	uc001vyp.2	708	111	705	45	750	975	-0.229891	LumA, Normal
uc003jyd.2_uc003kak.2	SMN2	6607	uc003jyd.2	uc003kak.2	745	74	744	7	751	85	-0.11367	Basal, LumB, Normal, LumVsBasal
uc001ini.2_uc001inh.2	SUV39H2	79723	uc001ini.2	uc001inh.2	375	444	309	444	753	612	-0.111502	Normal
uc003zsm.3_uc003zsl.3	CHMP5	51510	uc003zsm.3	uc003zsl.3	597	222	597	157	754	1708	-0.196929	Basal, LumA, LumB, LumVsBasal
uc003bgm.1_uc003bgn.1	ATXN10	25814	uc003bgm.1	uc003bgn.1	70	749	10	746	756	535	-0.328949	Her2, LumA, Normal
uc004anp.3_uc004ans.3	RMI1	80010	uc004anp.3	uc004ans.3	711	108	674	82	756	669	-0.125551	Basal, LumA, LumVsBasal
uc001xia.2_uc010tsl.1	FNTB	2342	uc001xia.2	uc010tsl.1	749	70	749	8	757	2131	-0.27779	LumA, Normal
uc001sfk.3_uc001sfj.3	CBX5	23468	uc001sfk.3	uc001sfj.3	745	74	744	13	757	976	-0.204775	Her2
uc002dtj.2_uc002dth.2	LOC440354	440354	uc002dtj.2	uc002dth.2	237	582	217	541	758	856	-0.124608
uc001sfm.2_uc009zni.2	HNRNPA1	3178	uc001sfm.2	uc009zni.2	71	748	15	745	760	21	-0.0870409	LumA
uc001mgx.2_uc001mha.2	C11orf17	56672	uc001mgx.2	uc001mha.2	707	112	699	62	761	2832	-0.201235	Basal, LumB, LumVsBasal
uc002wat.1_uc002was.2	PPP1R7	5510	uc002wat.1	uc002was.2	57	762	1	762	763	479	-0.0749855	Basal, LumA, LumVsBasal
uc001ufe.2_uc001ufd.2	RILPL1	353116	uc001ufe.2	uc001ufd.2	147	672	93	671	764	1675	-0.178124	LumA, LumB, Normal
uc003tyh.2_uc011kex.1	TBL2	26608	uc003tyh.2	uc011kex.1	58	761	12	753	765	651	-0.199227	LumA, Normal
uc002rgz.2_uc002rha.2	HADHB	3032	uc002rgz.2	uc002rha.2	686	133	681	87	768	1072	-0.189887	Normal
uc001osf.2_uc001osg.2	INPPL1	3636	uc001osf.2	uc001osg.2	45	774	1	768	769	872	-0.219258
uc001khh.2_uc001khg.2	PCGF5	84333	uc001khh.2	uc001khg.2	61	758	12	758	770	2492	-0.22814	Basal, Her2, LumB, Normal
uc002wze.1_uc002wzk.1	CBFA2T2	9139	uc002wze.1	uc002wzk.1	795	24	767	4	771	1757	-0.0817744	Basal, LumVsBasal
uc003zga.3_uc003zgd.2	CBWD1	55871	uc003zga.3	uc003zgd.2	68	751	21	750	771	32	-0.0959792	Basal, LumA, LumB, LumVsBasal
uc001ygi.3_uc001ygg.3	CCNK	8812	uc001ygi.3	uc001ygg.3	54	765	7	765	772	1275	-0.193825	Normal
uc001lix.3_uc001liw.3	UROS	7390	uc001lix.3	uc001liw.3	757	62	755	17	772	509	-0.124676
uc002vxv.2_uc010zns.1	ILKAP	80895	uc002vxv.2	uc010zns.1	174	645	132	643	775	5546	-0.0915428	Her2, Normal
uc011kus.1_uc003whg.2	LOC728743	728743	uc011kus.1	uc003whg.2	751	68	747	29	776	1452	-0.211497	LumA, Normal
uc003erv.2_uc003ert.2	DBR1	51163	uc003erv.2	uc003ert.2	644	175	643	133	776	4507	-0.199791	Basal, Normal, LumVsBasal
uc002njd.1_uc002njf.1	ISYNA1	51477	uc002njd.1	uc002njf.1	649	170	627	150	777	1679	-0.104699	Basal, LumA, LumB, LumVsBasal
uc011kdz.1_uc011kdy.1	LOC493754	493754	uc011kdz.1	uc011kdy.1	203	616	162	616	778	3483	-0.0712739	Basal, LumA, Normal, LumVsBasal
uc001tou.2_uc001tov.2	MMAB	326625	uc001tou.2	uc001tov.2	579	240	579	203	782	0	-0.230814
uc004cmt.3_uc004cmp.2	EXD3	54932	uc004cmt.3	uc004cmp.2	159	660	123	660	783	8986	-0.132453	Basal, Her2, LumA, LumB, Normal, LumVsBasal
uc001fcp.2_uc001fcm.1	C1orf77	26097	uc001fcp.2	uc001fcm.1	45	774	10	774	784	6141	-0.119594	Basal, Her2, LumA, Normal, LumVsBasal
uc003fyo.2_uc003fym.2	IQCG	84223	uc003fyo.2	uc003fym.2	190	629	159	626	785	9189	-0.165926	Basal, Her2, LumA, LumB, Normal, LumVsBasal
uc004cay.2_uc010mzk.2	UCK1	83549	uc004cay.2	uc010mzk.2	30	789	11	775	786	1326	-0.272319	Basal, LumA, LumVsBasal
uc010axa.2_uc010tyk.1	AKT1	207	uc010axa.2	uc010tyk.1	773	46	773	14	787	6042	-0.120657	Basal, Her2, LumA, LumB, Normal, LumVsBasal
uc002qqd.2_uc002qqe.2	ZNF586	54807	uc002qqd.2	uc002qqe.2	52	767	28	759	787	1981	-0.123633	Basal, LumA, Normal, LumVsBasal
uc003bzu.2_uc011avq.1	EAF1	85403	uc003bzu.2	uc011avq.1	785	34	781	7	788	1007	-0.115866	Basal, LumA, LumVsBasal
uc002urb.3_uc002ure.3	ORMDL1	94101	uc002urb.3	uc002ure.3	776	43	776	12	788	2702	-0.297081	Basal, Normal, LumVsBasal
uc004dle.2_uc004dlg.2	PQBP1	10084	uc004dle.2	uc004dlg.2	757	62	754	34	788	2	-0.294898	Basal, LumA, LumB, Normal, LumVsBasal
uc003gzz.2_uc003hac.2	FIP1L1	81608	uc003gzz.2	uc003hac.2	33	786	5	784	789	1327	-0.137927	Basal, Normal, LumVsBasal
uc004eue.2_uc004etz.3	STAG2	10735	uc004eue.2	uc004etz.3	818	1	793	0	793	503	-0.162517	LumB
uc001mhe.1_uc010rbt.1	TMEM9B	56674	uc001mhe.1	uc010rbt.1	778	41	778	15	793	1117	-0.226261	Basal, Her2, LumA, LumVsBasal
uc003nqj.1_uc003nqi.1	PRR3	80742	uc003nqj.1	uc003nqi.1	42	777	26	767	793	2347	-0.144437	Basal, LumA, LumB, Normal, LumVsBasal
uc002ixd.2_uc002ixc.2	SKA2	348235	uc002ixd.2	uc002ixc.2	164	655	147	646	793	2077	-0.127132	Basal, Her2, LumA, LumB, Normal
uc002rkb.2_uc002rjz.2	EIF2B4	8890	uc002rkb.2	uc002rjz.2	320	499	302	491	793	1200	-0.248731	Basal, LumA, LumVsBasal
uc001eae.3_uc001eaf.3	DRAM2	128338	uc001eae.3	uc001eaf.3	682	137	658	137	795	169	-0.10773	LumB, Normal
uc001agt.1_uc009vkj.2	CDK11B	984	uc001agt.1	uc009vkj.2	492	327	479	316	795	928	-0.365278	LumA
uc003tli.2_uc003tlk.2	TMED4	222068	uc003tli.2	uc003tlk.2	758	61	758	38	796	6841	-0.18501	Basal, Her2, LumB, Normal, LumVsBasal
uc001lps.1_uc001lpl.1	RNH1	6050	uc001lps.1	uc001lpl.1	44	775	22	775	797	425	-0.0975529
uc003uqs.2_uc003uqt.2	ZNF394	84124	uc003uqs.2	uc003uqt.2	167	652	149	648	797	922	-0.18206	Basal, LumA, LumVsBasal
uc002wze.1_uc002wzj.1	CBFA2T2	9139	uc002wze.1	uc002wzj.1	795	24	795	4	799	6553	-0.186802	Her2, Normal
uc003orn.2_uc003orp.2	CCND3	896	uc003orn.2	uc003orp.2	682	137	682	118	800	9218	-0.273664	Basal, Her2, LumA, LumB, Normal, LumVsBasal
uc003yng.2_uc003ynf.2	EBAG9	9166	uc003yng.2	uc003ynf.2	19	800	1	800	801	720	-0.141367	Her2, LumB, Normal
uc003aex.2_uc003aez.2	EWSR1	2130	uc003aex.2	uc003aez.2	796	23	796	5	801	895	-0.0746545	Basal, Her2, Normal, LumVsBasal
uc002axy.1_uc002axw.1	UBL7	84993	uc002axy.1	uc002axw.1	32	787	16	786	802	263	-0.196557	Basal, LumA, LumB, LumVsBasal
uc001ges.2_uc001geu.2	BRP44	25874	uc001ges.2	uc001geu.2	90	729	74	729	803	1068	-0.0837251	LumA
uc002jgq.2_uc002kit.2	LOC651250	651250	uc002jgq.2	uc002kit.2	784	35	783	21	804	1558	-0.129931	LumB, Normal
uc002fom.1_uc002fol.1	C16orf7	9605	uc002fom.1	uc002fol.1	150	669	138	666	804	3399	-0.331787	Basal, Her2, LumA, LumVsBasal
uc003efe.2_uc003efc.1	KPNA1	3836	uc003efe.2	uc003efc.1	479	340	475	329	804	1982	-0.156913	Her2, Normal
uc001gpr.2_uc009wyd.2	DHX9	1660	uc001gpr.2	uc009wyd.2	21	798	7	798	805	6378	-0.262152	Basal, Her2, Normal, LumVsBasal
uc003zqc.2_uc003zqb.2	C9orf82	79886	uc003zqc.2	uc003zqb.2	280	539	267	538	805	1255	-0.151539	LumA
uc002yly.3_uc002ylx.3	GABPA	2551	uc002yly.3	uc002ylx.3	806	13	804	2	806	3323	-0.124777	Basal, LumA, Normal, LumVsBasal
uc003vax.1_uc003vaw.1	ARMC10	83787	uc003vax.1	uc003vaw.1	17	802	4	802	806	653	-0.222076	Basal, LumB, Normal, LumVsBasal
uc001etz.1_uc010pby.1	APH1A	51107	uc001etz.1	uc010pby.1	453	366	445	361	806	5394	-0.12483	Basal, Her2, LumA, LumVsBasal
uc002xfh.2_uc002xfg.2	DLGAP4	22839	uc002xfh.2	uc002xfg.2	40	779	28	779	807	6619	-0.114948	Her2, LumA, Normal
uc003nsy.2_uc003ntb.2	HLA-C	3107	uc003nsy.2	uc003ntb.2	396	423	388	423	811	763	-0.13024	LumA, LumVsBasal
uc004anl.3_uc004anf.3	HNRNPK	3190	uc004anl.3	uc004anf.3	647	172	641	171	812	495	-0.126215
uc003usr.2_uc010lgj.2	ZNF3	7551	uc003usr.2	uc010lgj.2	267	552	263	549	812	3236	-0.101779	Her2, Normal
uc001mjs.2_uc001mjr.2	USP47	55031	uc001mjs.2	uc001mjr.2	171	648	170	644	814	3567	-0.263804	Normal
uc003ijv.3_uc003ijw.3	ANAPC10	10393	uc003ijv.3	uc003ijw.3	411	408	409	405	814	36	-0.159164	Basal, Normal, LumVsBasal
uc001cur.1_uc001cut.1	SCP2	6342	uc001cur.1	uc001cut.1	237	582	233	582	815	5426	-0.107698	Basal, LumA, LumB, Normal, LumVsBasal
uc002cgc.1_uc002cgd.1	LUC7L	55692	uc002cgc.1	uc002cgd.1	439	380	437	380	817	2824	-0.106697	Her2, LumA, Normal
uc004dhk.3_uc004dhj.3	UBA1	7317	uc004dhk.3	uc004dhj.3	651	168	651	167	818	4281	-0.308321	Basal, LumA, LumVsBasal
uc010zwg.1_uc002xki.2	SFRS6	6431	uc010zwg.1	uc002xki.2	441	378	440	378	818	735	-0.11807	Basal, Her2, LumA, LumVsBasal
uc002ndi.2_uc002ndj.2	TPM4	7171	uc002ndi.2	uc002ndj.2	434	385	433	385	818	2258	-0.243573	LumB, Normal
uc003spx.2_uc003spw.2	RAC1	5879	uc003spx.2	uc003spw.2	504	315	504	315	819	4261	-0.127036	Basal, Her2, LumA, LumB, LumVsBasal
uc002vtb.1_uc002vta.2	EIF4E2	9470	uc002vtb.1	uc002vta.2	349	470	349	470	819	10784	-0.135932	Basal, Her2, LumA, Normal, LumVsBasal
uc003fsw.2_uc003fsv.2	CCDC50	152137	uc003fsw.2	uc003fsv.2	426	393	426	393	819	9277	-0.148476	Basal, LumA, LumB, Normal, LumVsBasal
