# Supplementary material for: Identification of mRNA isoform switching in breast cancer
Source: BMC Genomics. 2016 Mar 3;17:181. doi: 10.1186/s12864-016-2521-9 (PMC4778320; doi:10.1186/s12864-016-2521-9)
Supplement: Additional file 7: Table S6. — Functional annotation clustering of 452 genes involved in isoform switching events. Functional annotations clusters are sorted by the overall enrichment score based on the EASE score. Genes associated with annotation terms, EASE score and comparison of terms in the top six clusters are presented. (XLSX 89 kb) [file 12864_2016_2521_MOESM7_ESM.xlsx]

## Sheet: DAVID_470SwitchingPairs_BP_KEGG
Annotation Cluster 1	Enrichment Score: 1.942731851228818
Category	Term	Count	%	PValue	Genes	List Total	Pop Hits	Pop Total	Fold Enrichment	Bonferroni	Benjamini	FDR
GOTERM_BP_FAT	GO:0006350~transcription	76	16.8142	0.00038879	7536, 54807, 146050, 1107, 84307, 4899, 6322, 5371, 51222, 132660, 1390, 221937, 8462, 64210, 1387, 4152, 54623, 57491, 7586, 26048, 22847, 136051, 6257, 9817, 390927, 54993, 55193, 284391, 406, 84333, 7692, 7551, 79595, 11083, 8517, 84295, 79723, 2130, 4776, 56980, 84124, 2074, 1024, 25946, 7770, 2068, 10084, 9191, 387893, 4901, 57693, 1997, 7089, 8812, 1500, 57410, 85403, 284443, 196528, 10771,…	333	2101	13528	1.46952	0.506475	0.506475	0.65887
GOTERM_BP_FAT	GO:0045449~regulation of transcription	85	18.8053	0.00353628	7536, 54807, 146050, 10892, 1107, 84307, 4899, 6322, 5371, 51222, 132660, 984, 1390, 221937, 23468, 8462, 64210, 1387, 4152, 54623, 57491, 7586, 26048, 5744, 4194, 22847, 136051, 6257, 9817, 390927, 54993, 55193, 284391, 406, 84333, 7692, 7551, 5316, 79595, 8517, 84295, 79723, 2130, 4776, 56980, 84124, 2074, 1024, 25946, 7770, 2068, 10084, 9191, 387893, 4901, 57693, 1997, 7089, 8812, 1500, 57410,…	333	2601	13528	1.3276	0.998393	0.552536	5.84439
GOTERM_BP_FAT	GO:0051252~regulation of RNA metabolic process	54	11.9469	0.0978037	54807, 146050, 84307, 1107, 4899, 984, 221937, 1390, 23468, 8462, 1387, 64210, 3192, 57491, 7586, 26048, 4194, 136051, 6257, 1660, 54993, 390927, 284391, 406, 7551, 7692, 5316, 2130, 4776, 84124, 2074, 7770, 10084, 2068, 4901, 1997, 57693, 284443, 10771, 64412, 2553, 10514, 2551, 29966, 83744, 80095, 7565, 51684, 7468, 53615, 55634, 57680, 9139, 3665	333	1813	13528	1.21	1	0.95791	82.6162
GOTERM_BP_FAT	GO:0006355~regulation of transcription, DNA-dependent	52	11.5044	0.126024	54807, 146050, 84307, 1107, 4899, 984, 221937, 1390, 23468, 8462, 1387, 64210, 57491, 7586, 26048, 4194, 136051, 6257, 54993, 390927, 284391, 406, 7551, 7692, 5316, 2130, 4776, 84124, 2074, 7770, 10084, 2068, 4901, 1997, 57693, 284443, 64412, 10771, 2553, 10514, 2551, 29966, 83744, 80095, 7565, 51684, 7468, 53615, 55634, 57680, 9139, 3665	333	1773	13528	1.19147	1	0.963326	89.872
Annotation Cluster 2	Enrichment Score: 1.847992564369881
Category	Term	Count	%	PValue	Genes	List Total	Pop Hits	Pop Total	Fold Enrichment	Bonferroni	Benjamini	FDR
KEGG_PATHWAY	hsa03040:Spliceosome	11	2.43363	0.00085604	6431, 3305, 10084, 23350, 22827, 3178, 220988, 3192, 10713, 3190, 6427	124	126	5085	3.58007	0.106125	0.106125	0.993718
GOTERM_BP_FAT	GO:0000398~nuclear mRNA splicing, via spliceosome	12	2.65487	0.00138795	6431, 7536, 51163, 3178, 220988, 3192, 10713, 3190, 1660, 6607, 10978, 6427	333	153	13528	3.18625	0.919722	0.716667	2.33341
GOTERM_BP_FAT	GO:0000375~RNA splicing, via transesterification reactions	12	2.65487	0.00138795	6431, 7536, 51163, 3178, 220988, 3192, 10713, 3190, 1660, 6607, 10978, 6427	333	153	13528	3.18625	0.919722	0.716667	2.33341
GOTERM_BP_FAT	GO:0000377~RNA splicing, via transesterification reactions with bulged adenosine as nucleophile	12	2.65487	0.00138795	6431, 7536, 51163, 3178, 220988, 3192, 10713, 3190, 1660, 6607, 10978, 6427	333	153	13528	3.18625	0.919722	0.716667	2.33341
GOTERM_BP_FAT	GO:0016071~mRNA metabolic process	19	4.20354	0.00459511	6431, 7536, 22827, 55147, 2935, 167227, 1660, 10978, 51163, 3178, 220988, 3192, 81608, 6050, 104, 3190, 10713, 6607, 6427	333	370	13528	2.08613	0.999767	0.605181	7.53077
GOTERM_BP_FAT	GO:0006397~mRNA processing	16	3.53982	0.0131055	6431, 7536, 22827, 55147, 1660, 10978, 51163, 3178, 220988, 3192, 104, 81608, 3190, 10713, 6607, 6427	333	321	13528	2.0249	1	0.864177	20.0891
GOTERM_BP_FAT	GO:0006396~RNA processing	23	5.0885	0.0159696	6431, 7536, 22827, 55147, 55687, 1660, 10978, 150962, 51163, 23350, 54920, 3178, 220988, 84705, 3192, 81608, 104, 3190, 79922, 126789, 10713, 6607, 6427	333	547	13528	1.70817	1	0.839133	23.9413
GOTERM_BP_FAT	GO:0000245~spliceosome assembly	4	0.884956	0.0430018	6431, 7536, 10713, 6607	333	32	13528	5.07808	1	0.942197	52.6304
GOTERM_BP_FAT	GO:0008380~RNA splicing	13	2.87611	0.0479728	6431, 7536, 22827, 1660, 10978, 51163, 3178, 220988, 3192, 3190, 10713, 6607, 6427	333	284	13528	1.85958	1	0.943861	56.6437
GOTERM_BP_FAT	GO:0022618~ribonucleoprotein complex assembly	5	1.10619	0.089266	6431, 7536, 10713, 6607, 10978	333	69	13528	2.94381	1	0.954377	79.5977
GOTERM_BP_FAT	GO:0034622~cellular macromolecular complex assembly	11	2.43363	0.253806	6431, 7536, 55154, 3837, 9555, 10713, 6607, 617, 5879, 10978, 10693	333	318	13528	1.40525	1	0.983257	99.3105
GOTERM_BP_FAT	GO:0022613~ribonucleoprotein complex biogenesis	5	1.10619	0.648285	6431, 7536, 10713, 6607, 10978	333	180	13528	1.12846	1	0.999181	100
Annotation Cluster 3	Enrichment Score: 1.4364316311822931
Category	Term	Count	%	PValue	Genes	List Total	Pop Hits	Pop Total	Fold Enrichment	Bonferroni	Benjamini	FDR
GOTERM_BP_FAT	GO:0006913~nucleocytoplasmic transport	12	2.65487	0.00162236	9349, 10514, 3837, 3836, 3178, 171017, 10892, 144165, 406, 5371, 207, 9631	333	156	13528	3.12497	0.947587	0.625764	2.72242
GOTERM_BP_FAT	GO:0051169~nuclear transport	12	2.65487	0.00179592	9349, 10514, 3837, 3836, 3178, 171017, 10892, 144165, 406, 5371, 207, 9631	333	158	13528	3.08541	0.961777	0.479447	3.00949
GOTERM_BP_FAT	GO:0051170~nuclear import	8	1.76991	0.00584471	9349, 3837, 3836, 3178, 144165, 406, 5371, 207	333	88	13528	3.69315	0.999976	0.655104	9.48442
GOTERM_BP_FAT	GO:0046907~intracellular transport	28	6.19469	0.00615023	9349, 22872, 10892, 8675, 5371, 5189, 10755, 57410, 3178, 6683, 64374, 144165, 51510, 9631, 10163, 10514, 9501, 3837, 637, 3836, 207, 3831, 10640, 7345, 171017, 406, 64837, 10762	333	657	13528	1.73134	0.999986	0.638858	9.95614
GOTERM_BP_FAT	GO:0017038~protein import	9	1.99115	0.015451	9349, 3837, 637, 3836, 144165, 406, 5371, 207, 5189	333	131	13528	2.791	1	0.848202	23.257
GOTERM_BP_FAT	GO:0006606~protein import into nucleus	7	1.54867	0.0190238	9349, 3837, 3836, 144165, 406, 5371, 207	333	86	13528	3.30666	1	0.840513	27.8562
GOTERM_BP_FAT	GO:0034504~protein localization in nucleus	7	1.54867	0.0280585	9349, 3837, 3836, 144165, 406, 5371, 207	333	94	13528	3.02524	1	0.883916	38.3562
GOTERM_BP_FAT	GO:0000060~protein import into nucleus, translocation	4	0.884956	0.0500729	3837, 406, 5371, 207	333	34	13528	4.77937	1	0.940804	58.2412
GOTERM_BP_FAT	GO:0033365~protein localization in organelle	8	1.76991	0.0683673	9349, 3837, 637, 3836, 144165, 406, 5371, 207	333	146	13528	2.22601	1	0.946217	69.9961
GOTERM_BP_FAT	GO:0006605~protein targeting	10	2.21239	0.083593	10755, 9349, 3837, 637, 3836, 144165, 406, 5371, 207, 5189	333	215	13528	1.88952	1	0.955327	77.3262
GOTERM_BP_FAT	GO:0015031~protein transport	26	5.75221	0.084981	9349, 22872, 8675, 113178, 5371, 5189, 10755, 59343, 64374, 144165, 51510, 4905, 9631, 9501, 53917, 3837, 637, 3836, 83734, 9818, 207, 10640, 89849, 406, 10762, 4645	333	762	13528	1.38614	1	0.952309	77.9029
GOTERM_BP_FAT	GO:0045184~establishment of protein localization	26	5.75221	0.0928918	9349, 22872, 8675, 113178, 5371, 5189, 10755, 59343, 64374, 144165, 51510, 4905, 9631, 9501, 53917, 3837, 637, 3836, 83734, 9818, 207, 10640, 89849, 406, 10762, 4645	333	769	13528	1.37352	1	0.955225	80.9353
GOTERM_BP_FAT	GO:0006886~intracellular protein transport	13	2.87611	0.212194	10755, 9349, 9501, 3837, 637, 3836, 64374, 144165, 406, 8675, 5371, 207, 5189	333	374	13528	1.41209	1	0.976862	98.2654
GOTERM_BP_FAT	GO:0008104~protein localization	26	5.75221	0.257269	9349, 22872, 8675, 113178, 5371, 5189, 10755, 59343, 64374, 144165, 51510, 4905, 9631, 9501, 53917, 3837, 637, 3836, 83734, 9818, 207, 10640, 89849, 406, 10762, 4645	333	882	13528	1.19755	1	0.983805	99.3629
GOTERM_BP_FAT	GO:0034613~cellular protein localization	13	2.87611	0.309909	10755, 9349, 9501, 3837, 637, 3836, 64374, 144165, 406, 8675, 5371, 207, 5189	333	411	13528	1.28496	1	0.990701	99.8174
GOTERM_BP_FAT	GO:0070727~cellular macromolecule localization	13	2.87611	0.315075	10755, 9349, 9501, 3837, 637, 3836, 64374, 144165, 406, 8675, 5371, 207, 5189	333	414	13528	1.27565	1	0.99097	99.8393
Annotation Cluster 4	Enrichment Score: 1.3019322847827333
Category	Term	Count	%	PValue	Genes	List Total	Pop Hits	Pop Total	Fold Enrichment	Bonferroni	Benjamini	FDR
GOTERM_BP_FAT	GO:0051301~cell division	17	3.76106	0.00264731	23552, 984, 11034, 2068, 10393, 348235, 387893, 10296, 23157, 8812, 6683, 56288, 54930, 89782, 896, 901, 10735	333	295	13528	2.34108	0.991884	0.497268	4.40622
GOTERM_BP_FAT	GO:0007049~cell cycle	29	6.41593	0.0262594	7536, 79723, 2935, 23552, 5371, 984, 348235, 10393, 387893, 10926, 10296, 23157, 8812, 6683, 3925, 23304, 54930, 10771, 10735, 5424, 4194, 4436, 207, 55193, 9039, 56288, 89782, 896, 901	333	776	13528	1.51819	1	0.877673	36.3875
GOTERM_BP_FAT	GO:0000278~mitotic cell cycle	16	3.53982	0.0397089	5424, 2935, 207, 55193, 984, 10393, 348235, 387893, 10926, 9039, 8812, 3925, 54930, 89782, 901, 10735	333	370	13528	1.75674	1	0.934471	49.782
GOTERM_BP_FAT	GO:0022403~cell cycle phase	17	3.76106	0.049078	79723, 5424, 2935, 207, 984, 55193, 10393, 348235, 387893, 10926, 8812, 3925, 23304, 54930, 89782, 901, 10735	333	414	13528	1.66816	1	0.942493	57.4915
GOTERM_BP_FAT	GO:0022402~cell cycle process	21	4.64602	0.0641527	7536, 79723, 5424, 4194, 2935, 4436, 5371, 207, 984, 55193, 10393, 348235, 387893, 10926, 8812, 3925, 23304, 54930, 89782, 10735, 901	333	565	13528	1.50994	1	0.946961	67.6032
GOTERM_BP_FAT	GO:0007067~mitosis	10	2.21239	0.093239	387893, 348235, 10393, 8812, 89782, 54930, 55193, 984, 901, 10735	333	220	13528	1.84657	1	0.953325	81.059
GOTERM_BP_FAT	GO:0000280~nuclear division	10	2.21239	0.093239	387893, 348235, 10393, 8812, 89782, 54930, 55193, 984, 901, 10735	333	220	13528	1.84657	1	0.953325	81.059
GOTERM_BP_FAT	GO:0000087~M phase of mitotic cell cycle	10	2.21239	0.1012	387893, 348235, 10393, 8812, 89782, 54930, 55193, 984, 901, 10735	333	224	13528	1.8136	1	0.958262	83.6958
GOTERM_BP_FAT	GO:0048285~organelle fission	10	2.21239	0.11151	387893, 348235, 10393, 8812, 89782, 54930, 55193, 984, 901, 10735	333	229	13528	1.774	1	0.961348	86.5993
GOTERM_BP_FAT	GO:0000279~M phase	13	2.87611	0.112179	79723, 55193, 984, 10393, 348235, 387893, 8812, 3925, 23304, 54930, 89782, 901, 10735	333	329	13528	1.60523	1	0.960245	86.7699
Annotation Cluster 5	Enrichment Score: 1.233100215469344
Category	Term	Count	%	PValue	Genes	List Total	Pop Hits	Pop Total	Fold Enrichment	Bonferroni	Benjamini	FDR
GOTERM_BP_FAT	GO:0006479~protein amino acid methylation	5	1.10619	0.0149062	79723, 4548, 51409, 2935, 10196	333	39	13528	5.20829	1	0.857456	22.5319
GOTERM_BP_FAT	GO:0008213~protein amino acid alkylation	5	1.10619	0.0149062	79723, 4548, 51409, 2935, 10196	333	39	13528	5.20829	1	0.857456	22.5319
GOTERM_BP_FAT	GO:0043414~biopolymer methylation	5	1.10619	0.089266	79723, 4548, 51409, 2935, 10196	333	69	13528	2.94381	1	0.954377	79.5977
GOTERM_BP_FAT	GO:0032259~methylation	5	1.10619	0.116474	79723, 4548, 51409, 2935, 10196	333	76	13528	2.67267	1	0.961581	87.8169
GOTERM_BP_FAT	GO:0006730~one-carbon metabolic process	5	1.10619	0.295698	79723, 4548, 51409, 2935, 10196	333	112	13528	1.8136	1	0.989055	99.7418
Annotation Cluster 6	Enrichment Score: 1.223610428979626
Category	Term	Count	%	PValue	Genes	List Total	Pop Hits	Pop Total	Fold Enrichment	Bonferroni	Benjamini	FDR
GOTERM_BP_FAT	GO:0016568~chromatin modification	14	3.09735	0.0179894	54623, 79723, 54617, 1107, 7468, 9555, 53615, 55193, 387893, 57680, 1387, 1613, 196528, 79595	333	274	13528	2.07571	1	0.83982	26.5521
GOTERM_BP_FAT	GO:0006325~chromatin organization	15	3.31858	0.0836382	54623, 79723, 54617, 1107, 7468, 9555, 53615, 55193, 387893, 23468, 57680, 1387, 1613, 196528, 79595	333	378	13528	1.61209	1	0.952656	77.3452
GOTERM_BP_FAT	GO:0051276~chromosome organization	17	3.76106	0.141823	3305, 54623, 79723, 54617, 4436, 1107, 7468, 9555, 53615, 55193, 387893, 23468, 57680, 1387, 1613, 196528, 79595	333	485	13528	1.42396	1	0.96758	92.5724
Annotation Cluster 7	Enrichment Score: 1.1762403281904856
Category	Term	Count	%	PValue	Genes	List Total	Pop Hits	Pop Total	Fold Enrichment	Bonferroni	Benjamini	FDR
GOTERM_BP_FAT	GO:0006974~response to DNA damage stimulus	17	3.76106	0.0219311	10039, 3305, 23583, 5424, 55775, 4436, 2074, 5371, 2794, 2068, 4521, 64210, 64963, 54840, 23300, 3665, 51426	333	373	13528	1.85152	1	0.866481	31.406
GOTERM_BP_FAT	GO:0006281~DNA repair	13	2.87611	0.0479728	2068, 3305, 10039, 23583, 4521, 5424, 64210, 55775, 4436, 54840, 2074, 5371, 51426	333	284	13528	1.85958	1	0.943861	56.6437
GOTERM_BP_FAT	GO:0033554~cellular response to stress	20	4.42478	0.103781	10039, 3305, 23583, 5424, 83734, 55775, 4436, 2074, 5371, 1660, 2794, 2068, 4521, 64210, 8890, 64963, 54840, 23300, 3665, 51426	333	566	13528	1.4355	1	0.957507	84.4738
GOTERM_BP_FAT	GO:0006259~DNA metabolic process	17	3.76106	0.180661	10039, 3305, 23583, 51409, 5424, 55775, 4436, 2074, 5371, 2068, 10926, 399687, 4521, 80010, 64210, 54840, 51426	333	506	13528	1.36486	1	0.971205	96.6199
Annotation Cluster 8	Enrichment Score: 1.1169382347814756
Category	Term	Count	%	PValue	Genes	List Total	Pop Hits	Pop Total	Fold Enrichment	Bonferroni	Benjamini	FDR
GOTERM_BP_FAT	GO:0043933~macromolecular complex subunit organization	28	6.19469	0.0161169	7536, 55154, 10892, 9555, 5371, 10978, 10693, 11034, 2068, 6683, 1387, 91574, 3925, 3556, 8527, 10713, 6431, 3837, 4194, 92399, 9404, 9056, 56288, 9054, 6607, 5879, 617, 3665	333	710	13528	1.6021	1	0.823721	24.1346
GOTERM_BP_FAT	GO:0034621~cellular macromolecular complex subunit organization	15	3.31858	0.0576512	6431, 7536, 55154, 3837, 92399, 9555, 10978, 10693, 11034, 91574, 3925, 10713, 6607, 5879, 617	333	357	13528	1.70692	1	0.941442	63.5571
GOTERM_BP_FAT	GO:0065003~macromolecular complex assembly	24	5.30973	0.0614532	6431, 7536, 55154, 3837, 4194, 10892, 9555, 5371, 9404, 10978, 10693, 2068, 9056, 6683, 1387, 3556, 8527, 56288, 10713, 9054, 6607, 617, 5879, 3665	333	665	13528	1.46615	1	0.943831	65.9775
GOTERM_BP_FAT	GO:0006461~protein complex assembly	18	3.9823	0.117116	55154, 3837, 4194, 10892, 5371, 9404, 10693, 2068, 9056, 6683, 1387, 3556, 8527, 56288, 9054, 617, 5879, 3665	333	505	13528	1.44801	1	0.960501	87.9665
GOTERM_BP_FAT	GO:0070271~protein complex biogenesis	18	3.9823	0.117116	55154, 3837, 4194, 10892, 5371, 9404, 10693, 2068, 9056, 6683, 1387, 3556, 8527, 56288, 9054, 617, 5879, 3665	333	505	13528	1.44801	1	0.960501	87.9665
GOTERM_BP_FAT	GO:0034622~cellular macromolecular complex assembly	11	2.43363	0.253806	6431, 7536, 55154, 3837, 9555, 10713, 6607, 617, 5879, 10978, 10693	333	318	13528	1.40525	1	0.983257	99.3105
Annotation Cluster 9	Enrichment Score: 1.1140634602465684
Category	Term	Count	%	PValue	Genes	List Total	Pop Hits	Pop Total	Fold Enrichment	Bonferroni	Benjamini	FDR
GOTERM_BP_FAT	GO:0008219~cell death	32	7.07965	0.00163497	51537, 146057, 2935, 5371, 51107, 984, 2068, 9191, 6683, 8462, 9166, 9529, 3635, 57491, 637, 22827, 4194, 55775, 123606, 4436, 7317, 26580, 207, 23345, 25814, 54840, 23385, 6607, 1613, 5879, 23786, 11083	333	719	13528	1.80805	0.948775	0.524259	2.74329
GOTERM_BP_FAT	GO:0016265~death	32	7.07965	0.00180009	51537, 146057, 2935, 5371, 51107, 984, 2068, 9191, 6683, 8462, 9166, 9529, 3635, 57491, 637, 22827, 4194, 55775, 123606, 4436, 7317, 26580, 207, 23345, 25814, 54840, 23385, 6607, 1613, 5879, 23786, 11083	333	724	13528	1.79556	0.962066	0.420342	3.01638
GOTERM_BP_FAT	GO:0006915~apoptosis	22	4.86726	0.0669723	57491, 51537, 22827, 637, 4194, 2935, 4436, 5371, 207, 51107, 984, 2068, 9191, 8462, 9166, 23385, 9529, 1613, 5879, 3635, 11083, 23786	333	602	13528	1.48462	1	0.946474	69.2231
GOTERM_BP_FAT	GO:0012501~programmed cell death	22	4.86726	0.0754208	57491, 51537, 22827, 637, 4194, 2935, 4436, 5371, 207, 51107, 984, 2068, 9191, 8462, 9166, 23385, 9529, 1613, 5879, 3635, 11083, 23786	333	611	13528	1.46275	1	0.951679	73.6324
GOTERM_BP_FAT	GO:0042981~regulation of apoptosis	26	5.75221	0.132762	57491, 8517, 3570, 637, 10892, 2935, 4436, 2074, 6885, 5371, 23529, 207, 1012, 51107, 2068, 9191, 57680, 10296, 399687, 80781, 23385, 1613, 6651, 5879, 3635, 23786	333	804	13528	1.31373	1	0.966747	91.1206
GOTERM_BP_FAT	GO:0008624~induction of apoptosis by extracellular signals	6	1.32743	0.141223	9191, 57491, 637, 23385, 5879, 51107	333	112	13528	2.17632	1	0.969794	92.4837
GOTERM_BP_FAT	GO:0043067~regulation of programmed cell death	26	5.75221	0.143438	57491, 8517, 3570, 637, 10892, 2935, 4436, 2074, 6885, 5371, 23529, 207, 1012, 51107, 2068, 9191, 57680, 10296, 399687, 80781, 23385, 1613, 6651, 5879, 3635, 23786	333	812	13528	1.30079	1	0.967577	92.8065
GOTERM_BP_FAT	GO:0010941~regulation of cell death	26	5.75221	0.146731	57491, 8517, 3570, 637, 10892, 2935, 4436, 2074, 6885, 5371, 23529, 207, 1012, 51107, 2068, 9191, 57680, 10296, 399687, 80781, 23385, 1613, 6651, 5879, 3635, 23786	333	815	13528	1.296	1	0.968941	93.2625
GOTERM_BP_FAT	GO:0006917~induction of apoptosis	12	2.65487	0.165287	2068, 9191, 57491, 8517, 637, 2074, 23385, 5371, 1613, 5879, 51107, 23786	333	320	13528	1.52342	1	0.971737	95.3636
GOTERM_BP_FAT	GO:0012502~induction of programmed cell death	12	2.65487	0.167507	2068, 9191, 57491, 8517, 637, 2074, 23385, 5371, 1613, 5879, 51107, 23786	333	321	13528	1.51868	1	0.969939	95.5689
GOTERM_BP_FAT	GO:0043065~positive regulation of apoptosis	15	3.31858	0.173581	57491, 8517, 637, 2074, 5371, 207, 51107, 2068, 9191, 80781, 23385, 1613, 5879, 23786, 3635	333	430	13528	1.41714	1	0.97078	96.0875
GOTERM_BP_FAT	GO:0043068~positive regulation of programmed cell death	15	3.31858	0.178195	57491, 8517, 637, 2074, 5371, 207, 51107, 2068, 9191, 80781, 23385, 1613, 5879, 23786, 3635	333	433	13528	1.40732	1	0.970656	96.4427
GOTERM_BP_FAT	GO:0010942~positive regulation of cell death	15	3.31858	0.184327	57491, 8517, 637, 2074, 5371, 207, 51107, 2068, 9191, 80781, 23385, 1613, 5879, 23786, 3635	333	435	13528	1.40085	1	0.970512	96.868
GOTERM_BP_FAT	GO:0044093~positive regulation of molecular function	18	3.9823	0.27321	8517, 5744, 10892, 2935, 4436, 2074, 5371, 6885, 207, 51107, 2068, 10393, 23385, 8527, 56288, 5879, 896, 23786	333	586	13528	1.24786	1	0.985894	99.5594
Annotation Cluster 10	Enrichment Score: 1.0084499270923517
Category	Term	Count	%	PValue	Genes	List Total	Pop Hits	Pop Total	Fold Enrichment	Bonferroni	Benjamini	FDR
GOTERM_BP_FAT	GO:0051186~cofactor metabolic process	10	2.21239	0.0515155	1743, 4548, 7390, 31, 64779, 326625, 65220, 23597, 9054, 3421	333	195	13528	2.08331	1	0.940688	59.3063
GOTERM_BP_FAT	GO:0006732~coenzyme metabolic process	8	1.76991	0.083018	1743, 4548, 31, 64779, 65220, 23597, 9054, 3421	333	153	13528	2.12416	1	0.959724	77.0831
GOTERM_BP_FAT	GO:0051188~cofactor biosynthetic process	6	1.32743	0.090216	1743, 4548, 7390, 64779, 326625, 9054	333	97	13528	2.51286	1	0.953396	79.9565
GOTERM_BP_FAT	GO:0009108~coenzyme biosynthetic process	4	0.884956	0.239776	1743, 4548, 64779, 9054	333	69	13528	2.35505	1	0.980767	99.0536
Annotation Cluster 11	Enrichment Score: 0.9534757301355905
Category	Term	Count	%	PValue	Genes	List Total	Pop Hits	Pop Total	Fold Enrichment	Bonferroni	Benjamini	FDR
GOTERM_BP_FAT	GO:0009411~response to UV	6	1.32743	0.0146598	2068, 5424, 4436, 2074, 5371, 207	333	59	13528	4.13132	1	0.87293	22.2018
GOTERM_BP_FAT	GO:0000075~cell cycle checkpoint	5	1.10619	0.184779	2068, 4436, 5371, 901, 1739	333	91	13528	2.23212	1	0.969803	96.8973
GOTERM_BP_FAT	GO:0007568~aging	4	0.884956	0.509088	2068, 4436, 5371, 3635	333	110	13528	1.47726	1	0.997476	99.9994
Annotation Cluster 12	Enrichment Score: 0.9442450953393597
Category	Term	Count	%	PValue	Genes	List Total	Pop Hits	Pop Total	Fold Enrichment	Bonferroni	Benjamini	FDR
GOTERM_BP_FAT	GO:0006399~tRNA metabolic process	8	1.76991	0.0262115	54920, 54938, 55687, 84705, 126789, 3376, 10978, 150962	333	118	13528	2.75421	1	0.888363	36.3343
GOTERM_BP_FAT	GO:0008033~tRNA processing	6	1.32743	0.0387819	54920, 55687, 84705, 126789, 10978, 150962	333	76	13528	3.20721	1	0.943482	48.9515
GOTERM_BP_FAT	GO:0034660~ncRNA metabolic process	8	1.76991	0.336484	54920, 54938, 55687, 84705, 126789, 3376, 10978, 150962	333	230	13528	1.41303	1	0.992797	99.9063
GOTERM_BP_FAT	GO:0034470~ncRNA processing	6	1.32743	0.488577	54920, 55687, 84705, 126789, 10978, 150962	333	187	13528	1.30346	1	0.997133	99.9989
Annotation Cluster 13	Enrichment Score: 0.85704882049999
Category	Term	Count	%	PValue	Genes	List Total	Pop Hits	Pop Total	Fold Enrichment	Bonferroni	Benjamini	FDR
GOTERM_BP_FAT	GO:0009057~macromolecule catabolic process	28	6.19469	0.0454588	23583, 10892, 2935, 57695, 51107, 80700, 2068, 10393, 66005, 59343, 23295, 55666, 10713, 23304, 79004, 51465, 9306, 55031, 83734, 29843, 7317, 167227, 207, 9039, 7345, 84993, 6050, 23385	333	781	13528	1.45645	1	0.940172	54.6559
GOTERM_BP_FAT	GO:0044265~cellular macromolecule catabolic process	26	5.75221	0.0552843	23583, 10892, 2935, 57695, 51107, 80700, 2068, 10393, 59343, 23295, 55666, 10713, 23304, 79004, 51465, 9306, 55031, 83734, 29843, 7317, 167227, 9039, 7345, 84993, 6050, 23385	333	725	13528	1.45688	1	0.943235	61.9694
GOTERM_BP_FAT	GO:0030163~protein catabolic process	22	4.86726	0.0863568	55031, 9306, 10892, 83734, 7317, 29843, 57695, 207, 51107, 80700, 10393, 9039, 7345, 84993, 59343, 23295, 23385, 55666, 10713, 79004, 23304, 51465	333	622	13528	1.43688	1	0.952034	78.461
GOTERM_BP_FAT	GO:0051603~proteolysis involved in cellular protein catabolic process	21	4.64602	0.102596	55031, 9306, 10892, 83734, 7317, 29843, 57695, 51107, 80700, 10393, 9039, 7345, 84993, 59343, 23295, 23385, 55666, 10713, 79004, 23304, 51465	333	600	13528	1.42186	1	0.958024	84.121
GOTERM_BP_FAT	GO:0044257~cellular protein catabolic process	21	4.64602	0.105865	55031, 9306, 10892, 83734, 7317, 29843, 57695, 51107, 80700, 10393, 9039, 7345, 84993, 59343, 23295, 23385, 55666, 10713, 79004, 23304, 51465	333	603	13528	1.41479	1	0.958211	85.0761
GOTERM_BP_FAT	GO:0019941~modification-dependent protein catabolic process	19	4.20354	0.170981	55031, 9306, 10892, 83734, 7317, 29843, 57695, 80700, 10393, 9039, 7345, 84993, 59343, 23295, 55666, 10713, 79004, 23304, 51465	333	574	13528	1.34472	1	0.970119	95.8729
GOTERM_BP_FAT	GO:0043632~modification-dependent macromolecule catabolic process	19	4.20354	0.170981	55031, 9306, 10892, 83734, 7317, 29843, 57695, 80700, 10393, 9039, 7345, 84993, 59343, 23295, 55666, 10713, 79004, 23304, 51465	333	574	13528	1.34472	1	0.970119	95.8729
GOTERM_BP_FAT	GO:0006508~proteolysis	27	5.97345	0.511327	10892, 826, 57695, 51107, 80700, 10393, 59343, 23295, 55666, 10713, 23304, 79004, 4905, 51465, 9306, 55031, 83734, 4179, 29843, 7317, 51684, 54878, 9039, 7345, 84993, 23385, 89782	333	1054	13528	1.04067	1	0.997503	99.9995
GOTERM_BP_FAT	GO:0006511~ubiquitin-dependent protein catabolic process	7	1.54867	0.548995	10393, 7345, 55031, 55666, 10713, 23304, 57695	333	242	13528	1.17509	1	0.99776	99.9999
Annotation Cluster 14	Enrichment Score: 0.7969187537504997
Category	Term	Count	%	PValue	Genes	List Total	Pop Hits	Pop Total	Fold Enrichment	Bonferroni	Benjamini	FDR
GOTERM_BP_FAT	GO:0009411~response to UV	6	1.32743	0.0146598	2068, 5424, 4436, 2074, 5371, 207	333	59	13528	4.13132	1	0.87293	22.2018
GOTERM_BP_FAT	GO:0009628~response to abiotic stimulus	15	3.31858	0.070036	3305, 26027, 3570, 54413, 5424, 3606, 4436, 2074, 5371, 1660, 207, 2068, 8890, 80781, 5879	333	368	13528	1.6559	1	0.946613	70.8967
GOTERM_BP_FAT	GO:0010332~response to gamma radiation	3	0.663717	0.108441	3570, 2074, 5371	333	23	13528	5.29886	1	0.959517	85.7904
GOTERM_BP_FAT	GO:0009416~response to light stimulus	7	1.54867	0.124203	2068, 54413, 5424, 4436, 2074, 5371, 207	333	138	13528	2.06067	1	0.96474	89.5073
GOTERM_BP_FAT	GO:0006289~nucleotide-excision repair	4	0.884956	0.152241	2068, 5424, 64210, 2074	333	55	13528	2.95452	1	0.970653	93.9651
GOTERM_BP_FAT	GO:0010212~response to ionizing radiation	4	0.884956	0.182319	3570, 4436, 2074, 5371	333	60	13528	2.70831	1	0.971242	96.7343
GOTERM_BP_FAT	GO:0009314~response to radiation	8	1.76991	0.224485	2068, 3570, 54413, 5424, 4436, 2074, 5371, 207	333	200	13528	1.62498	1	0.977974	98.6723
KEGG_PATHWAY	hsa03420:Nucleotide excision repair	3	0.663717	0.288219	2068, 5424, 2074	124	44	5085	2.796	1	0.880071	98.1026
GOTERM_BP_FAT	GO:0042770~DNA damage response, signal transduction	3	0.663717	0.588055	4436, 2074, 5371	333	80	13528	1.52342	1	0.998527	100
GOTERM_BP_FAT	GO:0031399~regulation of protein modification process	7	1.54867	0.7351	10393, 3570, 83734, 2074, 5371, 23529, 896	333	295	13528	0.963974	1	0.999711	100
Annotation Cluster 15	Enrichment Score: 0.7881367013552851
Category	Term	Count	%	PValue	Genes	List Total	Pop Hits	Pop Total	Fold Enrichment	Bonferroni	Benjamini	FDR
GOTERM_BP_FAT	GO:0010608~posttranscriptional regulation of gene expression	10	2.21239	0.0764219	10755, 9470, 4194, 8890, 54840, 3192, 5371, 1660, 207, 10978	333	211	13528	1.92534	1	0.950597	74.1136
GOTERM_BP_FAT	GO:0031647~regulation of protein stability	4	0.884956	0.0834473	10755, 4194, 54840, 5371	333	42	13528	3.86901	1	0.957776	77.2648
GOTERM_BP_FAT	GO:0051248~negative regulation of protein metabolic process	5	1.10619	0.677579	10755, 10393, 4194, 8890, 5371	333	187	13528	1.08622	1	0.999417	100
Annotation Cluster 16	Enrichment Score: 0.7741390639552951
Category	Term	Count	%	PValue	Genes	List Total	Pop Hits	Pop Total	Fold Enrichment	Bonferroni	Benjamini	FDR
GOTERM_BP_FAT	GO:0008088~axon cargo transport	3	0.663717	0.0709634	7345, 64837, 3831	333	18	13528	6.77077	1	0.945299	71.3861
GOTERM_BP_FAT	GO:0030705~cytoskeleton-dependent intracellular transport	4	0.884956	0.135035	10163, 7345, 64837, 3831	333	52	13528	3.12497	1	0.965865	91.5079
GOTERM_BP_FAT	GO:0010970~microtubule-based transport	3	0.663717	0.158483	7345, 64837, 3831	333	29	13528	4.20255	1	0.971583	94.6775
GOTERM_BP_FAT	GO:0007018~microtubule-based movement	4	0.884956	0.527209	55582, 7345, 64837, 3831	333	113	13528	1.43804	1	0.997569	99.9997
Annotation Cluster 17	Enrichment Score: 0.7741182965834904
Category	Term	Count	%	PValue	Genes	List Total	Pop Hits	Pop Total	Fold Enrichment	Bonferroni	Benjamini	FDR
GOTERM_BP_FAT	GO:0015931~nucleobase, nucleoside, nucleotide and nucleic acid transport	7	1.54867	0.059647	3178, 347734, 59343, 9818, 10762, 9631, 60386	333	113	13528	2.51657	1	0.942942	64.8471
GOTERM_BP_FAT	GO:0051028~mRNA transport	5	1.10619	0.165408	3178, 59343, 9818, 10762, 9631	333	87	13528	2.33475	1	0.970715	95.375
GOTERM_BP_FAT	GO:0050658~RNA transport	5	1.10619	0.21511	3178, 59343, 9818, 10762, 9631	333	97	13528	2.09405	1	0.977446	98.3714
GOTERM_BP_FAT	GO:0051236~establishment of RNA localization	5	1.10619	0.21511	3178, 59343, 9818, 10762, 9631	333	97	13528	2.09405	1	0.977446	98.3714
GOTERM_BP_FAT	GO:0050657~nucleic acid transport	5	1.10619	0.21511	3178, 59343, 9818, 10762, 9631	333	97	13528	2.09405	1	0.977446	98.3714
GOTERM_BP_FAT	GO:0006403~RNA localization	5	1.10619	0.230762	3178, 59343, 9818, 10762, 9631	333	100	13528	2.03123	1	0.979214	98.8436
Annotation Cluster 18	Enrichment Score: 0.7262948800668154
Category	Term	Count	%	PValue	Genes	List Total	Pop Hits	Pop Total	Fold Enrichment	Bonferroni	Benjamini	FDR
GOTERM_BP_FAT	GO:0034623~cellular macromolecular complex disassembly	3	0.663717	0.132916	91574, 3925, 92399	333	26	13528	4.68746	1	0.965389	91.1473
GOTERM_BP_FAT	GO:0032984~macromolecular complex disassembly	3	0.663717	0.132916	91574, 3925, 92399	333	26	13528	4.68746	1	0.965389	91.1473
GOTERM_BP_FAT	GO:0022411~cellular component disassembly	3	0.663717	0.374939	91574, 3925, 92399	333	53	13528	2.29951	1	0.99501	99.9661
Annotation Cluster 19	Enrichment Score: 0.7048272955693924
Category	Term	Count	%	PValue	Genes	List Total	Pop Hits	Pop Total	Fold Enrichment	Bonferroni	Benjamini	FDR
GOTERM_BP_FAT	GO:0006351~transcription, DNA-dependent	11	2.43363	0.182397	2068, 4901, 27297, 2551, 4776, 8462, 8812, 4152, 2074, 51222, 3665	333	292	13528	1.53038	1	0.970293	96.7396
GOTERM_BP_FAT	GO:0032774~RNA biosynthetic process	11	2.43363	0.192862	2068, 4901, 27297, 2551, 4776, 8462, 8812, 4152, 2074, 51222, 3665	333	296	13528	1.5097	1	0.971836	97.3808
GOTERM_BP_FAT	GO:0006366~transcription from RNA polymerase II promoter	9	1.99115	0.218401	2068, 4901, 2551, 4776, 8462, 8812, 4152, 2074, 3665	333	234	13528	1.56249	1	0.976725	98.4837
Annotation Cluster 20	Enrichment Score: 0.7010023151694981
Category	Term	Count	%	PValue	Genes	List Total	Pop Hits	Pop Total	Fold Enrichment	Bonferroni	Benjamini	FDR
KEGG_PATHWAY	hsa04662:B cell receptor signaling pathway	6	1.32743	0.0343162	8517, 4776, 10892, 207, 5879, 3635	124	75	5085	3.28065	0.989687	0.782333	33.449
KEGG_PATHWAY	hsa04666:Fc gamma R-mediated phagocytosis	4	0.884956	0.405065	10163, 207, 5879, 3635	124	95	5085	1.72666	1	0.926941	99.7656
KEGG_PATHWAY	hsa04664:Fc epsilon RI signaling pathway	3	0.663717	0.567503	207, 5879, 3635	124	78	5085	1.57723	1	0.964111	99.9943
Annotation Cluster 21	Enrichment Score: 0.6491102261284247
Category	Term	Count	%	PValue	Genes	List Total	Pop Hits	Pop Total	Fold Enrichment	Bonferroni	Benjamini	FDR
GOTERM_BP_FAT	GO:0010558~negative regulation of macromolecule biosynthetic process	19	4.20354	0.126386	3570, 2551, 29966, 4194, 5371, 53615, 221937, 9191, 387893, 23468, 9039, 8462, 9139, 8890, 4152, 3665, 64412, 10771, 3635	333	547	13528	1.41109	1	0.962055	89.943
GOTERM_BP_FAT	GO:0016481~negative regulation of transcription	16	3.53982	0.159542	2551, 29966, 4194, 5371, 53615, 221937, 9191, 387893, 23468, 9039, 8462, 9139, 4152, 3665, 64412, 10771	333	459	13528	1.41611	1	0.971173	94.7902
GOTERM_BP_FAT	GO:0009890~negative regulation of biosynthetic process	19	4.20354	0.170865	3570, 2551, 29966, 4194, 5371, 53615, 221937, 9191, 387893, 23468, 9039, 8462, 9139, 8890, 4152, 3665, 64412, 10771, 3635	333	573	13528	1.34706	1	0.971116	95.8631
GOTERM_BP_FAT	GO:0010629~negative regulation of gene expression	17	3.76106	0.175754	2551, 29966, 4194, 5371, 53615, 10978, 221937, 9191, 387893, 23468, 9039, 8462, 9139, 4152, 3665, 64412, 10771	333	504	13528	1.37028	1	0.971147	96.2588
GOTERM_BP_FAT	GO:0010605~negative regulation of macromolecule metabolic process	23	5.0885	0.191078	3570, 2551, 29966, 4194, 4436, 5371, 53615, 10978, 221937, 10755, 9191, 10393, 387893, 23468, 9039, 9139, 8462, 8890, 4152, 3665, 10771, 64412, 3635	333	734	13528	1.27298	1	0.972648	97.2807
GOTERM_BP_FAT	GO:0045934~negative regulation of nucleobase, nucleoside, nucleotide and nucleic acid metabolic process	17	3.76106	0.193378	2551, 29966, 4194, 4436, 5371, 53615, 221937, 9191, 387893, 23468, 9039, 8462, 9139, 4152, 3665, 64412, 10771	333	512	13528	1.34886	1	0.971212	97.4091
GOTERM_BP_FAT	GO:0051172~negative regulation of nitrogen compound metabolic process	17	3.76106	0.207754	2551, 29966, 4194, 4436, 5371, 53615, 221937, 9191, 387893, 23468, 9039, 8462, 9139, 4152, 3665, 64412, 10771	333	519	13528	1.33067	1	0.977087	98.0916
GOTERM_BP_FAT	GO:0031327~negative regulation of cellular biosynthetic process	18	3.9823	0.215836	2551, 29966, 4194, 5371, 53615, 221937, 9191, 387893, 23468, 9039, 8462, 9139, 8890, 4152, 3665, 64412, 10771, 3635	333	561	13528	1.30346	1	0.977036	98.3968
GOTERM_BP_FAT	GO:0045892~negative regulation of transcription, DNA-dependent	11	2.43363	0.377468	23468, 2551, 29966, 8462, 4194, 9139, 53615, 10771, 3665, 64412, 221937	333	356	13528	1.25526	1	0.99491	99.9683
GOTERM_BP_FAT	GO:0051253~negative regulation of RNA metabolic process	11	2.43363	0.397456	23468, 2551, 29966, 8462, 4194, 9139, 53615, 10771, 3665, 64412, 221937	333	362	13528	1.23445	1	0.995096	99.9818
GOTERM_BP_FAT	GO:0000122~negative regulation of transcription from RNA polymerase II promoter	8	1.76991	0.481053	2551, 29966, 8462, 4194, 53615, 10771, 3665, 64412	333	266	13528	1.22179	1	0.996919	99.9986
Annotation Cluster 22	Enrichment Score: 0.6281387225460876
Category	Term	Count	%	PValue	Genes	List Total	Pop Hits	Pop Total	Fold Enrichment	Bonferroni	Benjamini	FDR
GOTERM_BP_FAT	GO:0042176~regulation of protein catabolic process	4	0.884956	0.135035	10755, 4194, 406, 207	333	52	13528	3.12497	1	0.965865	91.5079
GOTERM_BP_FAT	GO:0009895~negative regulation of catabolic process	3	0.663717	0.229961	10755, 4194, 207	333	37	13528	3.29389	1	0.979549	98.823
GOTERM_BP_FAT	GO:0009894~regulation of catabolic process	4	0.884956	0.420228	10755, 4194, 406, 207	333	96	13528	1.69269	1	0.994977	99.9905
Annotation Cluster 23	Enrichment Score: 0.6128793494313798
Category	Term	Count	%	PValue	Genes	List Total	Pop Hits	Pop Total	Fold Enrichment	Bonferroni	Benjamini	FDR
GOTERM_BP_FAT	GO:0007250~activation of NF-kappaB-inducing kinase activity	3	0.663717	0.0391821	8517, 10892, 6885	333	13	13528	9.37491	1	0.938688	49.3116
KEGG_PATHWAY	hsa04660:T cell receptor signaling pathway	7	1.54867	0.0459141	10298, 8517, 4776, 10892, 6885, 207, 1739	124	108	5085	2.65793	0.997882	0.708128	42.1955
GOTERM_BP_FAT	GO:0050852~T cell receptor signaling pathway	3	0.663717	0.108441	8517, 10892, 6885	333	23	13528	5.29886	1	0.959517	85.7904
GOTERM_BP_FAT	GO:0032147~activation of protein kinase activity	6	1.32743	0.148819	8517, 10892, 2074, 8527, 6885, 56288	333	114	13528	2.13814	1	0.9693	93.5374
GOTERM_BP_FAT	GO:0050851~antigen receptor-mediated signaling pathway	3	0.663717	0.193787	8517, 10892, 6885	333	33	13528	3.69315	1	0.970523	97.4314
GOTERM_BP_FAT	GO:0002429~immune response-activating cell surface receptor signaling pathway	3	0.663717	0.24822	8517, 10892, 6885	333	39	13528	3.12497	1	0.981984	99.2173
GOTERM_BP_FAT	GO:0002768~immune response-regulating cell surface receptor signaling pathway	3	0.663717	0.275678	8517, 10892, 6885	333	42	13528	2.90176	1	0.98609	99.5842
GOTERM_BP_FAT	GO:0045860~positive regulation of protein kinase activity	8	1.76991	0.309095	8517, 10892, 2074, 8527, 6885, 56288, 207, 896	333	223	13528	1.45739	1	0.990865	99.8137
GOTERM_BP_FAT	GO:0002757~immune response-activating signal transduction	3	0.663717	0.3661	8517, 10892, 6885	333	52	13528	2.34373	1	0.994697	99.9569
GOTERM_BP_FAT	GO:0002764~immune response-regulating signal transduction	3	0.663717	0.401143	8517, 10892, 6885	333	56	13528	2.17632	1	0.994961	99.9836
GOTERM_BP_FAT	GO:0002253~activation of immune response	4	0.884956	0.407063	8517, 10892, 4179, 6885	333	94	13528	1.72871	1	0.995021	99.9862
GOTERM_BP_FAT	GO:0007249~I-kappaB kinase/NF-kappaB cascade	3	0.663717	0.460133	8517, 10892, 6885	333	63	13528	1.93451	1	0.996292	99.9972
GOTERM_BP_FAT	GO:0048584~positive regulation of response to stimulus	7	1.54867	0.524591	3570, 8517, 10892, 4179, 6885, 1012, 3665	333	236	13528	1.20497	1	0.997525	99.9997
GOTERM_BP_FAT	GO:0002684~positive regulation of immune system process	7	1.54867	0.537177	3570, 8517, 10892, 4179, 3606, 6885, 3635	333	238	13528	1.19484	1	0.997596	99.9998
GOTERM_BP_FAT	GO:0050778~positive regulation of immune response	4	0.884956	0.69484	8517, 10892, 4179, 6885	333	145	13528	1.12068	1	0.999521	100
Annotation Cluster 24	Enrichment Score: 0.6101729834485908
Category	Term	Count	%	PValue	Genes	List Total	Pop Hits	Pop Total	Fold Enrichment	Bonferroni	Benjamini	FDR
GOTERM_BP_FAT	GO:0030258~lipid modification	4	0.884956	0.239776	3032, 51, 5289, 79602	333	69	13528	2.35505	1	0.980767	99.0536
GOTERM_BP_FAT	GO:0019395~fatty acid oxidation	3	0.663717	0.24822	3032, 51, 79602	333	39	13528	3.12497	1	0.981984	99.2173
GOTERM_BP_FAT	GO:0034440~lipid oxidation	3	0.663717	0.24822	3032, 51, 79602	333	39	13528	3.12497	1	0.981984	99.2173
Annotation Cluster 25	Enrichment Score: 0.6056277006757141
Category	Term	Count	%	PValue	Genes	List Total	Pop Hits	Pop Total	Fold Enrichment	Bonferroni	Benjamini	FDR
KEGG_PATHWAY	hsa04630:Jak-STAT signaling pathway	8	1.76991	0.0805457	50615, 3570, 1387, 3716, 23529, 207, 1439, 896	124	155	5085	2.11655	0.999983	0.792273	62.4412
GOTERM_BP_FAT	GO:0019221~cytokine-mediated signaling pathway	4	0.884956	0.246351	3570, 3716, 23529, 1439	333	70	13528	2.32141	1	0.982477	99.1835
KEGG_PATHWAY	hsa04060:Cytokine-cytokine receptor interaction	6	1.32743	0.768282	50615, 3570, 3606, 3556, 23529, 1439	124	262	5085	0.939116	1	0.988376	100
Annotation Cluster 26	Enrichment Score: 0.5963075319125953
Category	Term	Count	%	PValue	Genes	List Total	Pop Hits	Pop Total	Fold Enrichment	Bonferroni	Benjamini	FDR
GOTERM_BP_FAT	GO:0006732~coenzyme metabolic process	8	1.76991	0.083018	1743, 4548, 31, 64779, 65220, 23597, 9054, 3421	333	153	13528	2.12416	1	0.959724	77.0831
GOTERM_BP_FAT	GO:0019674~NAD metabolic process	3	0.663717	0.124621	1743, 65220, 3421	333	25	13528	4.87495	1	0.963522	89.5921
GOTERM_BP_FAT	GO:0046496~nicotinamide nucleotide metabolic process	3	0.663717	0.25737	1743, 65220, 3421	333	40	13528	3.04685	1	0.983322	99.3644
GOTERM_BP_FAT	GO:0006769~nicotinamide metabolic process	3	0.663717	0.25737	1743, 65220, 3421	333	40	13528	3.04685	1	0.983322	99.3644
GOTERM_BP_FAT	GO:0009820~alkaloid metabolic process	3	0.663717	0.266524	1743, 65220, 3421	333	41	13528	2.97253	1	0.984541	99.4852
GOTERM_BP_FAT	GO:0019362~pyridine nucleotide metabolic process	3	0.663717	0.275678	1743, 65220, 3421	333	42	13528	2.90176	1	0.98609	99.5842
GOTERM_BP_FAT	GO:0006733~oxidoreduction coenzyme metabolic process	3	0.663717	0.3661	1743, 65220, 3421	333	52	13528	2.34373	1	0.994697	99.9569
GOTERM_BP_FAT	GO:0043603~cellular amide metabolic process	3	0.663717	0.401143	1743, 65220, 3421	333	56	13528	2.17632	1	0.994961	99.9836
GOTERM_BP_FAT	GO:0019748~secondary metabolic process	3	0.663717	0.581184	1743, 65220, 3421	333	79	13528	1.54271	1	0.998379	100
Annotation Cluster 27	Enrichment Score: 0.5752175330611305
Category	Term	Count	%	PValue	Genes	List Total	Pop Hits	Pop Total	Fold Enrichment	Bonferroni	Benjamini	FDR
GOTERM_BP_FAT	GO:0002028~regulation of sodium ion transport	3	0.663717	0.0449857	6546, 1760, 207	333	14	13528	8.70528	1	0.943998	54.2723
GOTERM_BP_FAT	GO:0010959~regulation of metal ion transport	3	0.663717	0.594843	6546, 1760, 207	333	81	13528	1.50462	1	0.998661	100
GOTERM_BP_FAT	GO:0043269~regulation of ion transport	3	0.663717	0.702863	6546, 1760, 207	333	99	13528	1.23105	1	0.999574	100
Annotation Cluster 28	Enrichment Score: 0.5613371807675932
Category	Term	Count	%	PValue	Genes	List Total	Pop Hits	Pop Total	Fold Enrichment	Bonferroni	Benjamini	FDR
GOTERM_BP_FAT	GO:0002250~adaptive immune response	5	1.10619	0.120628	4179, 3606, 4436, 2794, 3635	333	77	13528	2.63796	1	0.962668	88.7548
GOTERM_BP_FAT	GO:0002460~adaptive immune response based on somatic recombination of immune receptors built from immunoglobulin superfamily domains	5	1.10619	0.120628	4179, 3606, 4436, 2794, 3635	333	77	13528	2.63796	1	0.962668	88.7548
GOTERM_BP_FAT	GO:0002443~leukocyte mediated immunity	5	1.10619	0.160684	3570, 4179, 4436, 2794, 3635	333	86	13528	2.3619	1	0.969672	94.9093
GOTERM_BP_FAT	GO:0002449~lymphocyte mediated immunity	4	0.884956	0.246351	4179, 4436, 2794, 3635	333	70	13528	2.32141	1	0.982477	99.1835
GOTERM_BP_FAT	GO:0016064~immunoglobulin mediated immune response	3	0.663717	0.383728	4179, 4436, 3635	333	54	13528	2.25692	1	0.994986	99.9733
GOTERM_BP_FAT	GO:0019724~B cell mediated immunity	3	0.663717	0.401143	4179, 4436, 3635	333	56	13528	2.17632	1	0.994961	99.9836
GOTERM_BP_FAT	GO:0002252~immune effector process	5	1.10619	0.41822	3570, 4179, 4436, 2794, 3635	333	134	13528	1.51584	1	0.995233	99.99
GOTERM_BP_FAT	GO:0006955~immune response	14	3.09735	0.87127	51554, 3570, 8517, 4179, 10892, 2635, 3606, 4436, 54878, 2794, 3107, 3556, 3636, 3635	333	690	13528	0.824268	1	0.999978	100
Annotation Cluster 29	Enrichment Score: 0.556890238570742
Category	Term	Count	%	PValue	Genes	List Total	Pop Hits	Pop Total	Fold Enrichment	Bonferroni	Benjamini	FDR
GOTERM_BP_FAT	GO:0051249~regulation of lymphocyte activation	7	1.54867	0.156878	10892, 3606, 11146, 6885, 149041, 1209, 3635	333	148	13528	1.92143	1	0.972768	94.5024
GOTERM_BP_FAT	GO:0050863~regulation of T cell activation	6	1.32743	0.16053	10892, 3606, 11146, 6885, 149041, 1209	333	117	13528	2.08331	1	0.970719	94.8934
GOTERM_BP_FAT	GO:0032663~regulation of interleukin-2 production	3	0.663717	0.167198	10892, 11146, 6885	333	30	13528	4.06246	1	0.97083	95.5408
GOTERM_BP_FAT	GO:0002694~regulation of leukocyte activation	7	1.54867	0.223732	10892, 3606, 11146, 6885, 149041, 1209, 3635	333	166	13528	1.71309	1	0.978347	98.6502
GOTERM_BP_FAT	GO:0050865~regulation of cell activation	7	1.54867	0.260198	10892, 3606, 11146, 6885, 149041, 1209, 3635	333	175	13528	1.62498	1	0.983674	99.4043
GOTERM_BP_FAT	GO:0001817~regulation of cytokine production	7	1.54867	0.285333	3570, 1997, 10892, 3606, 11146, 6885, 3635	333	181	13528	1.57112	1	0.987191	99.669
GOTERM_BP_FAT	GO:0002683~negative regulation of immune system process	4	0.884956	0.333448	1997, 11146, 149041, 3635	333	83	13528	1.95781	1	0.992634	99.8988
GOTERM_BP_FAT	GO:0051250~negative regulation of lymphocyte activation	3	0.663717	0.383728	11146, 149041, 3635	333	54	13528	2.25692	1	0.994986	99.9733
GOTERM_BP_FAT	GO:0002695~negative regulation of leukocyte activation	3	0.663717	0.409763	11146, 149041, 3635	333	57	13528	2.13814	1	0.994957	99.9872
GOTERM_BP_FAT	GO:0050866~negative regulation of cell activation	3	0.663717	0.443614	11146, 149041, 3635	333	61	13528	1.99793	1	0.995626	99.9953
GOTERM_BP_FAT	GO:0045619~regulation of lymphocyte differentiation	3	0.663717	0.460133	149041, 1209, 3635	333	63	13528	1.93451	1	0.996292	99.9972
Annotation Cluster 30	Enrichment Score: 0.5282869572156074
Category	Term	Count	%	PValue	Genes	List Total	Pop Hits	Pop Total	Fold Enrichment	Bonferroni	Benjamini	FDR
GOTERM_BP_FAT	GO:0051329~interphase of mitotic cell cycle	5	1.10619	0.246686	10393, 10926, 5424, 2935, 207	333	103	13528	1.97207	1	0.982028	99.1897
GOTERM_BP_FAT	GO:0051325~interphase	5	1.10619	0.262842	10393, 10926, 5424, 2935, 207	333	106	13528	1.91626	1	0.983962	99.4395
GOTERM_BP_FAT	GO:0000082~G1/S transition of mitotic cell cycle	3	0.663717	0.401143	10926, 2935, 207	333	56	13528	2.17632	1	0.994961	99.9836
Annotation Cluster 31	Enrichment Score: 0.5179609530201463
Category	Term	Count	%	PValue	Genes	List Total	Pop Hits	Pop Total	Fold Enrichment	Bonferroni	Benjamini	FDR
KEGG_PATHWAY	hsa04662:B cell receptor signaling pathway	6	1.32743	0.0343162	8517, 4776, 10892, 207, 5879, 3635	124	75	5085	3.28065	0.989687	0.782333	33.449
GOTERM_BP_FAT	GO:0032147~activation of protein kinase activity	6	1.32743	0.148819	8517, 10892, 2074, 8527, 6885, 56288	333	114	13528	2.13814	1	0.9693	93.5374
GOTERM_BP_FAT	GO:0033674~positive regulation of kinase activity	9	1.99115	0.208676	8517, 10892, 2074, 8527, 6885, 56288, 207, 5879, 896	333	231	13528	1.58278	1	0.976747	98.129
GOTERM_BP_FAT	GO:0043085~positive regulation of catalytic activity	17	3.76106	0.209336	8517, 5744, 10892, 2935, 4436, 2074, 5371, 6885, 207, 51107, 10393, 23385, 8527, 56288, 5879, 896, 23786	333	520	13528	1.32811	1	0.976284	98.1553
KEGG_PATHWAY	hsa04620:Toll-like receptor signaling pathway	5	1.10619	0.22761	8517, 6885, 207, 5879, 3665	124	101	5085	2.0301	1	0.863327	95.0794
GOTERM_BP_FAT	GO:0051347~positive regulation of transferase activity	9	1.99115	0.238248	8517, 10892, 2074, 8527, 6885, 56288, 207, 5879, 896	333	240	13528	1.52342	1	0.981416	99.0207
KEGG_PATHWAY	hsa05212:Pancreatic cancer	4	0.884956	0.252386	8517, 3716, 207, 5879	124	72	5085	2.27823	1	0.851205	96.6356
GOTERM_BP_FAT	GO:0044093~positive regulation of molecular function	18	3.9823	0.27321	8517, 5744, 10892, 2935, 4436, 2074, 5371, 6885, 207, 51107, 2068, 10393, 23385, 8527, 56288, 5879, 896, 23786	333	586	13528	1.24786	1	0.985894	99.5594
GOTERM_BP_FAT	GO:0045860~positive regulation of protein kinase activity	8	1.76991	0.309095	8517, 10892, 2074, 8527, 6885, 56288, 207, 896	333	223	13528	1.45739	1	0.990865	99.8137
GOTERM_BP_FAT	GO:0042325~regulation of phosphorylation	13	2.87611	0.473996	8517, 3570, 10892, 2074, 6885, 207, 23529, 8812, 11146, 8527, 56288, 5879, 896	333	466	13528	1.1333	1	0.996717	99.9982
GOTERM_BP_FAT	GO:0043549~regulation of kinase activity	10	2.21239	0.515903	8517, 8812, 10892, 2074, 8527, 6885, 56288, 207, 5879, 896	333	357	13528	1.13794	1	0.997424	99.9996
GOTERM_BP_FAT	GO:0051174~regulation of phosphorus metabolic process	13	2.87611	0.530215	8517, 3570, 10892, 2074, 6885, 207, 23529, 8812, 11146, 8527, 56288, 5879, 896	333	485	13528	1.08891	1	0.997628	99.9997
GOTERM_BP_FAT	GO:0019220~regulation of phosphate metabolic process	13	2.87611	0.530215	8517, 3570, 10892, 2074, 6885, 207, 23529, 8812, 11146, 8527, 56288, 5879, 896	333	485	13528	1.08891	1	0.997628	99.9997
GOTERM_BP_FAT	GO:0051338~regulation of transferase activity	10	2.21239	0.565137	8517, 8812, 10892, 2074, 8527, 6885, 56288, 207, 5879, 896	333	372	13528	1.09206	1	0.998117	99.9999
GOTERM_BP_FAT	GO:0045859~regulation of protein kinase activity	9	1.99115	0.61494	8517, 8812, 10892, 2074, 8527, 6885, 56288, 207, 896	333	345	13528	1.05977	1	0.998882	100
KEGG_PATHWAY	hsa04062:Chemokine signaling pathway	4	0.884956	0.837613	8517, 56288, 207, 5879	124	187	5085	0.877178	1	0.992994	100
Annotation Cluster 32	Enrichment Score: 0.4978221843501279
Category	Term	Count	%	PValue	Genes	List Total	Pop Hits	Pop Total	Fold Enrichment	Bonferroni	Benjamini	FDR
GOTERM_BP_FAT	GO:0070647~protein modification by small protein conjugation or removal	8	1.76991	0.0993367	54623, 7345, 9039, 59343, 83734, 2935, 29843, 207	333	160	13528	2.03123	1	0.957854	83.1116
GOTERM_BP_FAT	GO:0032446~protein modification by small protein conjugation	5	1.10619	0.407153	54623, 9039, 83734, 2935, 207	333	132	13528	1.53881	1	0.99488	99.9862
GOTERM_BP_FAT	GO:0016567~protein ubiquitination	3	0.663717	0.793718	54623, 2935, 207	333	119	13528	1.02415	1	0.999898	100
Annotation Cluster 33	Enrichment Score: 0.47417213237124123
Category	Term	Count	%	PValue	Genes	List Total	Pop Hits	Pop Total	Fold Enrichment	Bonferroni	Benjamini	FDR
GOTERM_BP_FAT	GO:0042981~regulation of apoptosis	26	5.75221	0.132762	57491, 8517, 3570, 637, 10892, 2935, 4436, 2074, 6885, 5371, 23529, 207, 1012, 51107, 2068, 9191, 57680, 10296, 399687, 80781, 23385, 1613, 6651, 5879, 3635, 23786	333	804	13528	1.31373	1	0.966747	91.1206
GOTERM_BP_FAT	GO:0043067~regulation of programmed cell death	26	5.75221	0.143438	57491, 8517, 3570, 637, 10892, 2935, 4436, 2074, 6885, 5371, 23529, 207, 1012, 51107, 2068, 9191, 57680, 10296, 399687, 80781, 23385, 1613, 6651, 5879, 3635, 23786	333	812	13528	1.30079	1	0.967577	92.8065
GOTERM_BP_FAT	GO:0010941~regulation of cell death	26	5.75221	0.146731	57491, 8517, 3570, 637, 10892, 2935, 4436, 2074, 6885, 5371, 23529, 207, 1012, 51107, 2068, 9191, 57680, 10296, 399687, 80781, 23385, 1613, 6651, 5879, 3635, 23786	333	815	13528	1.296	1	0.968941	93.2625
GOTERM_BP_FAT	GO:0048872~homeostasis of number of cells	5	1.10619	0.230762	2068, 10296, 8517, 5316, 207	333	100	13528	2.03123	1	0.979214	98.8436
GOTERM_BP_FAT	GO:0030218~erythrocyte differentiation	3	0.663717	0.284826	2068, 10296, 5316	333	43	13528	2.83428	1	0.987471	99.665
GOTERM_BP_FAT	GO:0034101~erythrocyte homeostasis	3	0.663717	0.339309	2068, 10296, 5316	333	49	13528	2.48722	1	0.992697	99.9129
GOTERM_BP_FAT	GO:0043066~negative regulation of apoptosis	11	2.43363	0.372181	2068, 10296, 57680, 399687, 10892, 4436, 6885, 6651, 23529, 1012, 207	333	354	13528	1.26235	1	0.995091	99.9634
GOTERM_BP_FAT	GO:0043069~negative regulation of programmed cell death	11	2.43363	0.384518	2068, 10296, 57680, 399687, 10892, 4436, 6885, 6651, 23529, 1012, 207	333	359	13528	1.24477	1	0.994896	99.9739
GOTERM_BP_FAT	GO:0060548~negative regulation of cell death	11	2.43363	0.39323	2068, 10296, 57680, 399687, 10892, 4436, 6885, 6651, 23529, 1012, 207	333	360	13528	1.24131	1	0.995037	99.9795
GOTERM_BP_FAT	GO:0030099~myeloid cell differentiation	4	0.884956	0.400448	2068, 10296, 5316, 5371	333	93	13528	1.7473	1	0.9952	99.9833
GOTERM_BP_FAT	GO:0030097~hemopoiesis	7	1.54867	0.524591	2068, 10296, 10892, 4436, 5316, 5371, 23529	333	236	13528	1.20497	1	0.997525	99.9997
GOTERM_BP_FAT	GO:0048534~hemopoietic or lymphoid organ development	7	1.54867	0.617957	2068, 10296, 10892, 4436, 5316, 5371, 23529	333	260	13528	1.09374	1	0.998885	100
GOTERM_BP_FAT	GO:0002520~immune system development	7	1.54867	0.674909	2068, 10296, 10892, 4436, 5316, 5371, 23529	333	276	13528	1.03033	1	0.999417	100
GOTERM_BP_FAT	GO:0006916~anti-apoptosis	5	1.10619	0.748345	399687, 10892, 6651, 1012, 207	333	206	13528	0.986035	1	0.999751	100
Annotation Cluster 34	Enrichment Score: 0.43208009020473087
Category	Term	Count	%	PValue	Genes	List Total	Pop Hits	Pop Total	Fold Enrichment	Bonferroni	Benjamini	FDR
GOTERM_BP_FAT	GO:0016573~histone acetylation	3	0.663717	0.330298	1387, 53615, 79595	333	48	13528	2.53904	1	0.992452	99.8903
GOTERM_BP_FAT	GO:0016570~histone modification	5	1.10619	0.351382	54623, 79723, 1387, 53615, 79595	333	122	13528	1.66494	1	0.993312	99.9363
GOTERM_BP_FAT	GO:0006473~protein amino acid acetylation	3	0.663717	0.3661	1387, 53615, 79595	333	52	13528	2.34373	1	0.994697	99.9569
GOTERM_BP_FAT	GO:0016569~covalent chromatin modification	5	1.10619	0.373744	54623, 79723, 1387, 53615, 79595	333	126	13528	1.61209	1	0.995067	99.9649
GOTERM_BP_FAT	GO:0043543~protein amino acid acylation	3	0.663717	0.43525	1387, 53615, 79595	333	60	13528	2.03123	1	0.995375	99.994
Annotation Cluster 35	Enrichment Score: 0.4192275066129802
Category	Term	Count	%	PValue	Genes	List Total	Pop Hits	Pop Total	Fold Enrichment	Bonferroni	Benjamini	FDR
GOTERM_BP_FAT	GO:0001525~angiogenesis	6	1.32743	0.298409	10163, 3606, 5316, 80781, 6885, 1012	333	148	13528	1.64694	1	0.989245	99.7582
GOTERM_BP_FAT	GO:0001568~blood vessel development	8	1.76991	0.401315	10163, 3606, 11146, 5316, 80781, 6885, 1012, 207	333	245	13528	1.32652	1	0.994823	99.9837
GOTERM_BP_FAT	GO:0048514~blood vessel morphogenesis	7	1.54867	0.417306	10163, 3606, 11146, 5316, 80781, 6885, 1012	333	211	13528	1.34774	1	0.995297	99.9897
GOTERM_BP_FAT	GO:0001944~vasculature development	8	1.76991	0.421053	10163, 3606, 11146, 5316, 80781, 6885, 1012, 207	333	251	13528	1.29481	1	0.994904	99.9908
Annotation Cluster 36	Enrichment Score: 0.41241161863910375
Category	Term	Count	%	PValue	Genes	List Total	Pop Hits	Pop Total	Fold Enrichment	Bonferroni	Benjamini	FDR
GOTERM_BP_FAT	GO:0051249~regulation of lymphocyte activation	7	1.54867	0.156878	10892, 3606, 11146, 6885, 149041, 1209, 3635	333	148	13528	1.92143	1	0.972768	94.5024
GOTERM_BP_FAT	GO:0050863~regulation of T cell activation	6	1.32743	0.16053	10892, 3606, 11146, 6885, 149041, 1209	333	117	13528	2.08331	1	0.970719	94.8934
GOTERM_BP_FAT	GO:0002694~regulation of leukocyte activation	7	1.54867	0.223732	10892, 3606, 11146, 6885, 149041, 1209, 3635	333	166	13528	1.71309	1	0.978347	98.6502
GOTERM_BP_FAT	GO:0050865~regulation of cell activation	7	1.54867	0.260198	10892, 3606, 11146, 6885, 149041, 1209, 3635	333	175	13528	1.62498	1	0.983674	99.4043
GOTERM_BP_FAT	GO:0001817~regulation of cytokine production	7	1.54867	0.285333	3570, 1997, 10892, 3606, 11146, 6885, 3635	333	181	13528	1.57112	1	0.987191	99.669
GOTERM_BP_FAT	GO:0001819~positive regulation of cytokine production	4	0.884956	0.380485	3570, 10892, 3606, 6885	333	90	13528	1.80554	1	0.994856	99.9708
GOTERM_BP_FAT	GO:0051251~positive regulation of lymphocyte activation	4	0.884956	0.426775	10892, 3606, 6885, 3635	333	97	13528	1.67524	1	0.995101	99.9922
GOTERM_BP_FAT	GO:0002696~positive regulation of leukocyte activation	4	0.884956	0.484378	10892, 3606, 6885, 3635	333	106	13528	1.533	1	0.997006	99.9987
GOTERM_BP_FAT	GO:0050867~positive regulation of cell activation	4	0.884956	0.515169	10892, 3606, 6885, 3635	333	111	13528	1.46395	1	0.997461	99.9995
GOTERM_BP_FAT	GO:0002684~positive regulation of immune system process	7	1.54867	0.537177	3570, 8517, 10892, 4179, 3606, 6885, 3635	333	238	13528	1.19484	1	0.997596	99.9998
GOTERM_BP_FAT	GO:0051240~positive regulation of multicellular organismal process	7	1.54867	0.555828	3570, 10892, 3606, 6885, 57678, 207, 3908	333	244	13528	1.16546	1	0.997901	99.9999
GOTERM_BP_FAT	GO:0050870~positive regulation of T cell activation	3	0.663717	0.56007	10892, 3606, 6885	333	76	13528	1.6036	1	0.997997	99.9999
GOTERM_BP_FAT	GO:0050670~regulation of lymphocyte proliferation	3	0.663717	0.608166	3606, 11146, 3635	333	83	13528	1.46836	1	0.998862	100
GOTERM_BP_FAT	GO:0032944~regulation of mononuclear cell proliferation	3	0.663717	0.614702	3606, 11146, 3635	333	84	13528	1.45088	1	0.998907	100
GOTERM_BP_FAT	GO:0070663~regulation of leukocyte proliferation	3	0.663717	0.614702	3606, 11146, 3635	333	84	13528	1.45088	1	0.998907	100
Annotation Cluster 37	Enrichment Score: 0.36527785353039377
Category	Term	Count	%	PValue	Genes	List Total	Pop Hits	Pop Total	Fold Enrichment	Bonferroni	Benjamini	FDR
GOTERM_BP_FAT	GO:0010740~positive regulation of protein kinase cascade	6	1.32743	0.390711	3570, 347734, 56674, 10892, 6885, 23529	333	167	13528	1.45957	1	0.994972	99.978
GOTERM_BP_FAT	GO:0010627~regulation of protein kinase cascade	8	1.76991	0.414742	3570, 347734, 56674, 10892, 2074, 6885, 23529, 207	333	249	13528	1.30521	1	0.995229	99.9889
GOTERM_BP_FAT	GO:0010647~positive regulation of cell communication	10	2.21239	0.418986	10755, 3570, 347734, 56674, 10892, 6885, 23529, 1012, 5879, 3908	333	329	13528	1.23479	1	0.995015	99.9902
GOTERM_BP_FAT	GO:0043123~positive regulation of I-kappaB kinase/NF-kappaB cascade	4	0.884956	0.426775	347734, 56674, 10892, 6885	333	97	13528	1.67524	1	0.995101	99.9922
GOTERM_BP_FAT	GO:0009967~positive regulation of signal transduction	9	1.99115	0.452443	10755, 3570, 347734, 56674, 10892, 6885, 23529, 1012, 5879	333	295	13528	1.2394	1	0.995898	99.9964
GOTERM_BP_FAT	GO:0043122~regulation of I-kappaB kinase/NF-kappaB cascade	4	0.884956	0.490612	347734, 56674, 10892, 6885	333	107	13528	1.51868	1	0.997152	99.999
Annotation Cluster 38	Enrichment Score: 0.338947797406842
Category	Term	Count	%	PValue	Genes	List Total	Pop Hits	Pop Total	Fold Enrichment	Bonferroni	Benjamini	FDR
GOTERM_BP_FAT	GO:0006796~phosphate metabolic process	26	5.75221	0.437588	1196, 146057, 1760, 26750, 23552, 2074, 5371, 984, 1024, 10298, 57410, 5289, 3636, 3635, 25930, 4436, 5607, 6885, 3716, 207, 80895, 9150, 10494, 65220, 9605, 1613	333	973	13528	1.08555	1	0.995426	99.9944
GOTERM_BP_FAT	GO:0006793~phosphorus metabolic process	26	5.75221	0.437588	1196, 146057, 1760, 26750, 23552, 2074, 5371, 984, 1024, 10298, 57410, 5289, 3636, 3635, 25930, 4436, 5607, 6885, 3716, 207, 80895, 9150, 10494, 65220, 9605, 1613	333	973	13528	1.08555	1	0.995426	99.9944
GOTERM_BP_FAT	GO:0006468~protein amino acid phosphorylation	18	3.9823	0.463164	1196, 146057, 1760, 23552, 26750, 2074, 5607, 5371, 6885, 3716, 207, 1024, 984, 10298, 57410, 10494, 5289, 1613	333	667	13528	1.09632	1	0.996274	99.9974
GOTERM_BP_FAT	GO:0016310~phosphorylation	21	4.64602	0.496986	1196, 146057, 1760, 23552, 4436, 26750, 2074, 5607, 6885, 5371, 3716, 207, 984, 1024, 10298, 57410, 10494, 5289, 9605, 1613, 65220	333	800	13528	1.0664	1	0.997298	99.9992
Annotation Cluster 39	Enrichment Score: 0.32458487249844714
Category	Term	Count	%	PValue	Genes	List Total	Pop Hits	Pop Total	Fold Enrichment	Bonferroni	Benjamini	FDR
GOTERM_BP_FAT	GO:0045860~positive regulation of protein kinase activity	8	1.76991	0.309095	8517, 10892, 2074, 8527, 6885, 56288, 207, 896	333	223	13528	1.45739	1	0.990865	99.8137
GOTERM_BP_FAT	GO:0010627~regulation of protein kinase cascade	8	1.76991	0.414742	3570, 347734, 56674, 10892, 2074, 6885, 23529, 207	333	249	13528	1.30521	1	0.995229	99.9889
GOTERM_BP_FAT	GO:0046328~regulation of JNK cascade	3	0.663717	0.476364	2074, 6885, 207	333	65	13528	1.87498	1	0.996757	99.9983
GOTERM_BP_FAT	GO:0043408~regulation of MAPKKK cascade	4	0.884956	0.502968	3570, 2074, 6885, 207	333	109	13528	1.49081	1	0.997493	99.9993
GOTERM_BP_FAT	GO:0070302~regulation of stress-activated protein kinase signaling pathway	3	0.663717	0.507918	2074, 6885, 207	333	69	13528	1.76629	1	0.997495	99.9994
GOTERM_BP_FAT	GO:0080135~regulation of cellular response to stress	3	0.663717	0.723351	2074, 6885, 207	333	103	13528	1.18324	1	0.999662	100
Annotation Cluster 40	Enrichment Score: 0.2862822503686646
Category	Term	Count	%	PValue	Genes	List Total	Pop Hits	Pop Total	Fold Enrichment	Bonferroni	Benjamini	FDR
GOTERM_BP_FAT	GO:0032270~positive regulation of cellular protein metabolic process	8	1.76991	0.348216	51098, 10393, 3570, 83734, 5371, 23529, 207, 896	333	233	13528	1.39484	1	0.993362	99.9308
GOTERM_BP_FAT	GO:0051247~positive regulation of protein metabolic process	8	1.76991	0.388958	51098, 10393, 3570, 83734, 5371, 23529, 207, 896	333	243	13528	1.33744	1	0.994974	99.9769
GOTERM_BP_FAT	GO:0042327~positive regulation of phosphorylation	4	0.884956	0.426775	3570, 11146, 23529, 896	333	97	13528	1.67524	1	0.995101	99.9922
GOTERM_BP_FAT	GO:0010562~positive regulation of phosphorus metabolic process	4	0.884956	0.446253	3570, 11146, 23529, 896	333	100	13528	1.62498	1	0.995697	99.9957
GOTERM_BP_FAT	GO:0045937~positive regulation of phosphate metabolic process	4	0.884956	0.446253	3570, 11146, 23529, 896	333	100	13528	1.62498	1	0.995697	99.9957
GOTERM_BP_FAT	GO:0031401~positive regulation of protein modification process	6	1.32743	0.488577	10393, 3570, 83734, 5371, 23529, 896	333	187	13528	1.30346	1	0.997133	99.9989
GOTERM_BP_FAT	GO:0010604~positive regulation of macromolecule metabolic process	22	4.86726	0.535837	3570, 29966, 83734, 6257, 2074, 5371, 207, 1012, 23529, 221937, 2068, 51098, 10393, 4901, 57680, 1997, 64210, 1387, 406, 11146, 5316, 896	333	857	13528	1.04287	1	0.997604	99.9998
GOTERM_BP_FAT	GO:0032268~regulation of cellular protein metabolic process	12	2.65487	0.618615	10755, 51098, 10393, 3570, 9470, 83734, 8890, 2074, 5371, 23529, 207, 896	333	474	13528	1.02847	1	0.998869	100
GOTERM_BP_FAT	GO:0001934~positive regulation of protein amino acid phosphorylation	3	0.663717	0.646131	3570, 23529, 896	333	89	13528	1.36937	1	0.999168	100
GOTERM_BP_FAT	GO:0031399~regulation of protein modification process	7	1.54867	0.7351	10393, 3570, 83734, 2074, 5371, 23529, 896	333	295	13528	0.963974	1	0.999711	100
GOTERM_BP_FAT	GO:0001932~regulation of protein amino acid phosphorylation	4	0.884956	0.801177	3570, 2074, 23529, 896	333	173	13528	0.939298	1	0.999912	100
Annotation Cluster 41	Enrichment Score: 0.28624409454442945
Category	Term	Count	%	PValue	Genes	List Total	Pop Hits	Pop Total	Fold Enrichment	Bonferroni	Benjamini	FDR
GOTERM_BP_FAT	GO:0001894~tissue homeostasis	3	0.663717	0.460133	5744, 31, 5879	333	63	13528	1.93451	1	0.996292	99.9972
GOTERM_BP_FAT	GO:0060249~anatomical structure homeostasis	4	0.884956	0.484378	3305, 5744, 31, 5879	333	106	13528	1.533	1	0.997006	99.9987
GOTERM_BP_FAT	GO:0048871~multicellular organismal homeostasis	3	0.663717	0.621154	5744, 31, 5879	333	85	13528	1.43381	1	0.998863	100
Annotation Cluster 42	Enrichment Score: 0.26529517201576347
Category	Term	Count	%	PValue	Genes	List Total	Pop Hits	Pop Total	Fold Enrichment	Bonferroni	Benjamini	FDR
GOTERM_BP_FAT	GO:0009100~glycoprotein metabolic process	7	1.54867	0.377337	29940, 30815, 10585, 23385, 6484, 6487, 51107	333	202	13528	1.40778	1	0.995061	99.9682
GOTERM_BP_FAT	GO:0009101~glycoprotein biosynthetic process	5	1.10619	0.545473	29940, 30815, 10585, 6484, 6487	333	158	13528	1.28559	1	0.997742	99.9998
GOTERM_BP_FAT	GO:0070085~glycosylation	4	0.884956	0.611891	30815, 10585, 6484, 6487	333	128	13528	1.26952	1	0.998879	100
GOTERM_BP_FAT	GO:0043413~biopolymer glycosylation	4	0.884956	0.611891	30815, 10585, 6484, 6487	333	128	13528	1.26952	1	0.998879	100
GOTERM_BP_FAT	GO:0006486~protein amino acid glycosylation	4	0.884956	0.611891	30815, 10585, 6484, 6487	333	128	13528	1.26952	1	0.998879	100
Annotation Cluster 43	Enrichment Score: 0.2600876638162435
Category	Term	Count	%	PValue	Genes	List Total	Pop Hits	Pop Total	Fold Enrichment	Bonferroni	Benjamini	FDR
GOTERM_BP_FAT	GO:0001558~regulation of cell growth	7	1.54867	0.3423	9166, 5607, 79602, 5371, 1012, 207, 984	333	194	13528	1.46584	1	0.992853	99.9194
GOTERM_BP_FAT	GO:0032535~regulation of cellular component size	8	1.76991	0.50614	11034, 5607, 79602, 8527, 5371, 207, 5879, 6709	333	271	13528	1.19925	1	0.997558	99.9994
GOTERM_BP_FAT	GO:0045792~negative regulation of cell size	3	0.663717	0.702863	79602, 5371, 207	333	99	13528	1.23105	1	0.999574	100
GOTERM_BP_FAT	GO:0008361~regulation of cell size	5	1.10619	0.748345	5607, 79602, 8527, 5371, 207	333	206	13528	0.986035	1	0.999751	100
Annotation Cluster 44	Enrichment Score: 0.2573330221852846
Category	Term	Count	%	PValue	Genes	List Total	Pop Hits	Pop Total	Fold Enrichment	Bonferroni	Benjamini	FDR
GOTERM_BP_FAT	GO:0051270~regulation of cell motion	7	1.54867	0.338859	3570, 80781, 56288, 1012, 207, 5879, 3908	333	193	13528	1.47343	1	0.992872	99.9119
GOTERM_BP_FAT	GO:0030334~regulation of cell migration	6	1.32743	0.400463	3570, 80781, 1012, 207, 5879, 3908	333	169	13528	1.44229	1	0.995053	99.9833
GOTERM_BP_FAT	GO:0040012~regulation of locomotion	6	1.32743	0.511563	3570, 80781, 1012, 207, 5879, 3908	333	192	13528	1.26952	1	0.997443	99.9995
GOTERM_BP_FAT	GO:0030335~positive regulation of cell migration	3	0.663717	0.646131	3570, 80781, 1012	333	89	13528	1.36937	1	0.999168	100
GOTERM_BP_FAT	GO:0051272~positive regulation of cell motion	3	0.663717	0.697548	3570, 80781, 1012	333	98	13528	1.24361	1	0.999535	100
GOTERM_BP_FAT	GO:0040017~positive regulation of locomotion	3	0.663717	0.697548	3570, 80781, 1012	333	98	13528	1.24361	1	0.999535	100
KEGG_PATHWAY	hsa04510:Focal adhesion	5	1.10619	0.723967	10298, 207, 5879, 896, 3908	124	201	5085	1.0201	1	0.981956	100
Annotation Cluster 45	Enrichment Score: 0.2503148320281204
Category	Term	Count	%	PValue	Genes	List Total	Pop Hits	Pop Total	Fold Enrichment	Bonferroni	Benjamini	FDR
GOTERM_BP_FAT	GO:0030032~lamellipodium assembly	3	0.663717	0.0574565	10163, 1012, 5879	333	16	13528	7.61712	1	0.945212	63.4288
GOTERM_BP_FAT	GO:0030031~cell projection assembly	3	0.663717	0.608166	10163, 1012, 5879	333	83	13528	1.46836	1	0.998862	100
GOTERM_BP_FAT	GO:0006928~cell motion	10	2.21239	0.829276	10298, 11034, 10755, 3570, 10163, 2622, 4436, 7171, 1012, 5879	333	475	13528	0.855255	1	0.999947	100
GOTERM_BP_FAT	GO:0007264~small GTPase mediated signal transduction	6	1.32743	0.872894	51277, 10163, 53917, 1796, 1012, 5879	333	305	13528	0.799173	1	0.999979	100
GOTERM_BP_FAT	GO:0051674~localization of cell	6	1.32743	0.87642	10755, 3570, 10163, 2622, 1012, 5879	333	307	13528	0.793967	1	0.999981	100
GOTERM_BP_FAT	GO:0048870~cell motility	6	1.32743	0.87642	10755, 3570, 10163, 2622, 1012, 5879	333	307	13528	0.793967	1	0.999981	100
GOTERM_BP_FAT	GO:0016477~cell migration	5	1.10619	0.910647	10755, 3570, 10163, 1012, 5879	333	276	13528	0.735953	1	0.999993	100
Annotation Cluster 46	Enrichment Score: 0.24712331592539064
Category	Term	Count	%	PValue	Genes	List Total	Pop Hits	Pop Total	Fold Enrichment	Bonferroni	Benjamini	FDR
GOTERM_BP_FAT	GO:0006919~activation of caspase activity	3	0.663717	0.383728	2935, 5371, 23786	333	54	13528	2.25692	1	0.994986	99.9733
GOTERM_BP_FAT	GO:0043280~positive regulation of caspase activity	3	0.663717	0.426819	2935, 5371, 23786	333	59	13528	2.06566	1	0.994966	99.9922
GOTERM_BP_FAT	GO:0010952~positive regulation of peptidase activity	3	0.663717	0.426819	2935, 5371, 23786	333	59	13528	2.06566	1	0.994966	99.9922
GOTERM_BP_FAT	GO:0043281~regulation of caspase activity	3	0.663717	0.581184	2935, 5371, 23786	333	79	13528	1.54271	1	0.998379	100
GOTERM_BP_FAT	GO:0052548~regulation of endopeptidase activity	3	0.663717	0.601546	2935, 5371, 23786	333	82	13528	1.48627	1	0.998782	100
GOTERM_BP_FAT	GO:0052547~regulation of peptidase activity	3	0.663717	0.627523	2935, 5371, 23786	333	86	13528	1.41714	1	0.998963	100
GOTERM_BP_FAT	GO:0051345~positive regulation of hydrolase activity	4	0.884956	0.819436	2935, 4436, 5371, 23786	333	179	13528	0.907813	1	0.999936	100
GOTERM_BP_FAT	GO:0051336~regulation of hydrolase activity	7	1.54867	0.839023	79735, 115704, 2935, 4436, 5371, 23786, 129049	333	337	13528	0.843835	1	0.999954	100
Annotation Cluster 47	Enrichment Score: 0.24430194257546717
Category	Term	Count	%	PValue	Genes	List Total	Pop Hits	Pop Total	Fold Enrichment	Bonferroni	Benjamini	FDR
GOTERM_BP_FAT	GO:0030183~B cell differentiation	3	0.663717	0.330298	10892, 4436, 23529	333	48	13528	2.53904	1	0.992452	99.8903
GOTERM_BP_FAT	GO:0030098~lymphocyte differentiation	4	0.884956	0.465464	10892, 4436, 5316, 23529	333	103	13528	1.57766	1	0.996314	99.9976
GOTERM_BP_FAT	GO:0030097~hemopoiesis	7	1.54867	0.524591	2068, 10296, 10892, 4436, 5316, 5371, 23529	333	236	13528	1.20497	1	0.997525	99.9997
GOTERM_BP_FAT	GO:0046649~lymphocyte activation	6	1.32743	0.543595	50615, 10892, 4436, 5316, 23529, 896	333	199	13528	1.22486	1	0.997728	99.9998
GOTERM_BP_FAT	GO:0045321~leukocyte activation	7	1.54867	0.548995	50615, 10892, 4436, 7551, 5316, 23529, 896	333	242	13528	1.17509	1	0.99776	99.9999
GOTERM_BP_FAT	GO:0042113~B cell activation	3	0.663717	0.56007	10892, 4436, 23529	333	76	13528	1.6036	1	0.997997	99.9999
GOTERM_BP_FAT	GO:0048534~hemopoietic or lymphoid organ development	7	1.54867	0.617957	2068, 10296, 10892, 4436, 5316, 5371, 23529	333	260	13528	1.09374	1	0.998885	100
GOTERM_BP_FAT	GO:0002521~leukocyte differentiation	4	0.884956	0.62756	10892, 4436, 5316, 23529	333	131	13528	1.24045	1	0.998936	100
GOTERM_BP_FAT	GO:0002520~immune system development	7	1.54867	0.674909	2068, 10296, 10892, 4436, 5316, 5371, 23529	333	276	13528	1.03033	1	0.999417	100
GOTERM_BP_FAT	GO:0001775~cell activation	7	1.54867	0.710767	50615, 10892, 4436, 7551, 5316, 23529, 896	333	287	13528	0.990845	1	0.999599	100
GOTERM_BP_FAT	GO:0042110~T cell activation	3	0.663717	0.819206	10892, 5316, 896	333	126	13528	0.967253	1	0.999937	100
Annotation Cluster 48	Enrichment Score: 0.2408290026398851
Category	Term	Count	%	PValue	Genes	List Total	Pop Hits	Pop Total	Fold Enrichment	Bonferroni	Benjamini	FDR
GOTERM_BP_FAT	GO:0016485~protein processing	4	0.884956	0.521209	5744, 4179, 23385, 51107	333	112	13528	1.45088	1	0.997515	99.9996
GOTERM_BP_FAT	GO:0051604~protein maturation	4	0.884956	0.579257	5744, 4179, 23385, 51107	333	122	13528	1.33195	1	0.998366	100
GOTERM_BP_FAT	GO:0051605~protein maturation by peptide bond cleavage	3	0.663717	0.627523	4179, 23385, 51107	333	86	13528	1.41714	1	0.998963	100
Annotation Cluster 49	Enrichment Score: 0.2273676849851067
Category	Term	Count	%	PValue	Genes	List Total	Pop Hits	Pop Total	Fold Enrichment	Bonferroni	Benjamini	FDR
GOTERM_BP_FAT	GO:0008064~regulation of actin polymerization or depolymerization	3	0.663717	0.443614	11034, 5879, 6709	333	61	13528	1.99793	1	0.995626	99.9953
GOTERM_BP_FAT	GO:0030832~regulation of actin filament length	3	0.663717	0.460133	11034, 5879, 6709	333	63	13528	1.93451	1	0.996292	99.9972
GOTERM_BP_FAT	GO:0032535~regulation of cellular component size	8	1.76991	0.50614	11034, 5607, 79602, 8527, 5371, 207, 5879, 6709	333	271	13528	1.19925	1	0.997558	99.9994
GOTERM_BP_FAT	GO:0010638~positive regulation of organelle organization	3	0.663717	0.608166	11034, 5371, 5879	333	83	13528	1.46836	1	0.998862	100
GOTERM_BP_FAT	GO:0033043~regulation of organelle organization	6	1.32743	0.619087	11034, 348235, 10393, 5371, 5879, 6709	333	217	13528	1.12326	1	0.998849	100
GOTERM_BP_FAT	GO:0032956~regulation of actin cytoskeleton organization	3	0.663717	0.646131	11034, 5879, 6709	333	89	13528	1.36937	1	0.999168	100
GOTERM_BP_FAT	GO:0051493~regulation of cytoskeleton organization	4	0.884956	0.652698	11034, 348235, 5879, 6709	333	136	13528	1.19484	1	0.999228	100
GOTERM_BP_FAT	GO:0032970~regulation of actin filament-based process	3	0.663717	0.663998	11034, 5879, 6709	333	92	13528	1.32472	1	0.99933	100
GOTERM_BP_FAT	GO:0051130~positive regulation of cellular component organization	4	0.884956	0.825198	11034, 5371, 207, 5879	333	181	13528	0.897782	1	0.999941	100
Annotation Cluster 50	Enrichment Score: 0.2190209491870057
Category	Term	Count	%	PValue	Genes	List Total	Pop Hits	Pop Total	Fold Enrichment	Bonferroni	Benjamini	FDR
GOTERM_BP_FAT	GO:0001701~in utero embryonic development	6	1.32743	0.434434	2068, 2551, 57680, 4436, 9817, 53615	333	176	13528	1.38493	1	0.995441	99.9938
GOTERM_BP_FAT	GO:0043009~chordate embryonic development	8	1.76991	0.707682	2068, 51098, 2551, 57680, 4436, 9817, 6885, 53615	333	331	13528	0.981864	1	0.999594	100
GOTERM_BP_FAT	GO:0009792~embryonic development ending in birth or egg hatching	8	1.76991	0.716431	2068, 51098, 2551, 57680, 4436, 9817, 6885, 53615	333	334	13528	0.973045	1	0.999626	100
Annotation Cluster 51	Enrichment Score: 0.20996529147215723
Category	Term	Count	%	PValue	Genes	List Total	Pop Hits	Pop Total	Fold Enrichment	Bonferroni	Benjamini	FDR
GOTERM_BP_FAT	GO:0032483~regulation of Rab protein signal transduction	3	0.663717	0.321255	79735, 115704, 129049	333	47	13528	2.59306	1	0.991664	99.8622
GOTERM_BP_FAT	GO:0032313~regulation of Rab GTPase activity	3	0.663717	0.321255	79735, 115704, 129049	333	47	13528	2.59306	1	0.991664	99.8622
GOTERM_BP_FAT	GO:0032318~regulation of Ras GTPase activity	3	0.663717	0.728283	79735, 115704, 129049	333	104	13528	1.17186	1	0.999689	100
GOTERM_BP_FAT	GO:0051056~regulation of small GTPase mediated signal transduction	6	1.32743	0.744858	79735, 115704, 10156, 5879, 22821, 129049	333	252	13528	0.967253	1	0.999736	100
GOTERM_BP_FAT	GO:0043087~regulation of GTPase activity	3	0.663717	0.808647	79735, 115704, 129049	333	123	13528	0.990845	1	0.999918	100
GOTERM_BP_FAT	GO:0051336~regulation of hydrolase activity	7	1.54867	0.839023	79735, 115704, 2935, 4436, 5371, 23786, 129049	333	337	13528	0.843835	1	0.999954	100
GOTERM_BP_FAT	GO:0046578~regulation of Ras protein signal transduction	4	0.884956	0.89256	79735, 115704, 5879, 129049	333	210	13528	0.773802	1	0.999987	100
Annotation Cluster 52	Enrichment Score: 0.17994334812503013
Category	Term	Count	%	PValue	Genes	List Total	Pop Hits	Pop Total	Fold Enrichment	Bonferroni	Benjamini	FDR
GOTERM_BP_FAT	GO:0016337~cell-cell adhesion	8	1.76991	0.521441	56101, 56100, 9069, 1500, 57526, 56288, 1012, 1739	333	276	13528	1.17753	1	0.997458	99.9996
GOTERM_BP_FAT	GO:0007155~cell adhesion	16	3.53982	0.742878	9069, 54413, 57526, 1012, 9404, 3908, 1739, 56101, 56100, 10296, 1500, 80781, 56288, 3636, 89782, 5879	333	700	13528	0.928563	1	0.999739	100
GOTERM_BP_FAT	GO:0022610~biological adhesion	16	3.53982	0.744813	9069, 54413, 57526, 1012, 9404, 3908, 1739, 56101, 56100, 10296, 1500, 80781, 56288, 3636, 89782, 5879	333	701	13528	0.927238	1	0.999743	100
Annotation Cluster 53	Enrichment Score: 0.1542522766885568
Category	Term	Count	%	PValue	Genes	List Total	Pop Hits	Pop Total	Fold Enrichment	Bonferroni	Benjamini	FDR
GOTERM_BP_FAT	GO:0007126~meiosis	3	0.663717	0.697548	79723, 23304, 10735	333	98	13528	1.24361	1	0.999535	100
GOTERM_BP_FAT	GO:0051327~M phase of meiotic cell cycle	3	0.663717	0.697548	79723, 23304, 10735	333	98	13528	1.24361	1	0.999535	100
GOTERM_BP_FAT	GO:0051321~meiotic cell cycle	3	0.663717	0.7081	79723, 23304, 10735	333	100	13528	1.21874	1	0.999587	100
Annotation Cluster 54	Enrichment Score: 0.15197454392786194
Category	Term	Count	%	PValue	Genes	List Total	Pop Hits	Pop Total	Fold Enrichment	Bonferroni	Benjamini	FDR
GOTERM_BP_FAT	GO:0006887~exocytosis	4	0.884956	0.539082	10640, 27297, 9501, 10815	333	115	13528	1.41303	1	0.997611	99.9998
GOTERM_BP_FAT	GO:0032940~secretion by cell	5	1.10619	0.751718	10755, 10640, 27297, 9501, 10815	333	207	13528	0.981271	1	0.999764	100
GOTERM_BP_FAT	GO:0046903~secretion	6	1.32743	0.863708	10755, 10640, 27297, 9501, 5002, 10815	333	300	13528	0.812492	1	0.999973	100
Annotation Cluster 55	Enrichment Score: 0.14852269134489288
Category	Term	Count	%	PValue	Genes	List Total	Pop Hits	Pop Total	Fold Enrichment	Bonferroni	Benjamini	FDR
GOTERM_BP_FAT	GO:0010033~response to organic substance	18	3.9823	0.603682	3305, 3570, 10808, 29966, 6546, 10892, 4436, 5371, 207, 1012, 9414, 64210, 8890, 7390, 31, 79602, 8527, 249	333	721	13528	1.01421	1	0.998797	100
GOTERM_BP_FAT	GO:0009719~response to endogenous stimulus	10	2.21239	0.666422	3570, 29966, 7390, 64210, 8890, 4436, 79602, 249, 1012, 207	333	405	13528	1.00308	1	0.999344	100
GOTERM_BP_FAT	GO:0009725~response to hormone stimulus	7	1.54867	0.890994	3570, 29966, 64210, 8890, 79602, 249, 207	333	367	13528	0.774857	1	0.999987	100
Annotation Cluster 56	Enrichment Score: 0.13304711405891934
Category	Term	Count	%	PValue	Genes	List Total	Pop Hits	Pop Total	Fold Enrichment	Bonferroni	Benjamini	FDR
GOTERM_BP_FAT	GO:0006357~regulation of transcription from RNA polymerase II promoter	20	4.42478	0.418661	2551, 29966, 4194, 6257, 1107, 4899, 53615, 221937, 2068, 4901, 1997, 57680, 8462, 1387, 406, 5316, 3665, 64412, 10771, 2553	333	727	13528	1.1176	1	0.995129	99.9901
GOTERM_BP_FAT	GO:0010604~positive regulation of macromolecule metabolic process	22	4.86726	0.535837	3570, 29966, 83734, 6257, 2074, 5371, 207, 1012, 23529, 221937, 2068, 51098, 10393, 4901, 57680, 1997, 64210, 1387, 406, 11146, 5316, 896	333	857	13528	1.04287	1	0.997604	99.9998
GOTERM_BP_FAT	GO:0051254~positive regulation of RNA metabolic process	12	2.65487	0.637918	2068, 4901, 1997, 57680, 29966, 1387, 64210, 406, 6257, 5316, 2074, 221937	333	481	13528	1.0135	1	0.999077	100
GOTERM_BP_FAT	GO:0045944~positive regulation of transcription from RNA polymerase II promoter	9	1.99115	0.69459	2068, 4901, 1997, 57680, 29966, 1387, 406, 6257, 5316	333	371	13528	0.985503	1	0.999531	100
GOTERM_BP_FAT	GO:0045893~positive regulation of transcription, DNA-dependent	11	2.43363	0.738722	2068, 4901, 1997, 57680, 29966, 1387, 64210, 406, 6257, 5316, 221937	333	477	13528	0.936836	1	0.999727	100
GOTERM_BP_FAT	GO:0051173~positive regulation of nitrogen compound metabolic process	14	3.09735	0.803343	29966, 5744, 6257, 2074, 207, 221937, 2068, 4901, 1997, 57680, 64210, 1387, 406, 5316	333	644	13528	0.883144	1	0.99991	100
GOTERM_BP_FAT	GO:0045935~positive regulation of nucleobase, nucleoside, nucleotide and nucleic acid metabolic process	13	2.87611	0.844583	29966, 5744, 6257, 2074, 221937, 2068, 4901, 57680, 1997, 64210, 1387, 406, 5316	333	624	13528	0.846346	1	0.999959	100
GOTERM_BP_FAT	GO:0010628~positive regulation of gene expression	12	2.65487	0.849762	2068, 4901, 1997, 57680, 29966, 1387, 64210, 406, 6257, 5316, 1012, 221937	333	581	13528	0.839063	1	0.999963	100
GOTERM_BP_FAT	GO:0031328~positive regulation of cellular biosynthetic process	14	3.09735	0.864918	29966, 5744, 6257, 207, 221937, 2068, 4901, 1997, 57680, 64210, 1387, 406, 11146, 5316	333	685	13528	0.830284	1	0.999973	100
GOTERM_BP_FAT	GO:0009891~positive regulation of biosynthetic process	14	3.09735	0.877385	29966, 5744, 6257, 207, 221937, 2068, 4901, 1997, 57680, 64210, 1387, 406, 11146, 5316	333	695	13528	0.818338	1	0.99998	100
GOTERM_BP_FAT	GO:0010557~positive regulation of macromolecule biosynthetic process	13	2.87611	0.884525	2068, 4901, 1997, 57680, 29966, 1387, 64210, 406, 11146, 6257, 5316, 207, 221937	333	654	13528	0.807523	1	0.999984	100
GOTERM_BP_FAT	GO:0045941~positive regulation of transcription	11	2.43363	0.890939	2068, 4901, 1997, 57680, 29966, 1387, 64210, 406, 6257, 5316, 221937	333	564	13528	0.792324	1	0.999988	100
Annotation Cluster 57	Enrichment Score: 0.13161082480637037
Category	Term	Count	%	PValue	Genes	List Total	Pop Hits	Pop Total	Fold Enrichment	Bonferroni	Benjamini	FDR
GOTERM_BP_FAT	GO:0060562~epithelial tube morphogenesis	3	0.663717	0.492295	51098, 6885, 64412	333	67	13528	1.81901	1	0.997154	99.999
GOTERM_BP_FAT	GO:0060429~epithelium development	6	1.32743	0.658438	51098, 5744, 9139, 80781, 6885, 64412	333	227	13528	1.07378	1	0.999272	100
GOTERM_BP_FAT	GO:0002009~morphogenesis of an epithelium	3	0.663717	0.71326	51098, 6885, 64412	333	101	13528	1.20667	1	0.99961	100
GOTERM_BP_FAT	GO:0035239~tube morphogenesis	3	0.663717	0.822608	51098, 6885, 64412	333	127	13528	0.959637	1	0.999938	100
GOTERM_BP_FAT	GO:0035295~tube development	4	0.884956	0.909746	51098, 5744, 6885, 64412	333	220	13528	0.73863	1	0.999993	100
GOTERM_BP_FAT	GO:0048729~tissue morphogenesis	3	0.663717	0.938067	51098, 6885, 64412	333	180	13528	0.677077	1	0.999998	100
Annotation Cluster 58	Enrichment Score: 0.12838005634454078
Category	Term	Count	%	PValue	Genes	List Total	Pop Hits	Pop Total	Fold Enrichment	Bonferroni	Benjamini	FDR
GOTERM_BP_FAT	GO:0007188~G-protein signaling, coupled to cAMP nucleotide second messenger	3	0.663717	0.621154	10163, 4987, 5744	333	85	13528	1.43381	1	0.998863	100
GOTERM_BP_FAT	GO:0019933~cAMP-mediated signaling	3	0.663717	0.681132	10163, 4987, 5744	333	95	13528	1.28288	1	0.999443	100
GOTERM_BP_FAT	GO:0007187~G-protein signaling, coupled to cyclic nucleotide second messenger	3	0.663717	0.777772	10163, 4987, 5744	333	115	13528	1.05977	1	0.999847	100
GOTERM_BP_FAT	GO:0019935~cyclic-nucleotide-mediated signaling	3	0.663717	0.832473	10163, 4987, 5744	333	130	13528	0.937491	1	0.999949	100
GOTERM_BP_FAT	GO:0019932~second-messenger-mediated signaling	5	1.10619	0.832619	10163, 4987, 5744, 5289, 8527	333	235	13528	0.864354	1	0.999948	100
Annotation Cluster 59	Enrichment Score: 0.11461282590974613
Category	Term	Count	%	PValue	Genes	List Total	Pop Hits	Pop Total	Fold Enrichment	Bonferroni	Benjamini	FDR
GOTERM_BP_FAT	GO:0006163~purine nucleotide metabolic process	5	1.10619	0.673499	4521, 5744, 4436, 65220, 9605	333	186	13528	1.09206	1	0.999416	100
GOTERM_BP_FAT	GO:0009144~purine nucleoside triphosphate metabolic process	3	0.663717	0.805008	4521, 65220, 9605	333	122	13528	0.998966	1	0.999912	100
GOTERM_BP_FAT	GO:0009141~nucleoside triphosphate metabolic process	3	0.663717	0.83565	4521, 65220, 9605	333	131	13528	0.930335	1	0.999952	100
Annotation Cluster 60	Enrichment Score: 0.10333602603567767
Category	Term	Count	%	PValue	Genes	List Total	Pop Hits	Pop Total	Fold Enrichment	Bonferroni	Benjamini	FDR
GOTERM_BP_FAT	GO:0007015~actin filament organization	3	0.663717	0.530757	11034, 5879, 1739	333	72	13528	1.69269	1	0.997522	99.9997
GOTERM_BP_FAT	GO:0007010~cytoskeleton organization	9	1.99115	0.84397	11034, 10296, 10163, 6683, 3925, 5531, 54930, 5879, 1739	333	436	13528	0.838582	1	0.999959	100
GOTERM_BP_FAT	GO:0030036~actin cytoskeleton organization	4	0.884956	0.918824	11034, 10163, 5879, 1739	333	226	13528	0.71902	1	0.999995	100
GOTERM_BP_FAT	GO:0030029~actin filament-based process	4	0.884956	0.937996	11034, 10163, 5879, 1739	333	241	13528	0.674268	1	0.999998	100
Annotation Cluster 61	Enrichment Score: 0.09403501618452544
Category	Term	Count	%	PValue	Genes	List Total	Pop Hits	Pop Total	Fold Enrichment	Bonferroni	Benjamini	FDR
KEGG_PATHWAY	hsa04370:VEGF signaling pathway	3	0.663717	0.546069	4776, 207, 5879	124	75	5085	1.64032	1	0.960572	99.99
GOTERM_BP_FAT	GO:0006954~inflammatory response	7	1.54867	0.813289	3570, 4776, 4179, 3556, 207, 5879, 3665	333	325	13528	0.874992	1	0.999927	100
GOTERM_BP_FAT	GO:0006952~defense response	10	2.21239	0.96884	3570, 4776, 9306, 10892, 4179, 3107, 3556, 207, 5879, 3665	333	615	13528	0.660563	1	1	100
GOTERM_BP_FAT	GO:0009611~response to wounding	8	1.76991	0.977496	3570, 2342, 4776, 4179, 3556, 207, 5879, 3665	333	530	13528	0.613202	1	1	100
Annotation Cluster 62	Enrichment Score: 0.08879376895210647
Category	Term	Count	%	PValue	Genes	List Total	Pop Hits	Pop Total	Fold Enrichment	Bonferroni	Benjamini	FDR
GOTERM_BP_FAT	GO:0048232~male gamete generation	7	1.54867	0.771487	9191, 51, 4436, 23304, 54993, 10693, 1390	333	308	13528	0.923287	1	0.999829	100
GOTERM_BP_FAT	GO:0007283~spermatogenesis	7	1.54867	0.771487	9191, 51, 4436, 23304, 54993, 10693, 1390	333	308	13528	0.923287	1	0.999829	100
GOTERM_BP_FAT	GO:0019953~sexual reproduction	10	2.21239	0.796585	9191, 27297, 4179, 51, 4436, 23304, 54993, 207, 10693, 1390	333	458	13528	0.887001	1	0.999903	100
GOTERM_BP_FAT	GO:0032504~multicellular organism reproduction	10	2.21239	0.849817	9191, 5744, 8890, 51, 4436, 23304, 54993, 207, 10693, 1390	333	487	13528	0.834181	1	0.999962	100
GOTERM_BP_FAT	GO:0048609~reproductive process in a multicellular organism	10	2.21239	0.849817	9191, 5744, 8890, 51, 4436, 23304, 54993, 207, 10693, 1390	333	487	13528	0.834181	1	0.999962	100
GOTERM_BP_FAT	GO:0007276~gamete generation	8	1.76991	0.856442	9191, 51, 4436, 23304, 54993, 207, 10693, 1390	333	395	13528	0.822777	1	0.999967	100
Annotation Cluster 63	Enrichment Score: 0.08431116616376752
Category	Term	Count	%	PValue	Genes	List Total	Pop Hits	Pop Total	Fold Enrichment	Bonferroni	Benjamini	FDR
GOTERM_BP_FAT	GO:0042592~homeostatic process	21	4.64602	0.385985	3305, 8517, 54413, 9501, 6546, 1182, 5744, 1760, 207, 57048, 2068, 10296, 4987, 54495, 8890, 1387, 31, 3425, 5316, 56288, 5879	333	751	13528	1.13597	1	0.994868	99.9749
GOTERM_BP_FAT	GO:0042391~regulation of membrane potential	4	0.884956	0.64279	2068, 54413, 1760, 8890	333	134	13528	1.21268	1	0.999137	100
GOTERM_BP_FAT	GO:0048878~chemical homeostasis	12	2.65487	0.716821	57048, 2068, 4987, 54413, 9501, 6546, 1182, 5744, 1760, 8890, 31, 3425	333	512	13528	0.95214	1	0.999619	100
GOTERM_BP_FAT	GO:0006873~cellular ion homeostasis	7	1.54867	0.900839	2068, 4987, 54413, 6546, 1182, 1760, 8890	333	374	13528	0.760354	1	0.99999	100
GOTERM_BP_FAT	GO:0055082~cellular chemical homeostasis	7	1.54867	0.908663	2068, 4987, 54413, 6546, 1182, 1760, 8890	333	380	13528	0.748348	1	0.999993	100
GOTERM_BP_FAT	GO:0019226~transmission of nerve impulse	6	1.32743	0.934356	10755, 2068, 54413, 1760, 8890, 10815	333	350	13528	0.696422	1	0.999998	100
GOTERM_BP_FAT	GO:0050801~ion homeostasis	7	1.54867	0.939401	2068, 4987, 54413, 6546, 1182, 1760, 8890	333	409	13528	0.695287	1	0.999998	100
GOTERM_BP_FAT	GO:0019725~cellular homeostasis	8	1.76991	0.942957	2068, 4987, 54413, 6546, 1182, 1760, 54495, 8890	333	466	13528	0.697418	1	0.999999	100
GOTERM_BP_FAT	GO:0030003~cellular cation homeostasis	3	0.663717	0.987157	4987, 6546, 1182	333	254	13528	0.479818	1	1	100
GOTERM_BP_FAT	GO:0055080~cation homeostasis	3	0.663717	0.993658	4987, 6546, 1182	333	286	13528	0.426132	1	1	100
GOTERM_BP_FAT	GO:0050877~neurological system process	11	2.43363	0.999996	10755, 2068, 4901, 4987, 54413, 7345, 1760, 8890, 2074, 80781, 10815	333	1210	13528	0.369315	1	1	100
Annotation Cluster 64	Enrichment Score: 0.07152075201215106
Category	Term	Count	%	PValue	Genes	List Total	Pop Hits	Pop Total	Fold Enrichment	Bonferroni	Benjamini	FDR
GOTERM_BP_FAT	GO:0008406~gonad development	3	0.663717	0.765116	7536, 8890, 4436	333	112	13528	1.08816	1	0.99981	100
GOTERM_BP_FAT	GO:0048608~reproductive structure development	3	0.663717	0.819206	7536, 8890, 4436	333	126	13528	0.967253	1	0.999937	100
GOTERM_BP_FAT	GO:0045137~development of primary sexual characteristics	3	0.663717	0.822608	7536, 8890, 4436	333	127	13528	0.959637	1	0.999938	100
GOTERM_BP_FAT	GO:0007548~sex differentiation	3	0.663717	0.888728	7536, 8890, 4436	333	151	13528	0.807112	1	0.999987	100
GOTERM_BP_FAT	GO:0003006~reproductive developmental process	4	0.884956	0.957887	7536, 8890, 4436, 207	333	262	13528	0.620223	1	1	100
Annotation Cluster 65	Enrichment Score: 0.054575279305085524
Category	Term	Count	%	PValue	Genes	List Total	Pop Hits	Pop Total	Fold Enrichment	Bonferroni	Benjamini	FDR
GOTERM_BP_FAT	GO:0007584~response to nutrient	3	0.663717	0.861882	6546, 79602, 249	333	140	13528	0.870528	1	0.999972	100
GOTERM_BP_FAT	GO:0031667~response to nutrient levels	4	0.884956	0.865877	6546, 79602, 249, 207	333	197	13528	0.824865	1	0.999974	100
GOTERM_BP_FAT	GO:0009725~response to hormone stimulus	7	1.54867	0.890994	3570, 29966, 64210, 8890, 79602, 249, 207	333	367	13528	0.774857	1	0.999987	100
GOTERM_BP_FAT	GO:0009991~response to extracellular stimulus	4	0.884956	0.909746	6546, 79602, 249, 207	333	220	13528	0.73863	1	0.999993	100
Annotation Cluster 66	Enrichment Score: 0.053462915005455525
Category	Term	Count	%	PValue	Genes	List Total	Pop Hits	Pop Total	Fold Enrichment	Bonferroni	Benjamini	FDR
GOTERM_BP_FAT	GO:0006869~lipid transport	3	0.663717	0.874747	80765, 114880, 6342	333	145	13528	0.840509	1	0.99998	100
GOTERM_BP_FAT	GO:0008202~steroid metabolic process	4	0.884956	0.876764	4047, 80765, 114880, 6342	333	202	13528	0.804448	1	0.99998	100
GOTERM_BP_FAT	GO:0010876~lipid localization	3	0.663717	0.901252	80765, 114880, 6342	333	157	13528	0.776267	1	0.99999	100
Annotation Cluster 67	Enrichment Score: 0.049561943732908134
Category	Term	Count	%	PValue	Genes	List Total	Pop Hits	Pop Total	Fold Enrichment	Bonferroni	Benjamini	FDR
GOTERM_BP_FAT	GO:0050804~regulation of synaptic transmission	3	0.663717	0.850733	10755, 54413, 3908	333	136	13528	0.896131	1	0.999962	100
GOTERM_BP_FAT	GO:0051969~regulation of transmission of nerve impulse	3	0.663717	0.879578	10755, 54413, 3908	333	147	13528	0.829074	1	0.999981	100
GOTERM_BP_FAT	GO:0031644~regulation of neurological system process	3	0.663717	0.893057	10755, 54413, 3908	333	153	13528	0.796561	1	0.999987	100
GOTERM_BP_FAT	GO:0044057~regulation of system process	5	1.10619	0.947993	10755, 54413, 6546, 1760, 3908	333	309	13528	0.657356	1	0.999999	100
Annotation Cluster 68	Enrichment Score: 0.025899013061210664
Category	Term	Count	%	PValue	Genes	List Total	Pop Hits	Pop Total	Fold Enrichment	Bonferroni	Benjamini	FDR
GOTERM_BP_FAT	GO:0006935~chemotaxis	3	0.663717	0.90701	51554, 3570, 5879	333	160	13528	0.761712	1	0.999992	100
GOTERM_BP_FAT	GO:0042330~taxis	3	0.663717	0.90701	51554, 3570, 5879	333	160	13528	0.761712	1	0.999992	100
GOTERM_BP_FAT	GO:0007626~locomotory behavior	4	0.884956	0.966394	51554, 3570, 7345, 5879	333	274	13528	0.59306	1	1	100
GOTERM_BP_FAT	GO:0007610~behavior	6	1.32743	0.99089	51554, 3570, 54413, 7345, 3606, 5879	333	469	13528	0.519718	1	1	100
Annotation Cluster 69	Enrichment Score: 0.02218198551996253
Category	Term	Count	%	PValue	Genes	List Total	Pop Hits	Pop Total	Fold Enrichment	Bonferroni	Benjamini	FDR
GOTERM_BP_FAT	GO:0009165~nucleotide biosynthetic process	3	0.663717	0.945277	4436, 1723, 9605	333	186	13528	0.655236	1	0.999999	100
GOTERM_BP_FAT	GO:0034404~nucleobase, nucleoside and nucleotide biosynthetic process	3	0.663717	0.952681	4436, 1723, 9605	333	193	13528	0.631471	1	0.999999	100
GOTERM_BP_FAT	GO:0034654~nucleobase, nucleoside, nucleotide and nucleic acid biosynthetic process	3	0.663717	0.952681	4436, 1723, 9605	333	193	13528	0.631471	1	0.999999	100
Annotation Cluster 70	Enrichment Score: 0.01986372351004391
Category	Term	Count	%	PValue	Genes	List Total	Pop Hits	Pop Total	Fold Enrichment	Bonferroni	Benjamini	FDR
GOTERM_BP_FAT	GO:0030030~cell projection organization	7	1.54867	0.892449	25814, 10163, 7345, 56288, 1012, 207, 5879	333	368	13528	0.772751	1	0.999988	100
GOTERM_BP_FAT	GO:0032989~cellular component morphogenesis	7	1.54867	0.928005	2068, 7345, 3425, 80781, 56288, 5879, 1739	333	397	13528	0.716303	1	0.999997	100
GOTERM_BP_FAT	GO:0000902~cell morphogenesis	6	1.32743	0.940138	7345, 3425, 80781, 56288, 5879, 1739	333	356	13528	0.684685	1	0.999998	100
GOTERM_BP_FAT	GO:0000904~cell morphogenesis involved in differentiation	4	0.884956	0.941291	7345, 80781, 56288, 5879	333	244	13528	0.665977	1	0.999999	100
GOTERM_BP_FAT	GO:0007409~axonogenesis	3	0.663717	0.952681	7345, 56288, 5879	333	193	13528	0.631471	1	0.999999	100
GOTERM_BP_FAT	GO:0031175~neuron projection development	4	0.884956	0.952915	25814, 7345, 56288, 5879	333	256	13528	0.63476	1	0.999999	100
GOTERM_BP_FAT	GO:0048667~cell morphogenesis involved in neuron differentiation	3	0.663717	0.966183	7345, 56288, 5879	333	209	13528	0.583129	1	1	100
GOTERM_BP_FAT	GO:0048812~neuron projection morphogenesis	3	0.663717	0.96893	7345, 56288, 5879	333	213	13528	0.572178	1	1	100
GOTERM_BP_FAT	GO:0048666~neuron development	5	1.10619	0.968939	25814, 4901, 7345, 56288, 5879	333	339	13528	0.599183	1	1	100
GOTERM_BP_FAT	GO:0030182~neuron differentiation	6	1.32743	0.984348	25814, 4901, 7345, 56288, 1613, 5879	333	438	13528	0.556502	1	1	100
GOTERM_BP_FAT	GO:0048858~cell projection morphogenesis	3	0.663717	0.984375	7345, 56288, 5879	333	245	13528	0.497444	1	1	100
GOTERM_BP_FAT	GO:0032990~cell part morphogenesis	3	0.663717	0.987706	7345, 56288, 5879	333	256	13528	0.47607	1	1	100
Annotation Cluster 71	Enrichment Score: 0.013317233350744617
Category	Term	Count	%	PValue	Genes	List Total	Pop Hits	Pop Total	Fold Enrichment	Bonferroni	Benjamini	FDR
GOTERM_BP_FAT	GO:0019226~transmission of nerve impulse	6	1.32743	0.934356	10755, 2068, 54413, 1760, 8890, 10815	333	350	13528	0.696422	1	0.999998	100
GOTERM_BP_FAT	GO:0007268~synaptic transmission	4	0.884956	0.978792	10755, 54413, 1760, 10815	333	298	13528	0.545297	1	1	100
GOTERM_BP_FAT	GO:0007267~cell-cell signaling	7	1.54867	0.997346	10755, 22839, 54413, 5744, 1760, 3606, 10815	333	600	13528	0.473954	1	1	100
Annotation Cluster 72	Enrichment Score: 0.013265741401844148
Category	Term	Count	%	PValue	Genes	List Total	Pop Hits	Pop Total	Fold Enrichment	Bonferroni	Benjamini	FDR
GOTERM_BP_FAT	GO:0006813~potassium ion transport	3	0.663717	0.90701	79734, 79047, 4905	333	160	13528	0.761712	1	0.999992	100
GOTERM_BP_FAT	GO:0015672~monovalent inorganic cation transport	5	1.10619	0.955346	79734, 6546, 79047, 9605, 4905	333	318	13528	0.638752	1	0.999999	100
GOTERM_BP_FAT	GO:0006812~cation transport	7	1.54867	0.99393	119559, 79734, 5002, 6546, 79047, 9605, 4905	333	553	13528	0.514236	1	1	100
GOTERM_BP_FAT	GO:0030001~metal ion transport	5	1.10619	0.997041	119559, 79734, 6546, 79047, 4905	333	465	13528	0.436824	1	1	100
GOTERM_BP_FAT	GO:0006811~ion transport	8	1.76991	0.999607	119559, 79734, 5002, 6546, 1182, 79047, 9605, 4905	333	768	13528	0.423173	1	1	100
Annotation Cluster 73	Enrichment Score: 0.006424338619141461
Category	Term	Count	%	PValue	Genes	List Total	Pop Hits	Pop Total	Fold Enrichment	Bonferroni	Benjamini	FDR
GOTERM_BP_FAT	GO:0007601~visual perception	3	0.663717	0.970848	4901, 2074, 80781	333	216	13528	0.564231	1	1	100
GOTERM_BP_FAT	GO:0050953~sensory perception of light stimulus	3	0.663717	0.970848	4901, 2074, 80781	333	216	13528	0.564231	1	1	100
GOTERM_BP_FAT	GO:0007600~sensory perception	4	0.884956	1	4901, 4987, 2074, 80781	333	810	13528	0.200615	1	1	100
GOTERM_BP_FAT	GO:0050890~cognition	5	1.10619	1	4901, 4987, 54413, 2074, 80781	333	909	13528	0.223458	1	1	100

## Sheet: Cluster1
Symbol	GO:0006355~regulation of transcription, DNA-dependent	GO:0051252~regulation of RNA metabolic process	GO:0006350~transcription	GO:0045449~regulation of transcription
DHX9	0	1	0	0
HNRNPU	0	1	0	0
CRCP	0	0	1	0
DIDO1	0	0	1	0
UBA3	0	0	0	1
MALT1	0	0	0	1
PTHLH	0	0	0	1
SUV39H2	0	0	1	1
TLE2	0	0	1	1
PBRM1	0	0	1	1
CTNND1	0	0	1	1
PHF6	0	0	1	1
CCNK	0	0	1	1
ZNF507	0	0	1	1
SETD8	0	0	1	1
CDK8	0	0	1	1
MBD1	0	0	1	1
ZBTB43	0	0	1	1
ZNF385A	0	0	1	1
SF1	0	0	1	1
ARID2	0	0	1	1
KEAP1	0	0	1	1
SCYL1	0	0	1	1
LIN54	0	0	1	1
SAP130	0	0	1	1
C17orf81	0	0	1	1
PML	0	0	1	1
PCGF5	0	0	1	1
ZNF219	0	0	1	1
EAF1	0	0	1	1
PUF60	0	0	1	1
PAF1	0	0	1	1
IKBKG	0	0	1	1
PRDM10	0	0	1	1
ZNF384	0	0	1	1
SCML1	0	0	1	1
DEDD	0	0	1	1
ZNF673	1	1	0	1
CDK11B	1	1	0	1
CBFA2T2	1	1	0	1
MDM4	1	1	0	1
SUFU	1	1	0	1
STRN3	1	1	0	1
PKNOX1	1	1	0	1
CBX5	1	1	0	1
PQBP1	1	1	1	1
NRL	1	1	1	1
ZNF227	1	1	1	1
FOXK1	1	1	1	1
KLF11	1	1	1	1
ZNF606	1	1	1	1
CHD8	1	1	1	1
GABPB1	1	1	1	1
ZNF397	1	1	1	1
AHRR	1	1	1	1
ZSCAN29	1	1	1	1
ZNF844	1	1	1	1
ZNF133	1	1	1	1
ELF1	1	1	1	1
MBD3	1	1	1	1
ZNF3	1	1	1	1
ZKSCAN1	1	1	1	1
NRF1	1	1	1	1
IRF7	1	1	1	1
ZNF493	1	1	1	1
ERCC6	1	1	1	1
ZNF484	1	1	1	1
ZNF17	1	1	1	1
CREBBP	1	1	1	1
ZNF586	1	1	1	1
WHSC1	1	1	1	1
ZSCAN2	1	1	1	1
ERCC2	1	1	1	1
CHD3	1	1	1	1
ZNF500	1	1	1	1
RXRB	1	1	1	1
GZF1	1	1	1	1
ZNF394	1	1	1	1
MMS19	1	1	1	1
ZNF317	1	1	1	1
CREM	1	1	1	1
ZNF793	1	1	1	1
ZNF786	1	1	1	1
ZMYND11	1	1	1	1
NFATC4	1	1	1	1
ARNTL	1	1	1	1
MYBBP1A	1	1	1	1
GABPA	1	1	1	1
EWSR1	1	1	1	1

## Sheet: Cluster2
Symbol	GO:0000245~spliceosome assembly	GO:0022618~ribonucleoprotein complex assembly	GO:0022613~ribonucleoprotein complex biogenesis	GO:0034622~cellular macromolecular complex assembly	hsa03040:Spliceosome	GO:0000398~nuclear mRNA splicing, via spliceosome	GO:0000375~RNA splicing, via transesterification reactions	GO:0000377~RNA splicing, via transesterification reactions with bulged adenosine as nucleophile	GO:0008380~RNA splicing	GO:0006397~mRNA processing	GO:0016071~mRNA metabolic process	GO:0006396~RNA processing
MSTO1	0	0	0	1	0	0	0	0	0	0	0	0
KPNB1	0	0	0	1	0	0	0	0	0	0	0	0
RAC1	0	0	0	1	0	0	0	0	0	0	0	0
H2AFY	0	0	0	1	0	0	0	0	0	0	0	0
CCT6B	0	0	0	1	0	0	0	0	0	0	0	0
BCS1L	0	0	0	1	0	0	0	0	0	0	0	0
PQBP1	0	0	0	0	1	0	0	0	0	0	0	0
HSPA1L	0	0	0	0	1	0	0	0	0	0	0	0
RNH1	0	0	0	0	0	0	0	0	0	0	1	0
GSPT1	0	0	0	0	0	0	0	0	0	0	1	0
DCP2	0	0	0	0	0	0	0	0	0	0	1	0
PUS10	0	0	0	0	0	0	0	0	0	0	0	1
PUSL1	0	0	0	0	0	0	0	0	0	0	0	1
TRMU	0	0	0	0	0	0	0	0	0	0	0	1
DUS2L	0	0	0	0	0	0	0	0	0	0	0	1
MRM1	0	0	0	0	0	0	0	0	0	0	0	1
GTPBP3	0	0	0	0	0	0	0	0	0	0	0	1
SR140	0	0	0	0	1	0	0	0	0	0	0	1
ADARB1	0	0	0	0	0	0	0	0	0	1	1	1
RBM23	0	0	0	0	0	0	0	0	0	1	1	1
FIP1L1	0	0	0	0	0	0	0	0	0	1	1	1
PUF60	0	0	0	0	1	0	0	0	1	1	1	1
DHX9	0	0	0	0	0	1	1	1	1	1	1	1
DBR1	0	0	0	0	0	1	1	1	1	1	1	1
SFRS2	0	0	0	0	1	1	1	1	1	1	1	1
HNRNPK	0	0	0	0	1	1	1	1	1	1	1	1
HNRNPU	0	0	0	0	1	1	1	1	1	1	1	1
HNRNPA3	0	0	0	0	1	1	1	1	1	1	1	1
HNRNPA1	0	0	0	0	1	1	1	1	1	1	1	1
CLP1	0	1	1	1	0	1	1	1	1	1	1	1
SF1	1	1	1	1	0	1	1	1	1	1	1	1
SMN2	1	1	1	1	0	1	1	1	1	1	1	1
USP39	1	1	1	1	1	1	1	1	1	1	1	1
SFRS6	1	1	1	1	1	1	1	1	1	1	1	1

## Sheet: Cluster3
Symbol	GO:0000060~protein import into nucleus, translocation	GO:0006606~protein import into nucleus	GO:0034504~protein localization in nucleus	GO:0051170~nuclear import	GO:0033365~protein localization in organelle	GO:0006913~nucleocytoplasmic transport	GO:0051169~nuclear transport	GO:0017038~protein import	GO:0006605~protein targeting	GO:0006886~intracellular protein transport	GO:0034613~cellular protein localization	GO:0070727~cellular macromolecule localization	GO:0046907~intracellular transport	GO:0015031~protein transport	GO:0045184~establishment of protein localization	GO:0008104~protein localization
UCHL1	0	0	0	0	0	0	0	0	0	0	0	0	1	0	0	0
KLC2	0	0	0	0	0	0	0	0	0	0	0	0	1	0	0	0
WASF2	0	0	0	0	0	0	0	0	0	0	0	0	1	0	0	0
SPAST	0	0	0	0	0	0	0	0	0	0	0	0	1	0	0	0
KLC1	0	0	0	0	0	0	0	0	0	0	0	0	1	0	0	0
SCYL1	0	0	0	0	0	0	0	0	0	0	0	0	1	0	0	0
ZNF384	0	0	0	0	0	1	1	0	0	0	0	0	1	0	0	0
MYBBP1A	0	0	0	0	0	1	1	0	0	0	0	0	1	0	0	0
MALT1	0	0	0	0	0	1	1	0	0	0	0	0	1	0	0	0
HNRNPA1	0	0	0	1	0	1	1	0	0	0	0	0	1	0	0	0
RAB24	0	0	0	0	0	0	0	0	0	0	0	0	0	1	1	1
MYO5B	0	0	0	0	0	0	0	0	0	0	0	0	0	1	1	1
ATG16L2	0	0	0	0	0	0	0	0	0	0	0	0	0	1	1	1
SENP2	0	0	0	0	0	0	0	0	0	0	0	0	0	1	1	1
SCAMP4	0	0	0	0	0	0	0	0	0	0	0	0	0	1	1	1
NSF	0	0	0	0	0	0	0	0	0	0	0	0	0	1	1	1
ATG10	0	0	0	0	0	0	0	0	0	0	0	0	0	1	1	1
NUPL1	0	0	0	0	0	0	0	0	0	0	0	0	0	1	1	1
NUP50	0	0	0	0	0	0	0	0	0	0	0	0	1	1	1	1
CHMP5	0	0	0	0	0	0	0	0	0	0	0	0	1	1	1	1
EXOC5	0	0	0	0	0	0	0	0	0	0	0	0	1	1	1	1
SEC31A	0	0	0	0	0	0	0	0	0	0	0	0	1	1	1	1
NUP155	0	0	0	0	0	1	1	0	0	0	0	0	1	1	1	1
RPH3AL	0	0	0	0	0	0	0	0	0	1	1	1	1	1	1	1
STX16	0	0	0	0	0	0	0	0	0	1	1	1	1	1	1	1
SIL1	0	0	0	0	0	0	0	0	0	1	1	1	1	1	1	1
GIPC1	0	0	0	0	0	0	0	0	1	1	1	1	1	1	1	1
PEX1	0	0	0	0	0	0	0	1	1	1	1	1	1	1	1	1
BID	0	0	0	0	1	0	0	1	1	1	1	1	1	1	1	1
RPL23	0	1	1	1	1	1	1	1	1	1	1	1	1	1	1	1
PRICKLE1	0	1	1	1	1	1	1	1	1	1	1	1	1	1	1	1
KPNA1	0	1	1	1	1	1	1	1	1	1	1	1	1	1	1	1
PML	1	1	1	1	1	1	1	1	1	1	1	1	1	1	1	1
KPNB1	1	1	1	1	1	1	1	1	1	1	1	1	1	1	1	1
AKT1	1	1	1	1	1	1	1	1	1	1	1	1	1	1	1	1
ARNTL	1	1	1	1	1	1	1	1	1	1	1	1	1	1	1	1

## Sheet: Cluster4
Symbol	GO:0007067~mitosis	GO:0000280~nuclear division	GO:0000087~M phase of mitotic cell cycle	GO:0048285~organelle fission	GO:0051301~cell division	GO:0000279~M phase	GO:0000278~mitotic cell cycle	GO:0022403~cell cycle phase	GO:0022402~cell cycle process	GO:0007049~cell cycle
ERCC2	0	0	0	0	1	0	0	0	0	0
DSTN	0	0	0	0	1	0	0	0	0	0
ZMYND11	0	0	0	0	0	0	0	0	0	1
SEPT6	0	0	0	0	1	0	0	0	0	1
CDK20	0	0	0	0	1	0	0	0	0	1
MAEA	0	0	0	0	1	0	0	0	0	1
CCND3	0	0	0	0	1	0	0	0	0	1
SPAST	0	0	0	0	1	0	0	0	0	1
PARD3	0	0	0	0	1	0	0	0	0	1
UBA3	0	0	0	0	0	0	1	0	0	1
PML	0	0	0	0	0	0	0	0	1	1
MSH2	0	0	0	0	0	0	0	0	1	1
MDM4	0	0	0	0	0	0	0	0	1	1
SF1	0	0	0	0	0	0	0	0	1	1
UBR2	0	0	0	0	0	1	0	1	1	1
SUV39H2	0	0	0	0	0	1	0	1	1	1
DBF4	0	0	0	0	0	0	1	1	1	1
AKT1	0	0	0	0	0	0	1	1	1	1
GSPT1	0	0	0	0	0	0	1	1	1	1
POLD1	0	0	0	0	0	0	1	1	1	1
STMN1	0	0	0	0	0	1	1	1	1	1
PBRM1	1	1	1	1	0	1	1	1	1	1
SKA2	1	1	1	1	1	1	1	1	1	1
LMLN	1	1	1	1	1	1	1	1	1	1
CDK11B	1	1	1	1	1	1	1	1	1	1
CCNK	1	1	1	1	1	1	1	1	1	1
ANAPC10	1	1	1	1	1	1	1	1	1	1
SETD8	1	1	1	1	1	1	1	1	1	1
CCNG2	1	1	1	1	1	1	1	1	1	1
STAG2	1	1	1	1	1	1	1	1	1	1
HAUS4	1	1	1	1	1	1	1	1	1	1

## Sheet: Cluster5
Symbol	GO:0006479~protein amino acid methylation	GO:0008213~protein amino acid alkylation	GO:0043414~biopolymer methylation	GO:0032259~methylation	GO:0006730~one-carbon metabolic process
SUV39H2	1	1	1	1	1
PRMT3	1	1	1	1	1
HEMK1	1	1	1	1	1
MTR	1	1	1	1	1
GSPT1	1	1	1	1	1

## Sheet: Cluster6
Symbol	GO:0016568~chromatin modification	GO:0006325~chromatin organization	GO:0051276~chromosome organization
MSH2	0	0	1
HSPA1L	0	0	1
CBX5	0	1	1
SAP130	1	1	1
SUV39H2	1	1	1
SETD8	1	1	1
PBRM1	1	1	1
CREBBP	1	1	1
WHSC1	1	1	1
H2AFY	1	1	1
MBD3	1	1	1
DAPK3	1	1	1
CHD8	1	1	1
INO80	1	1	1
ARID2	1	1	1
CHD3	1	1	1
PAF1	1	1	1
