# Supplementary material for: Identification of mRNA isoform switching in breast cancer
Source: BMC Genomics. 2016 Mar 3;17:181. doi: 10.1186/s12864-016-2521-9 (PMC4778320; doi:10.1186/s12864-016-2521-9)
Supplement: Additional file 8: Table S7. — 229 pairs of isoforms switching events associated with luminal vs. basal subtype. The correlation of isoform expression pattern with luminal vs. basal subtype was identified in the TCGA BRCA dataset, and was tested in comparing two sets of tumor cluster pairs in TCGA PanCan dataset: (a) LUAD and Squamous, (b) Luminal BRCA and Basal BRCA. (XLSX 49 kb) [file 12864_2016_2521_MOESM8_ESM.xlsx]

## Sheet: PanCan+BRCA_rsem_isoforms_norma
UID	Symbol	GeneID	Predominant Isoform	Alternative Isoform	PanCan LUAD vs Squamous tstats	PanCan LUAD vs Squamous p-value	PanCan luminal vs. basal tstats	PanCan luminal vs. basal p	BRCA luminal vs. basal tstats	BRCA luminal vs. basal p-value	Gene Expression luminal vs. basal p-value	Consistently associated with PanCan Squamous and PanCan Basal groups(1=True,0=FALSE)
uc003fyo.2_uc003fym.2	IQCG	84223	uc003fyo.2	uc003fym.2	-8.43375	1.54145e-16	-15.5643	2.00432e-31	-17.1112	1.98e-33	3.92e-19	1
uc001qpz.2_uc001qqe.2	ZNF384	171017	uc001qpz.2	uc001qqe.2	3.08496	0.00212005	-13.6992	4.72194e-33	-13.5921	4.24e-32	5.71e-08	0
uc002vtb.1_uc002vta.2	EIF4E2	9470	uc002vtb.1	uc002vta.2	-7.93404	1.40117e-14	-12.6614	5.95381e-27	-13.9417	6.19e-30	0.0980283	1
uc001etz.1_uc010pby.1	APH1A	51107	uc001etz.1	uc010pby.1	-10.4651	3.86205e-23	-2.53219	0.0124999	-12.7298	8.42e-29	1.53e-08	1
uc004cmt.3_uc004cmp.2	EXD3	54932	uc004cmt.3	uc004cmp.2	10.9399	4.94567e-25	10.9429	7.14072e-22	12.3072	2.73e-25	0.411727	1
uc003fsw.2_uc003fsv.2	CCDC50	152137	uc003fsw.2	uc003fsv.2	-2.52486	0.0119195	12.0619	1.6593e-26	11.0291	1.93e-23	5.04e-06	0
uc001nlo.3_uc001nlt.3	CTNND1	1500	uc001nlo.3	uc001nlt.3	-2.08217	0.0378034	-1.16017	0.248181	-12.4238	2.99e-23	0.281962	0
uc010aik.1_uc001vzs.2	ZNF219	51222	uc010aik.1	uc001vzs.2	1.47598	0.141136	2.65376	0.00816099	10.6309	1.04e-21	2.46e-05	0
uc002mku.2_uc002mkw.2	ZNF317	57693	uc002mku.2	uc002mkw.2	-3.58851	0.000370432	-9.99792	1.78283e-20	-10.3097	2.09e-21	0.267009	1
uc002kue.2_uc002kuf.2	C18orf45	85019	uc002kue.2	uc002kuf.2	-5.19745	2.69629e-07	-12.1237	2.34629e-25	-10.6381	7e-21	4.62e-07	1
uc001bet.2_uc001beu.3	ALPL	249	uc001bet.2	uc001beu.3	1.31061	0.190537	1.98924	0.047147	9.82211	3.91e-19	6.44e-11	0
uc004cmt.3_uc010ncf.1	EXD3	54932	uc004cmt.3	uc010ncf.1	8.16698	2.41503e-15	8.92094	3.32962e-16	9.78951	9.58e-19	0.411727	1
uc003lao.1_uc011cxz.1	H2AFY	9555	uc003lao.1	uc011cxz.1	-9.21121	1.38815e-18	-2.78845	0.00542459	-9.58519	5.26e-18	9.07e-06	1
uc003pnz.1_uc003pob.1	MAP3K7	6885	uc003pnz.1	uc003pob.1	-10.1087	7.74809e-22	-10.454	3.01548e-20	-9.23487	7.1e-17	2.69e-09	1
uc003ahw.1_uc010gvx.1	MTP18	51537	uc003ahw.1	uc010gvx.1	-6.48097	1.75567e-10	8.89529	1.64451e-16	8.54942	2.61e-15	7.89e-08	0
uc002vot.2_uc002voz.2	MFF	56947	uc002vot.2	uc002voz.2	-2.90219	0.00384252	-8.46202	2.1189e-15	-8.15962	1.97e-14	2.61e-07	1
uc004dsz.3_uc004dta.2	FAM120C	54954	uc004dsz.3	uc004dta.2	-4.39167	1.34345e-05	-7.42414	7.50825e-12	-8.218	1.32e-13	0.000101312	1
uc010xdk.1_uc010xdi.1	MBD1	4152	uc010xdk.1	uc010xdi.1	-2.89465	0.00393897	7.09778	1.80621e-11	7.59491	1.05e-12	0.202106	0
uc011lrv.1_uc011lru.1	TJP2	9414	uc011lrv.1	uc011lru.1	-2.59066	0.00984696	-5.96697	4.75996e-09	-7.5007	1.59e-12	8.08e-08	1
uc002ner.2_uc002neo.1	C19orf42	79086	uc002ner.2	uc002neo.1	-8.86398	1.49084e-17	-8.69248	2.19601e-15	-7.56032	2.22e-12	5.91e-08	1
uc004efw.3_uc004efx.3	PCDH19	57526	uc004efw.3	uc004efx.3	-0.641411	0.521478	0.201221	0.840698	6.86089	7.81e-11	4.32e-26	0
uc003ffe.2_uc011bpf.1	GOLIM4	27333	uc003ffe.2	uc011bpf.1	-0.196898	0.843973	-7.64293	1.47762e-12	-6.68903	3.5e-10	0.349237	0
uc011kdz.1_uc011kdy.1	LOC493754	493754	uc011kdz.1	uc011kdy.1	2.37089	0.0180807	-7.39411	5.10584e-12	-6.59168	4.68e-10	0.434392	0
uc001ibe.2_uc010pyp.1	EFCAB2	84288	uc001ibe.2	uc010pyp.1	-1.3085	0.19153	1.59425	0.111458	6.59962	6.33e-10	7.39e-12	0
uc010qem.1_uc010qek.1	PARD3	56288	uc010qem.1	uc010qek.1	0.724993	0.468731	2.22263	0.0266037	6.43668	7.04e-10	5.89e-20	0
uc002syx.2_uc010yvk.1	INPP4A	3631	uc002syx.2	uc010yvk.1	5.39833	9.85669e-08	6.11626	4.69892e-09	6.48145	7.29e-10	1.08e-05	1
uc003qqt.2_uc003qqs.2	ZDHHC14	79683	uc003qqt.2	uc003qqs.2	0.623442	0.533462	-0.913562	0.362869	-6.50957	1.23e-09	3.73e-10	0
uc002ulx.2_uc010zfe.1	OSBPL6	114880	uc002ulx.2	uc010zfe.1	0.264254	0.791779	-0.138633	0.889917	-6.94104	1.39e-09	1.21e-09	0
uc003sna.1_uc003snb.1	FOXK1	221937	uc003sna.1	uc003snb.1	-0.33633	0.736712	0.730008	0.465605	-6.211	2.17e-09	6.16e-16	0
uc001hba.2_uc001hbb.2	MDM4	4194	uc001hba.2	uc001hbb.2	0.898641	0.369668	-1.10894	0.269619	-6.31781	2.64e-09	4.8e-09	0
uc001ghz.2_uc001gia.2	METTL13	51603	uc001ghz.2	uc001gia.2	-2.51952	0.0120653	-5.93302	1.31314e-08	-6.17302	3.99e-09	0.000676647	1
uc003tli.2_uc003tlk.2	TMED4	222068	uc003tli.2	uc003tlk.2	-1.85053	0.0647724	-7.52297	1.04512e-12	-5.87674	1.53e-08	0.00093772	0
uc004btt.2_uc004btr.2	CIZ1	25792	uc004btt.2	uc004btr.2	-0.742799	0.458062	1.34188	0.180092	-5.91114	1.61e-08	0.00735414	0
uc004dhk.3_uc004dhj.3	UBA1	7317	uc004dhk.3	uc004dhj.3	-4.21354	3.10349e-05	-5.16211	6.55703e-07	-5.91492	1.84e-08	0.0572178	1
uc002bkr.2_uc002bkq.2	ZSCAN2	54993	uc002bkr.2	uc002bkq.2	0.410939	0.681368	-1.69328	0.0920665	-5.98692	2.01e-08	0.00239691	0
uc002gui.1_uc010vyf.1	TRIM16L	147166	uc002gui.1	uc010vyf.1	4.48091	1.00025e-05	1.19806	0.231324	5.86549	2.11e-08	0.0016375	0
uc003xwo.1_uc003xwq.1	C8orf44	56260	uc003xwo.1	uc003xwq.1	0.585118	0.558935	-3.29142	0.00106771	-5.86218	2.33e-08	0.218556	0
uc010fci.2_uc002saq.1	PUS10	150962	uc010fci.2	uc002saq.1	1.97014	0.0500855	-1.06618	0.288653	-5.91142	3.01e-08	5.79e-07	0
uc001wqv.2_uc010tpj.1	STRN3	29966	uc001wqv.2	uc010tpj.1	3.49674	0.000506163	-5.13368	7.27787e-07	-5.75183	3.97e-08	1.38e-32	0
uc002znd.1_uc010grb.1	BID	637	uc002znd.1	uc010grb.1	-0.815148	0.41535	1.61603	0.10672	5.70225	4.44e-08	9.3e-26	0
uc001ckz.2_uc010okk.1	DPH2	1802	uc001ckz.2	uc010okk.1	-0.9097	0.363692	0.196075	0.84461	-5.70678	4.79e-08	6.77e-32	0
uc004bsq.1_uc004bsr.2	ST6GALNAC6	30815	uc004bsq.1	uc004bsr.2	1.15423	0.249334	1.22874	0.2196	-5.71077	6.02e-08	2.53e-14	0
uc001qig.2_uc010sdp.1	CCDC77	84318	uc001qig.2	uc010sdp.1	-1.57483	0.116184	4.8174	2.35924e-06	5.49449	9.47e-08	8.42e-28	0
uc001cbo.2_uc001cbn.2	C1orf109	54955	uc001cbo.2	uc001cbn.2	0.744968	0.456802	0.384717	0.700559	-5.50246	9.87e-08	1.49e-07	0
uc001dor.2_uc001dos.2	GLMN	11146	uc001dor.2	uc001dos.2	-3.9511	8.84161e-05	-6.15824	3.63521e-09	-5.52007	1.02e-07	1.72e-14	1
uc001uxs.2_uc010tfc.1	ELF1	1997	uc001uxs.2	uc010tfc.1	5.14599	3.4045e-07	-5.7715	2.72469e-08	-5.52185	1.03e-07	4.81e-18	0
uc002jqe.2_uc010wsq.1	ACOX1	51	uc002jqe.2	uc010wsq.1	0.192221	0.847646	-5.18615	4.82003e-07	-5.48617	1.43e-07	0.344361	0
uc002zhg.2_uc002zhi.2	COL18A1	80781	uc002zhg.2	uc002zhi.2	11.0387	4.37799e-24	-2.62533	0.00979517	-5.56528	1.71e-07	0.491781	0
uc003oxd.2_uc011dvu.1	SLC35B2	347734	uc003oxd.2	uc011dvu.1	4.46738	9.33181e-06	-4.26169	3.05447e-05	-5.37748	2.03e-07	7.3e-09	0
uc001zya.2_uc001zyd.2	GABPB1	2553	uc001zya.2	uc001zyd.2	0.0427379	0.965925	-5.2623	3.80762e-07	-5.25382	4.26e-07	0.0235602	0
uc003fpn.2_uc011brv.1	SENP2	59343	uc003fpn.2	uc011brv.1	1.93763	0.0531331	-3.8321	0.000170045	-5.14755	6.02e-07	0.132257	0
uc010qoq.1_uc001kln.2	CCNJ	54619	uc010qoq.1	uc001kln.2	1.16229	0.24602	-5.14608	6.16954e-07	-5.12158	7.09e-07	4.19e-26	0
uc002wbp.2_uc010zos.1	STK25	10494	uc002wbp.2	uc010zos.1	-0.921233	0.357264	-1.17889	0.238922	-5.06238	1.16e-06	3.56e-10	0
uc001skp.3_uc001skq.3	COQ10A	93058	uc001skp.3	uc001skq.3	-4.41095	1.21747e-05	-4.34672	2.80155e-05	-5.10667	1.23e-06	2.56e-06	1
uc001nmw.2_uc010rkj.1	LPXN	9404	uc001nmw.2	uc010rkj.1	6.68646	5.62976e-11	4.47746	1.32439e-05	4.94308	1.79e-06	2.19e-06	1
uc002cxa.2_uc010uxq.1	MGRN1	23295	uc002cxa.2	uc010uxq.1	-2.20814	0.0276464	-4.31708	2.54955e-05	-4.83953	2.82e-06	1.22e-12	1
uc003gzz.2_uc003hac.2	FIP1L1	81608	uc003gzz.2	uc003hac.2	5.77316	1.21903e-08	1.08041	0.280343	4.83471	3.02e-06	0.000454216	0
uc002zil.2_uc011afv.1	LSS	4047	uc002zil.2	uc011afv.1	-6.13823	1.83727e-09	-1.18997	0.236175	-4.7948	3.3e-06	0.00152847	0
uc001aed.2_uc010nyi.1	PUSL1	126789	uc001aed.2	uc010nyi.1	-5.71038	1.87209e-08	-4.41902	1.44283e-05	-4.70311	3.97e-06	9.78e-13	1
uc001knt.2_uc009xvs.2	MMS19	64210	uc001knt.2	uc009xvs.2	2.21898	0.0269241	-4.2835	2.77782e-05	-4.73217	4.15e-06	0.716321	0
uc001xqv.2_uc010tuw.1	DLST	1743	uc001xqv.2	uc010tuw.1	-7.45783	4.16699e-13	-4.61557	7.35257e-06	-4.76088	4.17e-06	0.000829174	1
uc002gst.2_uc010vxq.1	SMCR7	125170	uc002gst.2	uc010vxq.1	-0.983038	0.326034	-1.3749	0.171508	-4.68511	5.29e-06	1.76e-19	0
uc003aex.2_uc003aez.2	EWSR1	2130	uc003aex.2	uc003aez.2	11.3315	3.41109e-27	1.29862	0.19452	4.62238	5.99e-06	3.33e-05	0
uc001fcp.2_uc001fcm.1	C1orf77	26097	uc001fcp.2	uc001fcm.1	-7.28149	1.83887e-12	-4.13898	4.63031e-05	-4.59246	6.46e-06	0.000190839	1
uc002fom.1_uc002fol.1	C16orf7	9605	uc002fom.1	uc002fol.1	-4.71812	2.82016e-06	-5.411	2.54481e-07	-4.65753	7.49e-06	6.5e-08	1
uc004fio.2_uc004fir.2	IDH3G	3421	uc004fio.2	uc004fir.2	3.49491	0.000509525	4.97574	1.61085e-06	4.62707	7.84e-06	1.07e-07	1
uc001hgm.2_uc001hgl.2	CD46	4179	uc001hgm.2	uc001hgl.2	-3.48023	0.000529836	-6.34005	1.98285e-09	-4.58135	9.35e-06	8.99e-38	1
uc001uen.2_uc010tan.1	C12orf65	91574	uc001uen.2	uc010tan.1	0.108381	0.913732	-4.81784	2.91489e-06	-4.54973	9.8e-06	3.84e-05	0
uc002yly.3_uc002ylx.3	GABPA	2551	uc002yly.3	uc002ylx.3	5.07396	5.47206e-07	-4.22149	3.66886e-05	-4.55259	1.01e-05	0.653132	0
uc001ynj.1_uc001yni.1	BAG5	9529	uc001ynj.1	uc001yni.1	1.30773	0.191975	-1.32298	0.188093	-4.53739	1.12e-05	0.524271	0
uc001blc.2_uc001bla.2	STMN1	3925	uc001blc.2	uc001bla.2	-7.85054	2.99645e-14	-4.44979	1.85042e-05	-4.58516	1.14e-05	9.71e-38	1
uc010axa.2_uc010tyk.1	AKT1	207	uc010axa.2	uc010tyk.1	3.38313	0.000764999	-2.95692	0.00347161	-4.49082	1.17e-05	5.19e-06	0
uc002pdf.1_uc002pdd.1	DMPK	1760	uc002pdf.1	uc002pdd.1	0.276416	0.782337	-0.251505	0.80156	-4.58265	1.31e-05	4.54e-06	0
uc004aqj.1_uc010mqo.1	SECISBP2	79048	uc004aqj.1	uc010mqo.1	0.580994	0.561578	1.45532	0.146057	-4.48206	1.34e-05	2.12e-13	0
uc011bvp.1_uc003gfi.3	SH3BP2	6452	uc011bvp.1	uc003gfi.3	-1.37075	0.17105	0.848347	0.396528	-4.46637	1.41e-05	8.63e-15	0
uc003erv.2_uc003ert.2	DBR1	51163	uc003erv.2	uc003ert.2	5.3461	1.27143e-07	-4.07443	6.81357e-05	-4.40473	1.85e-05	2.08e-05	0
uc002leb.2_uc002ldz.2	MYO5B	4645	uc002leb.2	uc002ldz.2	4.37626	1.45913e-05	4.85478	2.4098e-06	4.39453	1.86e-05	0.0794273	1
uc003gbj.2_uc003gbi.2	CPLX1	10815	uc003gbj.2	uc003gbi.2	0.359821	0.719413	1.77449	0.0765791	4.42753	2.12e-05	9.73e-29	0
uc001sfy.3_uc001sfv.1	ZNF385A	25946	uc001sfy.3	uc001sfv.1	1.92586	0.0552694	-1.69214	0.0934875	-4.42775	2.45e-05	1.86e-36	0
uc002zyp.3_uc002zyl.1	SLC2A11	66035	uc002zyp.3	uc002zyl.1	-1.50829	0.132337	-1.53095	0.129368	-4.46371	2.57e-05	0.0484352	0
uc001sff.1_uc009znf.1	SMUG1	23583	uc001sff.1	uc009znf.1	2.00244	0.0461443	0.0659488	0.94749	4.29583	2.88e-05	1.46e-18	0
uc004dle.2_uc004dlg.2	PQBP1	10084	uc004dle.2	uc004dlg.2	-1.31236	0.189802	4.73918	2.73406e-06	4.19267	3.33e-05	2.84e-06	0
uc002wat.1_uc002was.2	PPP1R7	5510	uc002wat.1	uc002was.2	-2.0706	0.0387862	-0.96127	0.338279	-4.28736	3.37e-05	0.0178356	0
uc003spx.2_uc003spw.2	RAC1	5879	uc003spx.2	uc003spw.2	5.47913	6.30915e-08	3.60041	0.000398618	4.20271	4.02e-05	0.882381	1
uc002rru.2_uc002rrv.2	THUMPD2	80745	uc002rru.2	uc002rrv.2	-1.19491	0.232648	1.26081	0.207812	4.18453	4.15e-05	1.45e-11	0
uc002myt.2_uc002myx.2	GIPC1	10755	uc002myt.2	uc002myx.2	-12.4525	1.74252e-30	-3.60317	0.000387735	-4.11725	5.37e-05	2.1e-11	1
uc010qdm.1_uc010qdo.1	ACBD5	91452	uc010qdm.1	uc010qdo.1	-0.212359	0.831905	0.29118	0.771	-4.09277	6.55e-05	0.0172507	0
uc010wtg.1_uc002jsx.1	SFRS2	6427	uc010wtg.1	uc002jsx.1	0.67723	0.498959	0.394446	0.69342	-4.11281	6.86e-05	4.55e-10	0
uc002ilt.1_uc010wkx.1	KPNB1	3837	uc002ilt.1	uc010wkx.1	4.06487	5.57164e-05	-3.22411	0.00149372	-4.06363	7.33e-05	0.214022	0
uc001otf.2_uc001otg.2	ATG16L2	89849	uc001otf.2	uc001otg.2	-1.2209	0.222662	5.74476	2.24108e-08	4.04516	7.84e-05	6.65e-18	0
uc001ewh.1_uc001ewj.1	PRUNE	58497	uc001ewh.1	uc001ewj.1	-2.93333	0.00348569	-3.88153	0.000149713	-4.03282	8.74e-05	0.165714	1
uc001gpr.2_uc009wyd.2	DHX9	1660	uc001gpr.2	uc009wyd.2	2.15689	0.0314279	-3.67306	0.000304848	-3.9992	8.99e-05	0.000679172	0
uc001xxy.2_uc001xxz.2	TDP1	55775	uc001xxy.2	uc001xxz.2	1.04931	0.294918	-0.352848	0.724757	4.00506	9.57e-05	1.22e-06	0
uc002dbt.2_uc002dbr.2	GSPT1	2935	uc002dbt.2	uc002dbr.2	6.82898	2.26972e-11	-0.40528	0.685886	4.00431	9.81e-05	5.5e-16	0
uc002njd.1_uc002njf.1	ISYNA1	51477	uc002njd.1	uc002njf.1	3.3229	0.000945508	-1.9297	0.0558163	-3.96171	0.000102031	0.0311619	0
uc001fvx.2_uc010pjg.1	NCSTN	23385	uc001fvx.2	uc010pjg.1	1.45566	0.14593	-3.37069	0.000921545	-3.98161	0.000105335	0.0181111	0
uc002axy.1_uc002axw.1	UBL7	84993	uc002axy.1	uc002axw.1	0.893364	0.372314	1.08829	0.276853	-3.93687	0.00013193	0.258755	0
uc001wgr.3_uc001wgv.3	SLC7A7	9056	uc001wgr.3	uc001wgv.3	-0.890244	0.373735	0.817519	0.413888	3.8941	0.000137697	0.0204678	0
uc004exj.2_uc011mvk.1	PHF6	84295	uc004exj.2	uc011mvk.1	3.73715	0.000208084	-2.65416	0.00887167	-3.8723	0.000151042	3.22e-13	0
uc002cvv.2_uc002cvw.2	CREBBP	1387	uc002cvv.2	uc002cvw.2	-0.188394	0.850639	-4.40725	1.73698e-05	-3.81866	0.000184392	5.66e-09	0
uc003bzu.2_uc011avq.1	EAF1	85403	uc003bzu.2	uc011avq.1	4.34938	1.58759e-05	-2.73478	0.00686874	-3.81757	0.000184846	2.4e-20	0
uc001wnw.2_uc010toe.1	GMPR2	51292	uc001wnw.2	uc010toe.1	-2.94388	0.00335878	-2.64907	0.00867623	-3.80572	0.000185203	7.09e-36	1
uc003jku.1_uc003jkt.1	NUP155	9631	uc003jku.1	uc003jkt.1	1.01271	0.312041	-0.274006	0.784152	-3.77828	0.000214097	1.12e-09	0
uc001cur.1_uc001cut.1	SCP2	6342	uc001cur.1	uc001cut.1	4.07661	5.257e-05	-2.70489	0.00735386	-3.76552	0.000217219	9.55e-17	0
uc001ora.2_uc001orb.2	RNF121	55298	uc001ora.2	uc001orb.2	-2.53943	0.0114299	-3.707	0.000272261	-3.75848	0.000229358	0.214017	1
uc003hnx.3_uc010ijv.2	LIN54	132660	uc003hnx.3	uc010ijv.2	1.05949	0.290265	-3.91632	0.000122523	-3.73752	0.000239957	0.675377	0
uc001sfm.2_uc001sfn.2	HNRNPA1	3178	uc001sfm.2	uc001sfn.2	-1.08861	0.277393	4.5799	9.02618e-06	3.75625	0.000244198	0.121217	0
uc002ulc.1_uc002ule.2	HNRNPA3	220988	uc002ulc.1	uc002ule.2	-1.28862	0.198071	2.52787	0.0117217	3.70084	0.00026453	3.4e-11	0
uc002hqx.1_uc002hqw.1	RPL23	9349	uc002hqx.1	uc002hqw.1	1.28075	0.200887	-3.25854	0.0013276	-3.64872	0.000347875	0.999073	0
uc002hig.2_uc010wcc.1	CCT6B	10693	uc002hig.2	uc010wcc.1	-1.64109	0.101399	-1.98789	0.049117	-3.63933	0.000386749	0.000544581	0
uc002qqd.2_uc002qqe.2	ZNF586	54807	uc002qqd.2	uc002qqe.2	-1.2358	0.217078	-2.73785	0.00683722	-3.61165	0.000410068	9.62e-20	0
uc001ksd.1_uc001kry.1	MRPL43	84545	uc001ksd.1	uc001kry.1	1.80211	0.0720412	-3.42294	0.000747025	-3.57458	0.000439863	9.35e-12	0
uc002bgm.2_uc002bgn.2	STARD5	80765	uc002bgm.2	uc002bgn.2	0.791403	0.429157	-4.34311	2.68905e-05	-3.58028	0.000482013	8.81e-09	0
uc004bvl.3_uc004bvn.3	SPTAN1	6709	uc004bvl.3	uc004bvn.3	3.48728	0.000537363	4.39717	1.96976e-05	3.52505	0.000492295	0.00064463	1
uc011kcw.1_uc003trv.2	SUMF2	25870	uc011kcw.1	uc003trv.2	5.25445	2.09571e-07	-2.84433	0.0049376	-3.52524	0.000532728	0.846069	0
uc002qqw.2_uc010yhp.1	ZNF606	80095	uc002qqw.2	uc010yhp.1	1.38536	0.166446	-2.47591	0.014151	-3.49565	0.00059388	6.44e-13	0
uc011bpn.1_uc003fga.3	LRRC34	151827	uc011bpn.1	uc003fga.3	0.779815	0.435957	-0.574313	0.566774	-3.54786	0.00060699	6.78e-05	0
uc002jat.2_uc010wpf.1	CYB561	1534	uc002jat.2	uc010wpf.1	0.325891	0.744644	0.086695	0.930938	-3.48898	0.000611173	1.24e-15	0
uc002kra.2_uc010wzu.1	SLMO1	10650	uc002kra.2	uc010wzu.1	1.55027	0.122548	1.21767	0.22383	-3.48276	0.000634221	4.63e-17	0
uc002rle.2_uc002rld.2	CCDC121	79635	uc002rle.2	uc002rld.2	-0.994617	0.320378	-4.26313	3.49802e-05	-3.48996	0.000644291	0.000473342	0
uc001bof.1_uc010ofl.1	WASF2	10163	uc001bof.1	uc010ofl.1	6.47451	1.88866e-10	-3.13268	0.0019744	-3.46508	0.000645108	3.38e-07	0
uc001mqb.2_uc010rdn.1	PRMT3	10196	uc001mqb.2	uc010rdn.1	-0.00275607	0.997802	-3.05926	0.00255997	-3.47538	0.000653292	0.012736	0
uc003jyd.2_uc003kak.2	SMN2	6607	uc003jyd.2	uc003kak.2	0.701674	0.483396	1.0632	0.288098	3.43336	0.000729928	0.00604304	0
uc003nqj.1_uc003nqi.1	PRR3	80742	uc003nqj.1	uc003nqi.1	6.10117	2.43819e-09	1.72585	0.0848326	3.40184	0.000844628	8.01e-12	0
uc003mfw.2_uc003mfv.2	RAB24	53917	uc003mfw.2	uc003mfv.2	-2.136	0.0332009	3.47113	0.000658334	3.40442	0.000847069	7.05e-07	0
uc001war.1_uc001was.1	CHD8	57680	uc001war.1	uc001was.1	4.93131	1.09402e-06	-2.87088	0.00460033	-3.30852	0.00115224	1.23e-15	0
uc003bfr.2_uc011aqn.1	NUP50	10762	uc003bfr.2	uc011aqn.1	1.0102	0.313238	-4.08504	6.09151e-05	-3.29395	0.00116392	2e-13	0
uc003zji.2_uc003zjl.3	KIAA1432	57589	uc003zji.2	uc003zjl.3	0.693127	0.48877	-2.43525	0.01588	-3.29442	0.0012522	0.485919	0
uc001nkx.1_uc001nky.1	ZDHHC5	25921	uc001nkx.1	uc001nky.1	0.902959	0.36701	-2.56873	0.0109767	-3.26991	0.0012907	0.0154534	0
uc001ifm.2_uc009xhh.2	ZMYND11	10771	uc001ifm.2	uc009xhh.2	1.49015	0.136643	-0.831737	0.406993	-3.25563	0.00133571	0.0428183	0
uc011dur.1_uc011dut.1	UBR2	23304	uc011dur.1	uc011dut.1	1.7524	0.0803263	-2.74699	0.00665017	-3.26454	0.00133714	0.749346	0
uc001tgq.2_uc001tgr.2	UHRF1BP1L	23074	uc001tgq.2	uc001tgr.2	-0.00521982	0.995838	-0.46888	0.639291	-3.26072	0.00142065	5.32e-20	0
uc001ros.1_uc001rou.1	ARID2	196528	uc001ros.1	uc001rou.1	5.85565	8.56783e-09	-3.20778	0.00157273	-3.23724	0.00143787	1.12e-24	0
uc002pnt.2_uc010yar.1	ALDH16A1	126133	uc002pnt.2	uc010yar.1	-3.0172	0.0026967	0.879225	0.379598	-3.23592	0.00144776	0.000120638	0
uc003orn.2_uc003orp.2	CCND3	896	uc003orn.2	uc003orp.2	12.9517	8.15512e-34	1.92257	0.0561842	3.24076	0.00145503	1.94e-07	0
uc003isi.2_uc011cka.1	CLCN3	1182	uc003isi.2	uc011cka.1	1.00601	0.315008	-3.93308	0.00011931	-3.23396	0.00148127	1.07e-08	0
uc003tus.2_uc003tuu.2	CRCP	27297	uc003tus.2	uc003tuu.2	1.37607	0.169355	-3.09055	0.00230796	-3.2153	0.00156033	0.540814	0
uc011bjx.1_uc003egy.3	CCDC14	64770	uc011bjx.1	uc003egy.3	-0.836921	0.403033	0.442832	0.658108	3.2066	0.00160066	5.44e-18	0
uc002hne.2_uc002hnf.2	MRM1	79922	uc002hne.2	uc002hnf.2	4.66658	3.78393e-06	-2.46965	0.0143927	-3.2032	0.00160104	1.37e-05	0
uc004bql.2_uc010mxf.2	ZBTB43	23099	uc004bql.2	uc010mxf.2	3.26238	0.00119516	-3.17826	0.00176464	-3.20674	0.00163386	0.000403224	0
uc001aic.2_uc009vkw.2	NADK	65220	uc001aic.2	uc009vkw.2	8.30966	5.30408e-16	-2.92967	0.00380629	-3.19019	0.00167535	0.70359	0
uc002mor.1_uc002moq.1	KEAP1	9817	uc002mor.1	uc002moq.1	1.03783	0.300197	-3.39107	0.00083782	-3.1864	0.00168187	0.28684	0
uc001zmw.1_uc010bcc.1	ZFYVE19	84936	uc001zmw.1	uc010bcc.1	1.11396	0.266231	0.97549	0.329669	-3.19714	0.00168883	1.63e-14	0
uc002rkb.2_uc002rjz.2	EIF2B4	8890	uc002rkb.2	uc002rjz.2	-0.153475	0.87808	-2.40511	0.0171712	-3.18127	0.00173048	0.156205	0
uc002zmw.2_uc002zna.2	BCL2L13	23786	uc002zmw.2	uc002zna.2	-7.87443	1.83322e-14	-2.42432	0.0162823	-3.17316	0.00177505	0.219317	1
uc003zga.3_uc003zgd.2	CBWD1	55871	uc003zga.3	uc003zgd.2	0.68218	0.495733	-2.07803	0.0386759	-3.14665	0.00196074	0.0427768	0
uc004dze.2_uc011mps.1	NLGN3	54413	uc004dze.2	uc011mps.1	-0.65136	0.515025	0.56138	0.575354	3.13843	0.00203431	0.000171881	0
uc002urb.3_uc002ure.3	ORMDL1	94101	uc002urb.3	uc002ure.3	-4.68991	3.45218e-06	-1.90535	0.0580969	-3.10501	0.00214263	5.17e-07	0
uc002oka.2_uc002okb.2	SARS2	54938	uc002oka.2	uc002okb.2	1.45948	0.145525	0.261039	0.794144	-3.08183	0.00231388	5.6e-08	0
uc001mgx.2_uc001mha.2	C11orf17	56672	uc001mgx.2	uc001mha.2	-7.05679	3.89785e-12	-2.69813	0.00760174	-3.07661	0.00245849	6.91e-08	1
uc010zwg.1_uc002xki.2	SFRS6	6431	uc010zwg.1	uc002xki.2	1.96985	0.0495356	3.29229	0.00117137	3.05508	0.00257203	7.01e-21	1
uc003vax.1_uc003vaw.1	ARMC10	83787	uc003vax.1	uc003vaw.1	-2.27862	0.0230868	-3.87956	0.000151946	-3.06615	0.0025866	1.9e-06	1
uc001nkw.2_uc010rjw.1	CLP1	10978	uc001nkw.2	uc010rjw.1	1.00106	0.317625	1.28579	0.198956	-3.03347	0.00278888	2.48e-14	0
uc002npw.2_uc002npx.2	ZNF493	284443	uc002npw.2	uc002npx.2	1.17378	0.241528	1.25345	0.210495	3.00631	0.00314971	7.66e-13	0
uc002aox.2_uc010bhi.2	DPP8	54878	uc002aox.2	uc010bhi.2	9.16246	7.44603e-19	-0.885181	0.377628	-2.99054	0.00321021	9.28e-13	0
uc010fno.2_uc010fnn.2	GTDC1	79712	uc010fno.2	uc010fnn.2	-1.4749	0.140758	1.18934	0.234726	2.9526	0.00351877	2.59e-24	0
uc001ohc.2_uc001ohd.2	KLC2	64837	uc001ohc.2	uc001ohd.2	1.13503	0.257254	-0.188832	0.850491	-2.93943	0.00380595	0.0202931	0
uc003yzs.2_uc003yzq.2	PUF60	22827	uc003yzs.2	uc003yzq.2	1.36666	0.172775	1.09997	0.271759	-2.927	0.00380625	2.31e-12	0
uc003lao.1_uc003las.1	H2AFY	9555	uc003lao.1	uc003las.1	4.22552	2.74656e-05	0.193066	0.846975	-2.90462	0.00405277	9.07e-06	0
uc001fky.2_uc001flc.2	MSTO1	55154	uc001fky.2	uc001flc.2	1.74237	0.0828264	1.86823	0.0622895	-2.9203	0.00411929	3.92e-06	0
uc001leb.2_uc001ldy.2	SFXN4	119559	uc001leb.2	uc001ldy.2	4.33537	1.69542e-05	3.2847	0.00123106	2.89138	0.00436092	0.0818604	1
uc003gdz.3_uc003ged.3	WHSC1	7468	uc003gdz.3	uc003ged.3	2.06934	0.0394284	0.234981	0.814483	2.87771	0.00441821	6.86e-08	0
uc004aru.3_uc004arr.1	IARS	3376	uc004aru.3	uc004arr.1	-3.11244	0.00194536	-1.18421	0.238442	-2.8838	0.00452227	1.61e-06	0
uc002hdu.1_uc002hdt.1	MYO18A	399687	uc002hdu.1	uc002hdt.1	-0.7119	0.476794	-1.18963	0.236752	-2.87911	0.00479768	0.912208	0
uc002wze.1_uc002wzk.1	CBFA2T2	9139	uc002wze.1	uc002wzk.1	1.03745	0.300389	0.705309	0.480841	2.85034	0.00493871	0.115911	0
uc002min.2_uc010xjz.1	EVI5L	115704	uc002min.2	uc010xjz.1	-1.62738	0.10427	-0.937675	0.350163	2.8204	0.00534777	0.0109329	0
uc001mhe.1_uc010rbt.1	TMEM9B	56674	uc001mhe.1	uc010rbt.1	0.624267	0.532709	-1.79416	0.0743371	-2.80643	0.00550598	4.87e-32	0
uc002roc.2_uc002rod.2	SPAST	6683	uc002roc.2	uc002rod.2	1.9126	0.056323	-1.97916	0.0491195	-2.76521	0.00622382	1.03e-14	0
uc010efm.2_uc010xts.1	ZNF793	390927	uc010efm.2	uc010xts.1	0.672571	0.501622	-0.399496	0.69019	-2.77814	0.00623345	7.36e-05	0
uc003vux.2_uc011kqs.1	LUC7L2	51631	uc003vux.2	uc011kqs.1	0.813092	0.416507	-1.65403	0.0997284	-2.76352	0.00624667	0.0304164	0
uc010ozg.1_uc009wjc.2	LOC200030	200030	uc010ozg.1	uc009wjc.2	1.2341	0.218144	0.953131	0.340866	-2.754	0.00645529	0.316886	0
uc001qfn.2_uc001qfk.2	PRDM10	56980	uc001qfn.2	uc001qfk.2	3.87117	0.00012166	-2.15223	0.0327757	-2.75537	0.00652848	9.61e-05	0
uc001ylo.2_uc001ylr.2	ZNF839	55778	uc001ylo.2	uc001ylr.2	-0.278907	0.78042	0.0457957	0.963489	-2.75295	0.00674347	1.48e-14	0
uc002luj.2_uc010dss.2	SCAMP4	113178	uc002luj.2	uc010dss.2	-6.28527	7.60609e-10	-1.00794	0.315354	-2.74226	0.00682075	9.43e-23	0
uc003uqs.2_uc003uqt.2	ZNF394	84124	uc003uqs.2	uc003uqt.2	0.247035	0.804989	-2.25817	0.0249823	-2.69583	0.00759782	1.16e-05	0
uc001xcm.2_uc001xcn.2	C14orf101	54916	uc001xcm.2	uc001xcn.2	1.70088	0.0901309	0.950951	0.341983	-2.68461	0.00795273	4.53e-07	0
uc003oaa.2_uc003nzz.2	PPT2	9374	uc003oaa.2	uc003nzz.2	-1.33763	0.181643	1.67692	0.094068	2.66436	0.00848543	0.000295894	0
uc001utj.2_uc001utl.2	HSPH1	10808	uc001utj.2	uc001utl.2	-0.726862	0.4676	1.02161	0.307329	-2.65607	0.0085791	0.000330523	0
uc003crd.2_uc011bav.1	KLHL18	23276	uc003crd.2	uc011bav.1	0.960325	0.337489	-1.99299	0.0476469	-2.657	0.00869543	0.0795378	0
uc003usk.1_uc003usm.1	ZKSCAN1	7586	uc003usk.1	uc003usm.1	5.10118	4.4056e-07	-2.09219	0.0377073	-2.64446	0.0088372	7.99e-13	0
uc002pqo.2_uc002pqp.2	TBC1D17	79735	uc002pqo.2	uc002pqp.2	-2.61147	0.00925611	-1.53967	0.125422	-2.64571	0.00894487	5.15e-21	0
uc010czf.2_uc010wie.1	LOC100130581	100130581	uc010czf.2	uc010wie.1	-0.965277	0.334757	1.37805	0.168641	2.64942	0.00901228	6.44e-15	0
uc003pjx.3_uc011dza.1	RWDD2A	112611	uc003pjx.3	uc011dza.1	1.77504	0.0763665	-3.03207	0.00277428	-2.62399	0.00946896	2.97e-08	0
uc003ulw.2_uc010lew.1	ANKIB1	54467	uc003ulw.2	uc010lew.1	8.42703	2.90423e-16	-2.25205	0.0255103	-2.62434	0.00946922	0.259876	0
uc001cxl.1_uc001cxj.1	ACOT11	26027	uc001cxl.1	uc001cxj.1	1.23478	0.217642	1.55891	0.120536	-2.61639	0.00967011	5.24e-10	0
uc001nnq.2_uc001nnp.2	FAM111A	63901	uc001nnq.2	uc001nnp.2	-0.179726	0.857439	-2.01364	0.045643	-2.60925	0.00997315	1.98e-08	0
uc001kvn.2_uc001kvm.2	CUEDC2	79004	uc001kvn.2	uc001kvm.2	-0.998528	0.31848	-1.57465	0.116977	-2.59661	0.010174	0.0820949	0
uc003dav.2_uc003dau.2	HEMK1	51409	uc003dav.2	uc003dau.2	1.73031	0.084489	-1.09421	0.275615	2.58878	0.0106158	1.97e-37	0
uc002jbc.2_uc010wpn.1	DCAF7	10238	uc002jbc.2	uc010wpn.1	1.70064	0.0894379	-1.73	0.0849976	-2.58522	0.0106236	0.131458	0
uc001aav.3_uc001aau.2	LOC100132287	100132287	uc001aav.3	uc001aau.2	-1.38754	0.165769	0.6201	0.535377	-2.57494	0.0107272	0.0149467	0
uc002vui.1_uc002vuj.1	DGKD	8527	uc002vui.1	uc002vuj.1	2.3678	0.0182048	-1.25898	0.210353	-2.57399	0.0109936	1.5e-21	0
uc002rep.2_uc010eya.2	C2orf44	80304	uc002rep.2	uc010eya.2	1.10711	0.268726	-2.68334	0.00794252	-2.55829	0.0113588	3.69e-05	0
uc001xyi.1_uc010atp.1	C14orf102	55051	uc001xyi.1	uc010atp.1	1.61738	0.106327	-2.40823	0.0170193	-2.55699	0.0114163	5.57e-16	0
uc001ghz.2_uc001gib.2	METTL13	51603	uc001ghz.2	uc001gib.2	0.0293743	0.976578	-0.982147	0.327311	-2.54492	0.0117345	0.000676647	0
uc002aqu.2_uc002aqv.2	MAP2K5	5607	uc002aqu.2	uc002aqv.2	0.757961	0.449141	2.3755	0.0187486	2.54944	0.0119048	8.62e-08	0
uc003crf.1_uc011bax.1	PTPN23	25930	uc003crf.1	uc011bax.1	-1.75195	0.0803963	-1.13951	0.256733	-2.54829	0.0121689	0.000285752	0
uc001uqr.1_uc001uqt.1	CDK8	1024	uc001uqr.1	uc001uqt.1	-2.78079	0.00561425	-1.94967	0.052847	-2.52307	0.012415	1.7e-29	0
uc010bej.1_uc001zvn.1	C15orf21	283651	uc010bej.1	uc001zvn.1	1.64221	0.101469	-1.15277	0.249983	-2.52088	0.0126091	0.0859368	0
uc010vps.1_uc010vpv.1	GAS8	2622	uc010vps.1	uc010vpv.1	-1.36075	0.174042	1.91811	0.0555565	2.5165	0.0126477	0.0255457	0
uc001yvc.2_uc001yve.2	NIPA1	123606	uc001yvc.2	uc001yve.2	2.28756	0.0225875	-2.82259	0.00535644	-2.51674	0.0128845	1.5e-05	0
uc003xph.2_uc011lcv.1	C8orf40	114926	uc003xph.2	uc011lcv.1	-3.79178	0.00016791	-2.1795	0.0306274	-2.4963	0.0135607	0.639004	1
uc001jhs.3_uc009xod.2	ERCC6	2074	uc001jhs.3	uc009xod.2	3.35827	0.000838327	-2.15847	0.0320469	-2.45057	0.0151866	0.12562	0
uc002hnm.2_uc002hno.2	ACACA	31	uc002hnm.2	uc002hno.2	0.902009	0.367842	1.38093	0.167773	-2.43716	0.0159837	1.4e-09	0
uc004cgr.3_uc010nbg.2	CAMSAP1	157922	uc004cgr.3	uc010nbg.2	2.10483	0.03609	-2.10339	0.0368791	-2.42818	0.0163164	0.000545024	0
uc001kwz.2_uc001kxb.2	CALHM2	51063	uc001kwz.2	uc001kxb.2	-0.32045	0.748738	1.87532	0.062309	2.42014	0.0165358	7.44e-12	0
uc001zqo.2_uc010bcy.2	TTBK2	146057	uc001zqo.2	uc010bcy.2	1.44129	0.150691	0.492699	0.62238	-2.42388	0.0167031	2.06e-08	0
uc004cay.2_uc010mzk.2	UCK1	83549	uc004cay.2	uc010mzk.2	4.03082	6.21983e-05	-1.38543	0.167808	-2.41935	0.0167317	0.00316642	0
uc001ckc.2_uc009vwy.2	ST3GAL3	6487	uc001ckc.2	uc009vwy.2	-1.70693	0.0885014	-0.905838	0.367037	-2.35326	0.0202372	0.0119687	0
uc004anp.3_uc004ans.3	RMI1	80010	uc004anp.3	uc004ans.3	2.72745	0.00657943	0.788788	0.430512	-2.34002	0.0204152	0.546417	0
uc001dkw.2_uc001dkv.2	C1orf52	148423	uc001dkw.2	uc001dkv.2	-5.76975	1.18107e-08	-1.03969	0.300354	-2.25753	0.025052	2.55e-10	0
uc011amv.1_uc010gxc.2	KCTD17	79734	uc011amv.1	uc010gxc.2	-3.07976	0.00218054	1.1241	0.261389	2.258	0.0252538	0.526397	0
uc001ohc.2_uc010row.1	KLC2	64837	uc001ohc.2	uc010row.1	0.91091	0.362992	0.54862	0.583841	2.21574	0.0283374	0.0202931	0
uc010bvi.2_uc010bvm.2	ABCC1	4363	uc010bvi.2	uc010bvm.2	-0.44515	0.656359	-0.895171	0.372896	-2.2108	0.0293755	1.54e-08	0
uc003pnc.2_uc010kcb.2	UBE2J1	51465	uc003pnc.2	uc010kcb.2	10.8534	9.94659e-26	1.96929	0.0505678	2.19104	0.0299865	2.04e-14	0
uc002kcx.2_uc002kcz.2	ASPSCR1	79058	uc002kcx.2	uc002kcz.2	-2.04454	0.0412494	-0.206567	0.836404	-2.14473	0.0332464	0.462311	0
uc003zsm.3_uc003zsl.3	CHMP5	51510	uc003zsm.3	uc003zsl.3	-1.90688	0.0570878	1.08814	0.27792	2.14563	0.0332885	3.19e-13	0
uc003nsy.2_uc003ntb.2	HLA-C	3107	uc003nsy.2	uc003ntb.2	-0.583172	0.56002	-0.641188	0.522076	-2.14005	0.0335507	0.00618505	0
uc002gjd.2_uc002gje.2	CHD3	1107	uc002gjd.2	uc002gje.2	1.64313	0.10127	0.0281066	0.977617	-2.151	0.0335697	9.23e-10	0
uc003ijv.3_uc003ijw.3	ANAPC10	10393	uc003ijv.3	uc003ijw.3	-0.468106	0.639951	3.25307	0.00131735	2.13826	0.0337838	0.193911	0
uc003dbz.2_uc003dby.2	PARP3	10039	uc003dbz.2	uc003dby.2	-0.853012	0.393954	1.26706	0.205676	2.11267	0.0366398	1.71e-15	0
uc001rqx.2_uc009zkx.2	SENP1	29843	uc001rqx.2	uc009zkx.2	-1.95798	0.0509325	1.49017	0.136649	-2.09992	0.0374508	0.687016	0
uc010qwu.1_uc010qww.1	CHID1	66005	uc010qwu.1	uc010qww.1	3.90151	0.000107895	1.7879	0.0754548	2.06803	0.0400664	0.00244134	0
uc002nty.2_uc010edg.2	CCDC123	84902	uc002nty.2	uc010edg.2	2.43484	0.0152064	1.05436	0.293075	2.05327	0.0414566	4.53e-08	0
uc003hbn.2_uc003hbo.2	AASDH	132949	uc003hbn.2	uc003hbo.2	1.38331	0.167731	-0.713328	0.477057	-2.03101	0.0442468	0.000822333	0
uc003oaa.2_uc003nzw.2	PPT2	9374	uc003oaa.2	uc003nzw.2	-1.62731	0.10433	-0.0630951	0.949767	2.01249	0.0458461	0.000295894	0
uc003ecx.1_uc003ecy.1	POPDC2	64091	uc003ecx.1	uc003ecy.1	1.60847	0.10831	-2.6908	0.00777459	-1.99779	0.0472531	8.7e-05	0
uc011cpr.1_uc003jmx.3	CCDC152	100129792	uc011cpr.1	uc003jmx.3	-1.45019	0.147726	-0.760008	0.448729	1.99525	0.0479922	1.87e-10	0
uc004aky.3_uc010mpp.2	CEP78	84131	uc004aky.3	uc010mpp.2	-5.60507	3.50374e-08	-1.04809	0.295888	-1.97889	0.0492505	5.48e-09	0
uc001smy.2_uc010sra.1	TMEM194A	23306	uc001smy.2	uc010sra.1	1.78152	0.0754313	-1.7304	0.0852713	-1.97715	0.049678	0.00816964	0
