# Supplementary material for: Identification of mRNA isoform switching in breast cancer
Source: BMC Genomics. 2016 Mar 3;17:181. doi: 10.1186/s12864-016-2521-9 (PMC4778320; doi:10.1186/s12864-016-2521-9)
Supplement: Additional file 10: Table S8. — Significantly differentially expressed genes associated with the ratio of PRICKLE1 uc010skw.1 and uc001rnl.2. 1059 genes were identified by qualitative SAM analysis using a FDR of 0. And four gene signatures are enriched with cancer genes. (XLSX 89 kb) [file 12864_2016_2521_MOESM10_ESM.xlsx]

## Sheet: Sheet1
GeneID	Symbol	Score(d)	Numerator(r)	Denominator(s+s0)	q-value(%)	Signature
685	BTC	-3.705	-0.17989	0.0485533	0
3663	IRF5	-3.68089	-0.0969781	0.0263464	0
55361	PI4K2A	-4.54293	-0.0547037	0.0120415	0
3786	KCNQ3	-3.70021	-0.159544	0.0431177	0
9189	ZBED1	-3.84272	-0.0634199	0.0165039	0
2132	EXT2	-3.67656	-0.0541703	0.014734	0
3709	ITPR2	-3.97154	-0.138621	0.0349035	0
273	AMPH	-3.72242	-0.202052	0.0542796	0
9957	HS3ST1	-3.87865	-0.114342	0.0294799	0
2843	GPR20	-3.65016	-0.103943	0.0284762	0
2837	UTS2R	-4.30945	-0.100393	0.0232961	0
4983	OPHN1	-3.85162	-0.0990675	0.025721	0
9372	ZFYVE9	-3.64099	-0.0971764	0.0266896	0
1810	DR1	-3.85246	-0.0532816	0.0138305	0
494115	RBMXL1	-3.77932	-0.0555765	0.0147054	0
65267	WNK3	-4.98275	-0.260429	0.0522662	0
5362	PLXNA2	-3.64634	-0.106858	0.0293056	0
4790	NFKB1	-3.9564	-0.0680715	0.0172054	0
4628	MYH10	-4.49599	-0.108107	0.0240451	0
84327	ZBED3	-4.70935	-0.13121	0.0278616	0
1845	DUSP3	-4.45735	-0.0743502	0.0166804	0
6774	STAT3	-3.64811	-0.0609265	0.0167008	0
2355	FOSL2	-4.35945	-0.100646	0.0230868	0
8509	NDST2	-5.07642	-0.0707944	0.0139457	0
143	PARP4	-3.91812	-0.0826705	0.0210995	0
11228	RASSF8	-4.64451	-0.157742	0.0339631	0
109	ADCY3	-4.39321	-0.101292	0.0230566	0
87	ACTN1	-4.91073	-0.111094	0.0226226	0
4627	MYH9	-4.30715	-0.0806521	0.0187252	0
4241	MFI2	-3.6824	-0.190839	0.0518245	0
23432	GPR161	-4.19764	-0.149661	0.0356536	0
9853	RUSC2	-4.24438	-0.0991216	0.0233536	0
23250	ATP11A	-3.69089	-0.117097	0.0317259	0
6660	SOX5	-3.99471	-0.21208	0.0530903	0
1266	CNN3	-3.99742	-0.100831	0.0252241	0
135228	CD109	-4.86286	-0.19523	0.0401472	0
3656	IRAK2	-4.54693	-0.143471	0.0315534	0
1730	DIAPH2	-3.90016	-0.121243	0.0310868	0
4134	MAP4	-4.5635	-0.0661953	0.0145054	0
9881	TRANK1	-3.88391	-0.101143	0.0260416	0
3631	INPP4A	-3.8492	-0.0532827	0.0138425	0
7222	TRPC3	-4.61975	-0.142491	0.030844	0
7439	BEST1	-4.04912	-0.115702	0.0285746	0
10170	DHRS9	-4.04174	-0.223927	0.0554038	0
3717	JAK2	-3.78682	-0.093198	0.0246111	0
9953	HS3ST3B1	-4.86784	-0.174072	0.0357596	0
3782	KCNN3	-3.75799	-0.130566	0.0347436	0
3553	IL1B	-3.81011	-0.174247	0.0457326	0
5660	PSAP	-5.64502	-0.0988876	0.0175177	0	A
3988	LIPA	-3.76552	-0.0889566	0.023624	0	A
53346	TM6SF1	-4.02499	-0.100852	0.0250566	0	A
6850	SYK	-3.72439	-0.116372	0.0312458	0	A
3579	CXCR2	-3.87551	-0.157454	0.040628	0	A
1435	CSF1	-5.4654	-0.18114	0.0331431	0	A
79895	ATP8B4	-4.46375	-0.169086	0.0378798	0	A
639	PRDM1	-4.2958	-0.117037	0.0272446	0	A
7097	TLR2	-4.72221	-0.1507	0.031913	0	A
3762	KCNJ5	-5.24281	-0.198767	0.0379123	0	A
6793	STK10	-3.90337	-0.0822469	0.0210708	0	A
7096	TLR1	-4.592	-0.142559	0.031045	0	A
10333	TLR6	-3.94708	-0.144929	0.0367179	0	A
113	ADCY7	-4.16923	-0.117758	0.0282447	0	A
5027	P2RX7	-5.68873	-0.208303	0.0366169	0	A
4354	MPP1	-4.68946	-0.114564	0.0244302	0	A
6507	SLC1A3	-3.80331	-0.143616	0.0377607	0	A
718	C3	-4.22899	-0.185763	0.0439262	0	A
3684	ITGAM	-4.04873	-0.1519	0.0375179	0	A
6614	SIGLEC1	-3.66672	-0.161669	0.0440909	0	A
3676	ITGA4	-5.74838	-0.196243	0.0341388	0	A
9103	FCGR2C	-4.79013	-0.171591	0.0358218	0	A
2357	FPR1	-4.27233	-0.16702	0.0390933	0	A
8740	TNFSF14	-3.79354	-0.153732	0.0405246	0	A
6546	SLC8A1	-4.54316	-0.134905	0.0296942	0	A
6916	TBXAS1	-4.16196	-0.116541	0.0280014	0	A
1438	CSF2RA	-4.44715	-0.164345	0.0369553	0	A
4064	CD180	-4.87131	-0.167082	0.0342991	0	A
241	ALOX5AP	-5.08193	-0.159979	0.0314801	0	A
7462	LAT2	-4.39859	-0.125501	0.0285322	0	A
1240	CMKLR1	-4.22614	-0.141189	0.0334086	0	A
7903	ST8SIA4	-4.26135	-0.105598	0.0247804	0	A
8778	SIGLEC5	-5.45714	-0.202081	0.0370307	0	A
7409	VAV1	-4.21076	-0.153268	0.0363992	0	A
8514	KCNAB2	-3.95878	-0.123846	0.0312839	0	A
3055	HCK	-3.63317	-0.119276	0.0328299	0	A
9473	C1orf38	-3.79586	-0.122907	0.0323792	0	A
5724	PTAFR	-5.61219	-0.21958	0.0391255	0	A
3111	HLA-DOA	-4.45448	-0.164435	0.0369146	0	A
2212	FCGR2A	-3.81181	-0.108267	0.028403	0	A
2214	FCGR3A	-3.70512	-0.139868	0.03775	0	A
4481	MSR1	-4.29322	-0.157182	0.0366118	0	A
5800	PTPRO	-4.78892	-0.172092	0.0359354	0	A
4688	NCF2	-3.67762	-0.126424	0.0343765	0	A
2268	FGR	-3.64558	-0.122227	0.0335274	0	A
7456	WIPF1	-4.56666	-0.127778	0.0279807	0	A
1230	CCR1	-4.42646	-0.16406	0.0370634	0	A
2359	FPR3	-3.86416	-0.163987	0.0424379	0	A
9332	CD163	-4.99039	-0.224516	0.0449897	0	A
1439	CSF2RB	-4.10601	-0.158047	0.0384917	0	A
7133	TNFRSF1B	-3.66957	-0.120058	0.0327172	0	A
944	TNFSF8	-4.03609	-0.145489	0.0360471	0	A
5330	PLCB2	-4.03005	-0.119886	0.0297481	0	A
752	FMNL1	-4.34844	-0.126706	0.0291382	0	A
6039	RNASE6	-3.9995	-0.117536	0.0293877	0	A
714	C1QC	-3.78089	-0.127619	0.0337537	0	A
945	CD33	-5.30942	-0.166473	0.0313543	0	A
1436	CSF1R	-6.37444	-0.202408	0.031753	0	A
6503	SLA	-3.86972	-0.130633	0.0337578	0	A
5294	PIK3CG	-6.28393	-0.246111	0.0391651	0	A
8832	CD84	-5.70076	-0.247597	0.0434323	0	A
8477	GPR65	-3.64269	-0.118306	0.0324776	0	A
3394	IRF8	-4.07984	-0.154636	0.0379025	0	A
4332	MNDA	-3.85472	-0.134573	0.0349113	0	A
313	AOAH	-4.74388	-0.20508	0.0432304	0	A
1536	CYBB	-5.26573	-0.209563	0.0397974	0	A
3059	HCLS1	-3.80779	-0.12208	0.0320605	0	A
2533	FYB	-3.83323	-0.14547	0.0379497	0	A
3937	LCP2	-3.84112	-0.120097	0.0312662	0	A
695	BTK	-4.51706	-0.146099	0.0323437	0	A
920	CD4	-3.89869	-0.124972	0.032055	0	A
3587	IL10RA	-3.94644	-0.143735	0.0364213	0	A
1794	DOCK2	-5.38284	-0.199569	0.0370751	0	A
3071	NCKAP1L	-5.19258	-0.186474	0.0359117	0	A
5788	PTPRC	-4.16549	-0.184222	0.0442259	0	A
5341	PLEK	-3.82767	-0.14627	0.0382138	0	A
54440	SASH3	-3.67063	-0.131535	0.0358345	0	A
124460	SNX20	-3.82364	-0.160721	0.0420336	0	A
6693	SPN	-3.77698	-0.149255	0.039517	0	A
57705	WDFY4	-5.28605	-0.234296	0.0443234	0	A
89857	KLHL6	-3.8002	-0.139026	0.0365838	0	A
4542	MYO1F	-4.57643	-0.143398	0.0313341	0	A
3689	ITGB2	-4.56825	-0.165922	0.0363207	0	A
83706	FERMT3	-3.77329	-0.125802	0.03334	0	A
27128	CYTH4	-5.20057	-0.165524	0.0318281	0	A
23533	PIK3R5	-4.80082	-0.15071	0.0313926	0	A
257106	ARHGAP30	-3.85331	-0.117084	0.0303852	0	A
10859	LILRB1	-4.53431	-0.161711	0.0356639	0	A
221472	FGD2	-4.87919	-0.174629	0.0357907	0	A
388325	C17orf87	-4.16329	-0.155988	0.0374675	0	A
80231	CXorf21	-4.61796	-0.160369	0.0347271	0	A
64231	MS4A6A	-3.85175	-0.123654	0.0321033	0	A
219972	MPEG1	-4.85516	-0.185327	0.0381711	0	A
22797	TFEC	-4.18475	-0.165452	0.0395369	0	A
64092	SAMSN1	-3.93111	-0.136669	0.034766	0	A
51311	TLR8	-4.34571	-0.201001	0.0462526	0	A
719	C3AR1	-5.37025	-0.165799	0.0308736	0	A
55803	ADAP2	-5.00158	-0.124125	0.0248172	0	A
3687	ITGAX	-3.72273	-0.130895	0.0351609	0	A
968	CD68	-4.33354	-0.132887	0.0306646	0	A
84868	HAVCR2	-3.662	-0.108759	0.0296994	0	A
11006	LILRB4	-3.73515	-0.145538	0.0389644	0	A
27036	SIGLEC7	-3.85508	-0.136686	0.035456	0	A
27180	SIGLEC9	-5.17921	-0.174872	0.0337643	0	A
126364	LRRC25	-4.662	-0.136084	0.0291899	0	A
10288	LILRB2	-3.98404	-0.152564	0.0382937	0	A
64098	PARVG	-3.71665	-0.118733	0.0319462	0	A
50856	CLEC4A	-3.64835	-0.112705	0.030892	0	A
11309	SLCO2B1	-6.33457	-0.205393	0.0324241	0	A
118788	PIK3AP1	-4.90744	-0.161452	0.0328993	0	A
284759	SIRPB2	-4.87189	-0.167967	0.0344768	0	A
58484	NLRC4	-3.81151	-0.111024	0.0291286	0	A
3635	INPP5D	-4.7253	-0.152989	0.0323766	0	A
3575	IL7R	-3.92035	-0.236408	0.0603027	0	A
10666	CD226	-4.03921	-0.166294	0.0411699	0	A
3738	KCNA3	-3.76113	-0.188486	0.0501142	0	A
729230	CCR2	-3.98451	-0.203159	0.0509872	0	A
117289	TAGAP	-4.52633	-0.173297	0.0382863	0	A
26191	PTPN22	-3.74149	-0.152194	0.0406773	0	A
84433	CARD11	-3.85878	-0.163878	0.0424689	0	A
51393	TRPV2	-4.51088	-0.138076	0.0306095	0	A
80301	PLEKHO2	-4.78236	-0.112452	0.0235139	0	A
55016	MARCH1	-4.49928	-0.140446	0.0312152	0	A
10871	CD300C	-5.39441	-0.17447	0.0323428	0	A
11314	CD300A	-4.52406	-0.128494	0.0284024	0	A
51284	TLR7	-4.88469	-0.182536	0.037369	0	A
57091	CASS4	-4.36312	-0.15744	0.0360843	0	A
54504	CPVL	-4.57256	-0.163362	0.0357266	0	A
64407	RGS18	-3.85052	-0.153976	0.0399885	0	A
131450	CD200R1	-4.3137	-0.191952	0.0444982	0	A
25939	SAMHD1	-4.68464	-0.140291	0.0299471	0	A
114548	NLRP3	-5.76432	-0.19505	0.0338374	0	A
2350	FOLR2	-3.70582	-0.187843	0.0506886	0	A
4360	MRC1	-4.44803	-0.264759	0.0595227	0	A
30835	CD209	-4.08232	-0.232997	0.0570748	0	A
84034	EMILIN2	-5.33832	-0.191356	0.0358457	0	A
11326	VSIG4	-4.72038	-0.197139	0.0417634	0	A
23166	STAB1	-5.46994	-0.16438	0.0300516	0	A
375387	LRRC33	-4.14274	-0.117206	0.028292	0	A
115727	RASGRP4	-5.30265	-0.17484	0.0329723	0	A
30817	EMR2	-5.0517	-0.162874	0.0322415	0	A
4067	LYN	-4.29828	-0.133764	0.0311203	0	A
10326	SIRPB1	-5.69122	-0.207919	0.0365333	0	A
140885	SIRPA	-4.44773	-0.137311	0.0308721	0	A
54757	FAM20A	-3.99696	-0.152761	0.0382194	0	A
80183	C13orf18	-4.7157	-0.169583	0.0359615	0	A
160365	CLECL1	-4.0104	-0.158906	0.0396235	0	A
84106	PRAM1	-3.77082	-0.128034	0.0339537	0	A
84541	KBTBD8	-4.41027	-0.142757	0.0323693	0	A
10019	SH2B3	-5.23519	-0.105502	0.0201525	0	A
11024	LILRA1	-6.13402	-0.222839	0.0363283	0	A
146850	PIK3R6	-4.25402	-0.130212	0.0306091	0	A
27350	APOBEC3C	-4.67822	-0.158745	0.0339328	0	A
57121	LPAR5	-3.70553	-0.11023	0.0297474	0	A
10863	ADAM28	-4.27322	-0.171476	0.0401281	0	A
10461	MERTK	-5.12849	-0.154694	0.0301637	0	A
55619	DOCK10	-4.25476	-0.141712	0.0333068	0	A
114132	SIGLEC11	-4.06359	-0.162201	0.0399157	0	A
57105	CYSLTR2	-4.16065	-0.15409	0.0370351	0	A
22846	VASH1	-4.76456	-0.11927	0.0250328	0	A
27143	KIAA1274	-4.30746	-0.109977	0.0255317	0	A
115273	RAB42	-4.94129	-0.148218	0.0299959	0	A
22898	DENND3	-3.64847	-0.0899784	0.0246619	0	A
144811	C13orf31	-4.07698	-0.0956248	0.0234548	0	A
326342	EMR4P	-4.08096	-0.153258	0.0375544	0	A
79690	GAL3ST4	-4.32077	-0.108175	0.0250361	0	A
374872	C19orf35	-3.75983	-0.109531	0.029132	0	A
342510	CD300E	-3.77361	-0.148479	0.0393468	0	A
353345	GPR141	-4.1222	-0.17723	0.042994	0	A
5742	PTGS1	-5.11383	-0.14873	0.0290839	0
1524	CX3CR1	-4.25517	-0.232996	0.054756	0
27287	VENTX	-3.82041	-0.130553	0.0341724	0
11027	LILRA2	-4.07789	-0.156169	0.0382965	0
93589	CACNA2D4	-3.79958	-0.112889	0.0297108	0
151056	PLB1	-5.10775	-0.186349	0.0364836	0
5066	PAM	-4.344	-0.128704	0.029628	0
2869	GRK5	-3.82317	-0.105162	0.0275065	0
3990	LIPC	-3.73658	-0.144314	0.038622	0
7216	TRO	-3.84178	-0.139572	0.0363302	0
5028	P2RY1	-5.00672	-0.167586	0.0334722	0
6840	SVIL	-4.84739	-0.125875	0.0259675	0
4325	MMP16	-4.18122	-0.203643	0.0487042	0
2734	GLG1	-4.61775	-0.0763185	0.0165272	0
571	BACH1	-5.00247	-0.107202	0.0214299	0
141	ADPRH	-3.70437	-0.084623	0.0228441	0
3788	KCNS2	-3.95914	-0.148542	0.0375187	0
9639	ARHGEF10	-3.70466	-0.098629	0.0266229	0
7225	TRPC6	-3.71852	-0.126619	0.0340509	0
9815	GIT2	-4.55497	-0.0557005	0.0122285	0
3716	JAK1	-3.87715	-0.0696958	0.017976	0	B
5791	PTPRE	-4.13323	-0.0999292	0.024177	0	B
3556	IL1RAP	-4.53968	-0.127223	0.0280247	0	B
9180	OSMR	-5.4982	-0.181569	0.0330233	0	B
3363	HTR7	-4.51534	-0.164874	0.0365143	0	B
3680	ITGA9	-5.54973	-0.226995	0.0409021	0	B
1902	LPAR1	-4.4826	-0.150509	0.0335764	0	B
6446	SGK1	-3.63189	-0.12048	0.0331729	0	B
6095	RORA	-3.97774	-0.105858	0.0266127	0	B
3067	HDC	-3.6626	-0.226649	0.0618821	0	B
1511	CTSG	-3.67803	-0.262705	0.0714256	0	B
6547	SLC8A3	-3.72453	-0.142695	0.0383122	0	B
6003	RGS13	-4.14388	-0.199212	0.0480738	0	B
9173	IL1RL1	-3.94843	-0.201565	0.0510495	0	B
946	SIGLEC6	-4.00632	-0.206436	0.0515277	0	B
148823	C1orf150	-3.6982	-0.178072	0.0481509	0	B
27306	HPGDS	-3.91294	-0.172038	0.0439664	0	B
65061	CDK15	-5.09537	-0.215141	0.0422229	0	B
220	ALDH1A3	-4.09199	-0.198665	0.0485496	0	B
79705	LRRK1	-5.56971	-0.165306	0.0296794	0	B
4233	MET	-3.82608	-0.210146	0.0549246	0	B
5629	PROX1	-4.00774	-0.232261	0.057953	0	B
2326	FMO1	-4.40596	-0.216407	0.0491168	0	B
5069	PAPPA	-3.84513	-0.155593	0.0404649	0	B
7414	VCL	-5.87324	-0.121498	0.0206867	0	B
8814	CDKL1	-5.11714	-0.164541	0.0321549	0	B
8609	KLF7	-4.74379	-0.145751	0.0307246	0	B
19	ABCA1	-3.94071	-0.121086	0.0307269	0	B
683	BST1	-4.19157	-0.130122	0.0310438	0	B
953	ENTPD1	-4.72373	-0.0816607	0.0172873	0	B
2149	F2R	-3.81618	-0.118495	0.0310508	0	B
57125	PLXDC1	-4.3222	-0.119351	0.0276136	0	B
8496	PPFIBP1	-4.85641	-0.11681	0.0240528	0	B
2846	LPAR4	-3.75247	-0.115969	0.0309046	0	B
9781	RNF144A	-4.26158	-0.121319	0.028468	0	B
8642	DCHS1	-4.06446	-0.116731	0.02872	0	B
8745	ADAM23	-4.074	-0.17954	0.0440696	0	B
8460	TPST1	-3.81242	-0.0911837	0.0239176	0	B
9697	TRAM2	-5.89483	-0.109006	0.0184919	0	B
1490	CTGF	-3.69509	-0.14194	0.0384132	0	B
9644	SH3PXD2A	-4.89433	-0.123945	0.0253241	0	B
2121	EVC	-5.62695	-0.176223	0.0313176	0	B
411	ARSB	-4.16736	-0.092987	0.0223132	0	B
2162	F13A1	-3.90206	-0.212022	0.0543358	0	B
8828	NRP2	-5.38165	-0.153177	0.0284628	0	B
6299	SALL1	-3.94195	-0.182425	0.0462777	0	B
649	BMP1	-3.80737	-0.111589	0.0293086	0	B
11173	ADAMTS7	-4.77099	-0.164715	0.0345242	0	B
5789	PTPRD	-3.77687	-0.176869	0.0468296	0	B
4323	MMP14	-3.9674	-0.136142	0.0343151	0	B
1809	DPYSL3	-3.8091	-0.1259	0.0330525	0	B
1292	COL6A2	-3.77983	-0.134115	0.0354817	0	B
9902	MRC2	-4.41597	-0.152618	0.0345605	0	B
1295	COL8A1	-3.77528	-0.179343	0.0475046	0	B
1303	COL12A1	-4.05803	-0.180194	0.0444043	0	B
4015	LOX	-4.01426	-0.149254	0.037181	0	B
1513	CTSK	-3.91818	-0.146992	0.0375153	0	B
4313	MMP2	-4.47119	-0.172903	0.0386705	0	B
1009	CDH11	-3.86934	-0.150262	0.0388341	0	B
1281	COL3A1	-4.4426	-0.206205	0.0464154	0	B
1290	COL5A2	-3.71728	-0.161889	0.0435503	0	B
1293	COL6A3	-4.33352	-0.168681	0.0389248	0	B
1462	VCAN	-4.09369	-0.174046	0.0425156	0	B
7058	THBS2	-3.89856	-0.164691	0.0422441	0	B
4060	LUM	-3.70085	-0.144894	0.0391516	0	B
25878	MXRA5	-4.86242	-0.179489	0.0369134	0	B
22795	NID2	-4.31145	-0.141319	0.0327775	0	B
337876	CHSY3	-4.25335	-0.132036	0.0310428	0	B
9509	ADAMTS2	-5.77645	-0.234148	0.0405349	0	B
145407	C14orf37	-4.62099	-0.155781	0.0337115	0	B
84168	ANTXR1	-4.12247	-0.136602	0.033136	0	B
81792	ADAMTS12	-6.09643	-0.281433	0.0461636	0	B
83716	CRISPLD2	-3.86976	-0.136068	0.0351618	0	B
10418	SPON1	-4.23527	-0.198294	0.0468196	0	B
26011	ODZ4	-4.10645	-0.160197	0.039011	0	B
84624	FNDC1	-3.68158	-0.187586	0.0509524	0	B
169792	GLIS3	-4.68521	-0.174761	0.0373005	0	B
144165	PRICKLE1	-3.99413	-0.124726	0.0312272	0	B
160428	ALDH1L2	-5.4124	-0.191934	0.0354619	0	B
10630	PDPN	-4.3287	-0.159561	0.0368613	0	B
8532	CPZ	-3.93911	-0.170519	0.0432887	0	B
56265	CPXM1	-4.08643	-0.181543	0.0444258	0	B
114801	TMEM200A	-4.2409	-0.13097	0.0308825	0	B
149478	BTBD19	-5.88919	-0.176901	0.0300383	0	B
23022	PALLD	-3.69101	-0.0984963	0.0266854	0	B
10154	PLXNC1	-6.01023	-0.250342	0.0416526	0	B
55033	FKBP14	-4.3927	-0.102706	0.0233811	0	B
10484	SEC23A	-4.48973	-0.0965167	0.0214972	0	B
10085	EDIL3	-4.45299	-0.233692	0.0524799	0	B
4643	MYO1E	-4.81886	-0.103358	0.0214487	0	B
2316	FLNA	-5.6238	-0.165573	0.0294415	0	B
3801	KIFC3	-4.54036	-0.139489	0.0307219	0	B
7461	CLIP2	-4.45346	-0.106482	0.02391	0	B
4851	NOTCH1	-4.77513	-0.128859	0.0269855	0	B
79890	RIN3	-3.8377	-0.0972322	0.0253361	0	B
5866	RAB3IL1	-3.65215	-0.100634	0.0275549	0	B
85360	SYDE1	-3.73733	-0.0991279	0.0265237	0	B
9990	SLC12A6	-3.69692	-0.0879482	0.0237896	0	B
2115	ETV1	-4.08874	-0.141278	0.034553	0	B
1272	CNTN1	-4.26936	-0.272549	0.0638382	0	B
9265	CYTH3	-4.24465	-0.106704	0.0251384	0	B
1687	DFNA5	-5.01287	-0.126186	0.0251724	0	B
11107	PRDM5	-4.27435	-0.16237	0.037987	0	B
3690	ITGB3	-5.52417	-0.209707	0.0379618	0	B
6560	SLC12A4	-4.94269	-0.118319	0.0239381	0	B
9749	PHACTR2	-3.86185	-0.0939506	0.0243279	0	B
5139	PDE3A	-4.7167	-0.218269	0.0462757	0	B
9732	DOCK4	-6.79079	-0.183791	0.0270647	0	B
9890	LPPR4	-4.07623	-0.142988	0.0350784	0	B
9586	CREB5	-4.26327	-0.185438	0.0434967	0	B
11080	DNAJB4	-3.67417	-0.0988731	0.0269103	0	B
11099	PTPN21	-3.75669	-0.12519	0.0333245	0	B
9693	RAPGEF2	-4.44831	-0.0867551	0.0195029	0	B
9162	DGKI	-4.38702	-0.166795	0.0380201	0	B
7094	TLN1	-5.00332	-0.0931502	0.0186177	0	B
1806	DPYD	-4.51947	-0.152444	0.0337304	0	B
9182	RASSF9	-3.97708	-0.185881	0.046738	0	B
7220	TRPC1	-3.75528	-0.125776	0.0334932	0	B
5592	PRKG1	-5.29212	-0.236436	0.044677	0	B
5793	PTPRG	-4.75287	-0.146588	0.030842	0	B
8516	ITGA8	-4.83012	-0.250262	0.0518129	0	B
2857	GPR34	-4.54108	-0.18694	0.0411664	0	B
64805	P2RY12	-3.85023	-0.222697	0.0578399	0	B
6622	SNCA	-3.7888	-0.148601	0.0392211	0	B
667	DST	-4.52147	-0.191604	0.0423765	0	B
5137	PDE1C	-3.92718	-0.258973	0.0659438	0	B
10253	SPRY2	-3.70397	-0.161784	0.0436784	0	B
256691	MAMDC2	-3.81141	-0.2422	0.063546	0	B
2012	EMP1	-3.86087	-0.134894	0.0349388	0	B
10000	AKT3	-4.01874	-0.150026	0.0373317	0	B
355	FAS	-3.81337	-0.114789	0.0301017	0	B
3428	IFI16	-3.63051	-0.108008	0.0297501	0	B
11010	GLIPR1	-4.50498	-0.122551	0.0272035	0	B
10123	ARL4C	-3.82204	-0.124043	0.0324547	0	B
10184	LHFPL2	-5.48017	-0.123647	0.0225627	0	B
6483	ST3GAL2	-4.55002	-0.0997885	0.0219314	0	B
25900	IFFO1	-3.87454	-0.108579	0.0280237	0	B
3742	KCNA6	-3.78784	-0.199491	0.0526661	0	B
9710	KIAA0355	-4.74464	-0.0860602	0.0181384	0	B
2	A2M	-3.72307	-0.121717	0.0326927	0	B
4093	SMAD9	-3.95207	-0.173166	0.0438166	0	B
3915	LAMC1	-5.25289	-0.144348	0.0274797	0	B
781	CACNA2D1	-5.39259	-0.318264	0.0590188	0	B
4919	ROR1	-4.53601	-0.198803	0.0438278	0	B
117	ADCYAP1R1	-3.66135	-0.200516	0.0547656	0	B
2894	GRID1	-3.7788	-0.139927	0.0370294	0	B
7402	UTRN	-4.01105	-0.116433	0.0290281	0	B
395	ARHGAP6	-4.22419	-0.168374	0.0398596	0	B
552	AVPR1A	-4.25336	-0.169284	0.0398001	0	B
2037	EPB41L2	-5.21519	-0.173887	0.0333424	0	B
4907	NT5E	-3.76853	-0.13656	0.0362368	0	B
1803	DPP4	-5.14431	-0.245972	0.0478145	0	B
558	AXL	-5.22383	-0.140975	0.0269869	0	B
10335	MRVI1	-4.24118	-0.141256	0.0333059	0	B
4053	LTBP2	-3.80244	-0.130094	0.0342133	0	B
3339	HSPG2	-5.09764	-0.152355	0.0298873	0	B
2318	FLNC	-4.86002	-0.236805	0.0487251	0	B
9194	SLC16A7	-3.83432	-0.20368	0.0531203	0	B
10231	RCAN2	-3.84691	-0.111149	0.0288931	0	B
800	CALD1	-4.97085	-0.135995	0.0273584	0	B
4094	MAF	-4.44862	-0.129592	0.0291308	0	B
4882	NPR2	-4.62539	-0.163638	0.0353782	0	B
2199	FBLN2	-4.20342	-0.176662	0.0420281	0	B
716	C1S	-3.82323	-0.140131	0.0366526	0	B
2619	GAS1	-3.63354	-0.150659	0.0414633	0	B
79822	ARHGAP28	-4.16461	-0.160102	0.0384435	0	B
3082	HGF	-5.16305	-0.22981	0.0445105	0	B
8613	PPAP2B	-3.70993	-0.116779	0.0314773	0	B
4208	MEF2C	-4.50814	-0.127869	0.028364	0	B
5797	PTPRM	-4.18489	-0.137485	0.0328528	0	B
3672	ITGA1	-4.91083	-0.148016	0.0301407	0	B
2004	ELK3	-6.71216	-0.157182	0.0234174	0	B
10395	DLC1	-3.65491	-0.132049	0.0361291	0	B
1306	COL15A1	-4.51556	-0.132557	0.0293556	0	B
5311	PKD2	-4.6149	-0.132358	0.0286805	0	B
5627	PROS1	-3.87785	-0.148031	0.0381734	0	B
8829	NRP1	-4.01153	-0.110585	0.0275669	0	B
1601	DAB2	-4.2966	-0.1223	0.0284645	0	B
7373	COL14A1	-3.72111	-0.211866	0.0569362	0	B
4921	DDR2	-5.54728	-0.26616	0.0479803	0	B
6444	SGCD	-4.25362	-0.176357	0.0414604	0	B
3912	LAMB1	-5.6779	-0.15069	0.0265398	0	B
4811	NID1	-5.15062	-0.148366	0.0288054	0	B
9096	TBX18	-4.93681	-0.204574	0.0414385	0	B
9353	SLIT2	-5.28896	-0.241403	0.0456428	0	B
3075	CFH	-4.09133	-0.143581	0.0350939	0	B
5125	PCSK5	-5.55871	-0.238366	0.0428815	0	B
8522	GAS7	-5.00724	-0.187985	0.0375425	0	B
3908	LAMA2	-4.61359	-0.234044	0.0507293	0	B
6586	SLIT3	-4.09396	-0.186039	0.0454422	0	B
6913	TBX15	-3.89303	-0.155293	0.0398901	0	B
9590	AKAP12	-4.27735	-0.207396	0.048487	0	B
862	RUNX1T1	-4.31902	-0.202317	0.0468433	0	B
79633	FAT4	-4.37445	-0.193603	0.0442578	0	B
27303	RBMS3	-4.92029	-0.225467	0.0458239	0	B
7077	TIMP2	-4.97577	-0.147207	0.0295848	0	B
3910	LAMA4	-4.24337	-0.133847	0.0315427	0	B
4035	LRP1	-5.23164	-0.192162	0.0367307	0	B
8434	RECK	-4.18202	-0.151935	0.0363305	0	B
1634	DCN	-3.75151	-0.174146	0.0464203	0	B
11167	FSTL1	-4.29364	-0.143038	0.033314	0	B
5159	PDGFRB	-4.6468	-0.139809	0.0300872	0	B
6925	TCF4	-4.13295	-0.120189	0.0290806	0	B
6935	ZEB1	-4.40852	-0.1468	0.0332991	0	B
57608	KIAA1462	-4.62582	-0.132391	0.0286199	0	B
57493	HEG1	-5.28588	-0.150357	0.0284451	0	B
2200	FBN1	-4.60837	-0.19758	0.0428742	0	B
254228	FAM26E	-4.14586	-0.136542	0.0329346	0	B
54796	BNC2	-4.3617	-0.17014	0.0390077	0	B
196740	C10orf72	-4.25609	-0.160274	0.0376576	0	B
83872	HMCN1	-5.4318	-0.250911	0.046193	0	B
253827	MSRB3	-4.03757	-0.157358	0.0389736	0	B
23452	ANGPTL2	-3.83278	-0.149425	0.0389862	0	B
5156	PDGFRA	-4.45289	-0.173047	0.0388618	0	B
80114	BICC1	-6.40323	-0.283543	0.0442813	0	B
57616	TSHZ3	-4.79455	-0.14282	0.0297881	0	B
79776	ZFHX4	-3.71086	-0.154918	0.0417473	0	B
389136	VGLL3	-4.04949	-0.173262	0.0427861	0	B
57631	LRCH2	-3.99967	-0.152996	0.038252	0	B
339834	CCDC36	-4.01141	-0.157572	0.0392809	0	B
57569	ARHGAP20	-3.94677	-0.202829	0.0513912	0	B
54510	PCDH18	-4.72323	-0.182211	0.0385775	0	B
3791	KDR	-3.74197	-0.104275	0.0278663	0	B
7450	VWF	-3.73913	-0.143048	0.038257	0	B
9754	STARD8	-4.98395	-0.138378	0.0277646	0	B
22918	CD93	-3.98823	-0.115006	0.0288362	0	B
80243	PREX2	-4.77853	-0.291384	0.0609778	0	B
167465	ZNF366	-5.5484	-0.233405	0.0420671	0	B
375033	PEAR1	-3.65117	-0.148788	0.0407508	0	B
64641	EBF2	-3.73833	-0.192709	0.0515495	0	B
57477	SHROOM4	-4.37071	-0.135164	0.030925	0	B
221981	THSD7A	-4.32659	-0.188147	0.0434862	0	B
79834	SGK269	-4.68263	-0.107861	0.0230343	0	B
118429	ANTXR2	-3.81645	-0.119243	0.0312445	0	B
22861	NLRP1	-3.80393	-0.135039	0.0355	0	B
2113	ETS1	-4.25755	-0.122648	0.0288072	0	B
10659	CELF2	-3.85003	-0.151474	0.0393436	0	B
5734	PTGER4	-4.47841	-0.161619	0.0360885	0	B
7099	TLR4	-4.81587	-0.162441	0.0337303	0	B
9839	ZEB2	-5.39667	-0.1784	0.0330574	0	B
139818	DOCK11	-4.12352	-0.172477	0.0418277	0	B
7048	TGFBR2	-4.347	-0.161749	0.0372094	0	B
115207	KCTD12	-4.36271	-0.144051	0.0330187	0	B
10875	FGL2	-4.81459	-0.201831	0.0419207	0	B
139716	GAB3	-3.77447	-0.119124	0.0315605	0	B
474344	GIMAP6	-3.79928	-0.134739	0.0354644	0	B
170371	C10orf128	-4.43989	-0.205512	0.0462876	0	B
57514	ARHGAP31	-4.92124	-0.128568	0.0261251	0	B
79974	C7orf58	-3.68433	-0.188861	0.0512608	0	B
128553	TSHZ2	-4.66802	-0.239052	0.0512107	0	B
79827	ASAM	-3.96318	-0.179453	0.04528	0	B
25945	PVRL3	-4.95143	-0.213467	0.0431122	0	B
57088	PLSCR4	-3.79931	-0.146857	0.0386535	0	B
23345	SYNE1	-5.24989	-0.173369	0.0330233	0	B
56099	PCDHGB7	-5.55932	-0.242087	0.0435461	0	B
29940	DSE	-5.57536	-0.139997	0.0251099	0	B
11096	ADAMTS5	-3.69822	-0.185329	0.0501129	0	B
23179	RGL1	-4.20944	-0.132279	0.0314244	0	B
6197	RPS6KA3	-4.55528	-0.136658	0.03	0	B
9444	QKI	-4.01599	-0.102628	0.0255548	0	B
9469	CHST3	-4.25414	-0.169632	0.0398746	0	B
2182	ACSL4	-4.05381	-0.125576	0.0309774	0	B
5325	PLAGL1	-3.94742	-0.163805	0.0414967	0	B
79780	CCDC82	-3.85761	-0.125067	0.0324208	0	B
84441	MAML2	-4.59323	-0.193793	0.042191	0	B
84668	FAM126A	-3.84238	-0.148054	0.038532	0	B
57480	PLEKHG1	-3.63119	-0.119897	0.0330187	0	B
285203	C3orf64	-3.71541	-0.0947744	0.0255085	0	B
144402	CPNE8	-4.50362	-0.154908	0.0343963	0	B
84674	CARD6	-4.79596	-0.145097	0.0302541	0	B
84230	LRRC8C	-3.80881	-0.118015	0.0309847	0	B
11217	AKAP2	-5.48011	-0.190577	0.0347762	0	B
445815	PALM2-AKAP2	-3.70611	-0.129197	0.0348605	0	B
285313	IGSF10	-3.93387	-0.253428	0.064422	0	B
26524	LATS2	-4.46216	-0.107491	0.0240894	0	B
7798	LUZP1	-6.14769	-0.115713	0.0188221	0	B
55243	KIRREL	-6.31679	-0.27633	0.0437454	0	B
643314	KIAA0754	-6.22677	-0.279622	0.0449063	0	B
223117	SEMA3D	-4.06393	-0.245461	0.0604001	0	B
132884	EVC2	-4.71974	-0.190596	0.0403826	0	B
84814	PPAPDC3	-3.65105	-0.126687	0.0346987	0	B
152503	SH3D19	-4.11573	-0.127842	0.0310617	0	B
60468	BACH2	-4.10299	-0.165983	0.0404541	0	B
23208	SYT11	-5.32164	-0.144327	0.0271209	0	B
9770	RASSF2	-4.50694	-0.134153	0.0297658	0	B
91010	FMNL3	-5.32298	-0.109686	0.0206061	0	B
27145	FILIP1	-4.92174	-0.170158	0.0345728	0	B
441631	TSPAN11	-3.76776	-0.152746	0.0405402	0	B
79772	MCTP1	-4.46793	-0.177738	0.0397808	0	B
161176	C14orf49	-4.45175	-0.216034	0.0485279	0	B
23034	SAMD4A	-6.34983	-0.22431	0.0353254	0	B
154810	AMOTL1	-3.88619	-0.141808	0.0364902	0	B
22821	RASA3	-3.71691	-0.105764	0.0284547	0	B
23102	TBC1D2B	-3.80221	-0.0777007	0.0204356	0	B
145581	LRFN5	-3.79878	-0.20032	0.0527328	0	B
29969	MDFIC	-3.82527	-0.106877	0.0279397	0	B
23228	PLCL2	-4.05199	-0.136673	0.0337298	0	B
25943	C20orf194	-3.6682	-0.0887079	0.024183	0	B
133584	EGFLAM	-3.98017	-0.13801	0.0346743	0	B
23143	LRCH1	-4.99046	-0.101483	0.0203355	0	B
8555	CDC14B	-4.39408	-0.157265	0.0357901	0	B
168448	CDC14C	-3.85679	-0.126078	0.03269	0	B
131873	COL6A6	-4.04677	-0.290342	0.0717466	0	B
26025	PCDHGA12	-6.30011	-0.243174	0.0385983	0	B
2195	FAT1	-3.83282	-0.156585	0.0408537	0	B
5337	PLD1	-4.40453	-0.153059	0.0347504	0	B
5784	PTPN14	-5.75545	-0.220739	0.038353	0	B
25937	WWTR1	-5.64286	-0.171117	0.0303245	0	B
10413	YAP1	-4.00111	-0.103577	0.0258871	0	B
154214	RNF217	-4.30841	-0.156971	0.0364337	0	B
64778	FNDC3B	-4.42782	-0.101846	0.0230014	0	B
339263	C17orf51	-4.39863	-0.143403	0.0326019	0	B
25925	ZNF521	-4.85203	-0.181806	0.0374702	0	B
54947	LPCAT2	-4.30196	-0.133807	0.0311038	0	B
64411	ARAP3	-3.84826	-0.105819	0.027498	0	B
51454	GULP1	-4.55276	-0.192967	0.0423846	0	B
57710	KIAA1614	-4.07326	-0.140043	0.034381	0	B
113612	CYP2U1	-3.99296	-0.111245	0.0278602	0	B
23500	DAAM2	-4.89775	-0.181405	0.0370384	0	B
56999	ADAMTS9	-4.17457	-0.158458	0.0379579	0	B
27115	PDE7B	-3.72474	-0.142195	0.0381759	0	B
56107	PCDHGA9	-4.50695	-0.189063	0.0419492	0	B
11214	AKAP13	-6.06523	-0.114296	0.0188445	0	B
91607	SLFN11	-3.76159	-0.114418	0.0304175	0	B
119587	CPXM2	-3.83222	-0.164737	0.0429874	0	B
728464	C6orf186	-4.99789	-0.187213	0.0374585	0	B
57484	RNF150	-4.08883	-0.225229	0.0550839	0	B
57722	IGDCC4	-5.30271	-0.188904	0.035624	0	B
56109	PCDHGA6	-4.04201	-0.155493	0.0384693	0	B
257194	NEGR1	-4.04962	-0.201106	0.0496605	0	B
55752	SEPT11	-4.58246	-0.106457	0.0232314	0	B
22881	ANKRD6	-4.1329	-0.113838	0.0275444	0	B
56648	EIF5A2	-4.70717	-0.129197	0.0274468	0	B
92017	SNX29	-3.63511	-0.0680656	0.0187245	0	B
54557	SGTB	-3.69317	-0.0748383	0.020264	0	B
55704	CCDC88A	-3.65498	-0.116947	0.0319966	0	B
387119	C6orf204	-5.16452	-0.198747	0.0384832	0	B
84898	PLXDC2	-4.25515	-0.126356	0.0296949	0	B
64393	ZMAT3	-4.65848	-0.123913	0.0265994	0	B
285598	ARL10	-5.5342	-0.193513	0.0349667	0	B
9420	CYP7B1	-4.32308	-0.177873	0.041145	0	B
55917	CTTNBP2NL	-4.24379	-0.0740774	0.0174555	0	B
23683	PRKD3	-3.69986	-0.115643	0.0312559	0	B
27185	DISC1	-4.84484	-0.128865	0.0265985	0	B
57205	ATP10D	-3.65797	-0.0994341	0.0271829	0	B
284217	LAMA1	-4.61957	-0.242736	0.0525453	0	B
143872	ARHGAP42	-5.13941	-0.175553	0.0341582	0	B
63923	TNN	-3.6788	-0.245656	0.0667761	0	B
440073	IQSEC3	-3.66126	-0.187792	0.0512916	0	B
387104	C6orf174	-3.75715	-0.158111	0.0420827	0	B
23621	BACE1	-4.46275	-0.091802	0.0205707	0	B
161742	SPRED1	-3.98771	-0.0991791	0.0248712	0	B
25932	CLIC4	-3.99246	-0.0889281	0.022274	0	B
285349	ZNF660	-4.6421	-0.147806	0.0318403	0	B
163259	DENND2C	-3.64392	-0.128244	0.035194	0	B
199221	DZIP1L	-4.819	-0.161337	0.0334793	0	B
79057	PRRG3	-3.75329	-0.163711	0.043618	0	B
11149	BVES	-4.09559	-0.15761	0.0384829	0	B
11245	GPR176	-4.59912	-0.135516	0.0294657	0	B
23543	RBM9	-3.76744	-0.0677851	0.0179923	0	B
166929	SGMS2	-3.68137	-0.124213	0.0337408	0
7837	PXDN	-4.36682	-0.145455	0.0333091	0
11328	FKBP9	-4.36821	-0.0778348	0.0178185	0
360132	FKBP9L	-4.3498	-0.108859	0.0250262	0
23258	DENND5A	-4.10397	-0.0718334	0.0175034	0
2119	ETV5	-3.73689	-0.119721	0.0320375	0
143689	PIWIL4	-3.65098	-0.153659	0.0420871	0
285676	ZNF454	-3.81395	-0.147257	0.0386101	0
64131	XYLT1	-5.19126	-0.183787	0.0354031	0
55106	SLFN12	-3.9718	-0.130534	0.0328652	0
90102	PHLDB2	-3.70285	-0.142218	0.0384077	0
85315	PAQR8	-3.78647	-0.0990325	0.0261543	0
8905	AP1S2	-3.8728	-0.0827315	0.0213622	0
653653	LOC653653	-5.21681	-0.119344	0.0228768	0
195827	C9orf21	-3.94511	-0.0868034	0.0220028	0
340061	TMEM173	-3.92859	-0.0898698	0.0228758	0
26002	MOXD1	-4.17618	-0.180022	0.0431068	0
84102	SLC41A2	-4.99756	-0.158058	0.0316271	0
84456	L3MBTL3	-3.83429	-0.0883129	0.0230324	0
10846	PDE10A	-3.73614	-0.145717	0.0390019	0
6310	ATXN1	-4.05561	-0.0937807	0.0231237	0
122786	FRMD6	-4.31517	-0.138446	0.0320835	0
636	BICD1	-4.09699	-0.114534	0.0279556	0
60312	AFAP1	-4.47153	-0.0838981	0.0187627	0
285590	SH3PXD2B	-4.48203	-0.106247	0.0237052	0
54718	BTN2A3	-5.07271	-0.134191	0.0264536	0
64759	TNS3	-3.81598	-0.0895555	0.0234686	0
286749	STON1-GTF2A1L	-3.93104	-0.257645	0.0655414	0
4650	MYO9B	-3.99797	-0.0693013	0.0173341	0
23207	PLEKHM2	-3.67971	-0.0562146	0.0152769	0
2314	FLII	-3.70837	-0.0678173	0.0182876	0
50488	MINK1	-4.00324	-0.0622684	0.0155545	0
124997	WDR81	-4.79926	-0.0954942	0.0198977	0
26301	GBGT1	-3.76619	-0.10975	0.029141	0
58191	CXCL16	-3.7612	-0.0995436	0.0264659	0
84225	ZMYND15	-4.48353	-0.144552	0.0322407	0
6249	CLIP1	-4.89751	-0.0808065	0.0164995	0
7779	SLC30A1	-3.72436	-0.0977934	0.0262578	0
29957	SLC25A24	-3.67748	-0.0806852	0.0219404	0
329	BIRC2	-3.7915	-0.0625542	0.0164985	0
4361	MRE11A	-3.86711	-0.0730716	0.0188956	0
6526	SLC5A3	-3.91113	-0.0978032	0.0250063	0
1778	DYNC1H1	-4.37445	-0.0615262	0.0140649	0
9910	RABGAP1L	-4.67936	-0.0874884	0.0186967	0
25862	USP49	-3.67594	-0.111159	0.0302397	0
23503	ZFYVE26	-3.93401	-0.0676621	0.0171993	0
1130	LYST	-4.41519	-0.124556	0.0282109	0
1659	DHX8	-4.70612	-0.0680933	0.0144691	0
23131	GPATCH8	-3.8159	-0.056702	0.0148594	0
5965	RECQL	-4.3811	-0.07672	0.0175116	0
55454	CSGALNACT2	-5.17106	-0.0839746	0.0162394	0
9462	RASAL2	-4.92786	-0.0973366	0.0197523	0
9859	CEP170	-3.93342	-0.0815545	0.0207337	0
645455	CEP170L	-3.68227	-0.0864122	0.0234671	0
3482	IGF2R	-3.66098	-0.0739127	0.0201893	0	C
26108	PYGO1	-5.64853	-0.240854	0.0426402	0	C
3570	IL6R	-4.76315	-0.190316	0.0399559	0	C
9258	MFHAS1	-5.05003	-0.145774	0.0288661	0	C
2889	RAPGEF1	-4.68333	-0.0777676	0.0166052	0	C
22877	MLXIP	-4.14789	-0.100918	0.0243301	0	C
133522	PPARGC1B	-3.89044	-0.151661	0.0389829	0	C
57584	ARHGAP21	-3.64501	-0.0862291	0.0236568	0	C
257019	FRMD3	-3.80192	-0.203232	0.0534549	0	C
6498	SKIL	-4.12465	-0.116428	0.0282274	0	C
4644	MYO5A	-3.68803	-0.0799633	0.0216818	0	C
3685	ITGAV	-5.07044	-0.118642	0.0233987	0	C
27333	GOLIM4	-5.1624	-0.123174	0.0238599	0	C
7813	EVI5	-4.39798	-0.0798381	0.0181533	0	C
4853	NOTCH2	-4.77322	-0.107682	0.0225596	0	C
23224	SYNE2	-3.97083	-0.0966753	0.0243463	0	C
5927	KDM5A	-4.51537	-0.0737674	0.016337	0	C
23085	ERC1	-4.10711	-0.0768172	0.0187034	0	C
7579	ZSCAN20	-3.97953	-0.0919957	0.0231172	0	C
1432	MAPK14	-3.70193	-0.0493136	0.0133211	0	C
222658	KCTD20	-5.10052	-0.0914548	0.0179305	0	C
64121	RRAGC	-5.01824	-0.0966004	0.0192499	0	C
8777	MPDZ	-4.22575	-0.11312	0.0267692	0	C
57589	KIAA1432	-4.55751	-0.0789291	0.0173185	0	C
23269	MGA	-3.79088	-0.0738494	0.0194808	0	C
9860	LRIG2	-3.85975	-0.0715674	0.018542	0	C
23515	MORC3	-3.96217	-0.0681236	0.0171935	0	C
7543	ZFX	-3.80218	-0.0872919	0.0229584	0	C
8924	HERC2	-3.73678	-0.0718834	0.0192367	0	C
22841	RAB11FIP2	-4.0129	-0.0793314	0.0197691	0	C
9747	FAM115A	-3.99701	-0.100081	0.025039	0	C
659	BMPR2	-4.21019	-0.077715	0.0184588	0	C
23379	KIAA0947	-4.41697	-0.0775141	0.0175491	0	C
7638	ZNF221	-3.77789	-0.125135	0.0331229	0	C
9329	GTF3C4	-3.80948	-0.088418	0.02321	0	C
23008	KLHDC10	-3.70684	-0.0799897	0.0215789	0	C
23195	MDN1	-4.18425	-0.109766	0.026233	0	C
9827	RGP1	-4.9308	-0.123088	0.0249632	0	C
3987	LIMS1	-5.5702	-0.12885	0.023132	0	C
867	CBL	-4.16079	-0.0791151	0.0190144	0	C
472	ATM	-4.05808	-0.0972482	0.0239641	0	C
4863	NPAT	-4.21167	-0.0800657	0.0190104	0	C
4297	MLL	-3.6359	-0.0775717	0.0213349	0	C
10179	RBM7	-3.87223	-0.0811594	0.0209594	0	C
219899	TBCEL	-4.19262	-0.0776984	0.0185322	0	C
4026	LPP	-5.35601	-0.169467	0.0316405	0	C
26137	ZBTB20	-4.92539	-0.188788	0.0383296	0	C
10825	NEU3	-4.77025	-0.139159	0.0291723	0	C
3652	IPP	-4.05573	-0.0814472	0.020082	0	C
9320	TRIP12	-3.66458	-0.0549253	0.0149882	0	C
2081	ERN1	-3.83427	-0.143563	0.037442	0	C
7204	TRIO	-6.07406	-0.137926	0.0227073	0	C
10274	STAG1	-3.74984	-0.0629401	0.0167847	0	C
23013	SPEN	-3.75717	-0.062253	0.0165691	0	C
23352	UBR4	-4.84308	-0.0742721	0.0153357	0	C
10802	SEC24A	-3.89809	-0.0779184	0.0199889	0	C
102	ADAM10	-4.11583	-0.085898	0.0208702	0	C
9475	ROCK2	-5.46573	-0.148197	0.0271138	0	C
4773	NFATC2	-6.28427	-0.283128	0.0450534	0	C
3796	KIF2A	-3.88087	-0.0837523	0.0215808	0	C
9748	SLK	-4.51852	-0.0826287	0.0182867	0	C
9044	BTAF1	-3.71444	-0.081619	0.0219734	0	C
7789	ZXDA	-4.22838	-0.0843986	0.0199601	0	C
6093	ROCK1	-4.11606	-0.074183	0.0180228	0	C
22990	PCNX	-3.88586	-0.0878614	0.0226106	0	C
23077	MYCBP2	-4.04704	-0.113412	0.0280233	0	C
11215	AKAP11	-3.91573	-0.0928623	0.0237152	0	C
22862	FNDC3A	-3.74632	-0.0851168	0.0227201	0	C
3572	IL6ST	-4.26201	-0.240499	0.0564286	0	C
2140	EYA3	-4.89277	-0.125766	0.0257045	0	C
4124	MAN2A1	-5.83522	-0.187586	0.0321473	0	C
7782	SLC30A4	-3.84747	-0.12149	0.0315765	0	C
1121	CHM	-3.8305	-0.0752818	0.0196533	0	C
11101	ATE1	-3.82503	-0.0957325	0.0250279	0	C
8411	EEA1	-4.71246	-0.106404	0.0225792	0	C
29915	HCFC2	-4.60137	-0.0867718	0.0188578	0	C
23325	KIAA1033	-4.29969	-0.0735996	0.0171174	0	C
8925	HERC1	-3.89419	-0.0899424	0.0230965	0	C
2241	FER	-4.67581	-0.14122	0.0302024	0	C
10905	MAN1A2	-3.83352	-0.0878224	0.0229091	0	C
5922	RASA2	-5.27026	-0.142569	0.0270516	0	C
54464	XRN1	-3.85284	-0.0726954	0.018868	0	C
9169	SFRS2IP	-3.96477	-0.06239	0.0157361	0	C
7745	ZNF192	-3.7718	-0.117043	0.0310312	0	C
23201	FAM168A	-4.90278	-0.126036	0.0257071	0	C
5049	PAFAH1B2	-5.25936	-0.10494	0.019953	0	C
324	APC	-3.77343	-0.0732177	0.0194035	0	C
23064	SETX	-4.97189	-0.0867038	0.0174388	0	C
2117	ETV3	-4.57418	-0.132672	0.0290046	0	C
5966	REL	-4.23917	-0.147713	0.0348447	0	C
546	ATRX	-4.1769	-0.0804685	0.0192652	0	C
9392	TGFBRAP1	-5.86836	-0.127515	0.0217292	0	C
6792	CDKL5	-6.40378	-0.286995	0.0448165	0	C
4012	LNPEP	-4.13649	-0.14099	0.0340845	0	C
4649	MYO9A	-4.88486	-0.148042	0.0303063	0	C
1386	ATF2	-4.40986	-0.0793147	0.0179857	0	C
10746	MAP3K2	-4.63951	-0.0913392	0.0196872	0	C
6651	SON	-4.03796	-0.0626735	0.0155211	0	C
10114	HIPK3	-4.92016	-0.141417	0.0287424	0	C
5576	PRKAR2A	-4.63753	-0.132783	0.0286323	0	C
4249	MGAT5	-5.5634	-0.203651	0.0366054	0	C
9113	LATS1	-3.98342	-0.110651	0.0277778	0	C
6801	STRN	-4.44898	-0.114697	0.0257805	0	C
2957	GTF2A1	-5.07242	-0.130314	0.0256908	0	C
5978	REST	-5.22755	-0.138985	0.026587	0	C
904	CCNT1	-4.88637	-0.170308	0.0348538	0	C
55252	ASXL2	-5.0091	-0.137443	0.0274387	0	C
84301	DDI2	-4.51375	-0.151759	0.0336216	0	C
127933	UHMK1	-4.59033	-0.176799	0.0385156	0	C
57551	TAOK1	-3.73168	-0.143732	0.0385168	0	C
65065	NBEAL1	-5.48791	-0.219879	0.0400661	0	C
84458	LCOR	-4.78499	-0.17192	0.0359291	0	C
51735	RAPGEF6	-4.20423	-0.129837	0.0308824	0	C
23233	EXOC6B	-4.134	-0.11821	0.0285947	0	C
55183	RIF1	-4.78216	-0.12323	0.0257687	0	C
23132	RAD54L2	-5.41865	-0.160856	0.0296857	0	C
121274	ZNF641	-5.71442	-0.127093	0.0222408	0	C
375748	C9orf102	-5.02653	-0.144654	0.0287782	0	C
146057	TTBK2	-4.70977	-0.155661	0.0330506	0	C
54542	RC3H2	-4.34477	-0.10747	0.0247356	0	C
26043	UBXN7	-4.5754	-0.116298	0.0254181	0	C
54629	FAM63B	-4.54886	-0.14551	0.0319882	0	C
55728	N4BP2	-4.14954	-0.141718	0.0341528	0	C
84127	RUNDC2A	-6.07373	-0.199354	0.0328223	0	C
347344	ZNF81	-3.98492	-0.0948273	0.0237965	0	C
374879	ZNF699	-5.35629	-0.168785	0.0315115	0	C
23001	WDFY3	-3.74294	-0.077683	0.0207545	0	C
84162	KIAA1109	-3.8	-0.0969695	0.0255183	0	C
259282	BOD1L	-3.65111	-0.0682472	0.0186922	0	C
55175	KLHL11	-4.27224	-0.150061	0.0351246	0	C
374354	NHLRC2	-3.94185	-0.0919624	0.0233298	0	C
55088	C10orf118	-4.4301	-0.108261	0.0244375	0	C
55870	ASH1L	-3.62849	-0.0766571	0.0211264	0	C
84614	ZBTB37	-3.9381	-0.120456	0.0305873	0	C
256987	SERINC5	-4.1951	-0.15396	0.0367	0	C
84859	LRCH3	-4.86735	-0.0846049	0.0173821	0	C
165918	RNF168	-4.61842	-0.113132	0.0244958	0	C
253832	ZDHHC20	-4.30641	-0.129879	0.0301594	0	C
54765	TRIM44	-4.02499	-0.0840175	0.0208739	0	C
54778	RNF111	-3.68295	-0.0594267	0.0161356	0	C
92255	LMBRD2	-3.78616	-0.116703	0.0308235	0	C
26046	RNF160	-3.71439	-0.0752665	0.0202635	0	C
153222	C5orf41	-4.07691	-0.117592	0.0288433	0	C
255394	TCP11L2	-3.77326	-0.105846	0.0280515	0	C
160760	PPTC7	-4.6536	-0.105035	0.0225707	0	C
117583	PARD3B	-5.91266	-0.224268	0.0379301	0	C
79982	DNAJB14	-3.72844	-0.0774876	0.0207829	0	C
114803	MYSM1	-3.97437	-0.124786	0.0313978	0	C
54832	VPS13C	-4.16792	-0.118582	0.0284511	0	C
55668	C14orf118	-4.23483	-0.0785011	0.018537	0	C
204851	HIPK1	-3.86655	-0.0632899	0.0163686	0	C
80205	CHD9	-4.18249	-0.107101	0.025607	0	C
54741	LEPROT	-6.35318	-0.157064	0.0247222	0	C
253430	IPMK	-4.34374	-0.145572	0.0335131	0	C
221178	SPATA13	-3.9536	-0.126729	0.0320541	0	C
253461	ZBTB38	-5.11344	-0.102239	0.0199942	0	C
25938	HEATR5A	-4.05298	-0.0837739	0.0206697	0	C
56252	YLPM1	-4.69434	-0.0690351	0.014706	0	C
151987	PPP4R2	-3.95198	-0.0684401	0.0173179	0	C
284697	BTBD8	-4.50483	-0.187194	0.041554	0	C
23536	ADAT1	-5.38671	-0.123422	0.0229124	0	C
23019	CNOT1	-4.12838	-0.0728024	0.0176346	0	C
89970	RSPRY1	-4.81474	-0.0878644	0.018249	0	C
57186	RALGAPA2	-4.35651	-0.168539	0.0386868	0	C
100132406	NBPF10	-5.44902	-0.16107	0.0295595	0	C
118987	PDZD8	-4.64817	-0.0988663	0.0212699	0	C
9188	DDX21	-4.54176	-0.09946	0.021899	0	C
64682	ANAPC1	-4.13581	-0.0824984	0.0199473	0	C
84832	ANKRD36BP1	-4.4684	-0.172785	0.0386682	0	C
56919	DHX33	-3.99969	-0.084688	0.0211736	0	C
23527	ACAP2	-4.31944	-0.0722429	0.0167251	0	C
192670	EIF2C4	-4.68765	-0.101755	0.0217071	0	C
23140	ZZEF1	-4.09537	-0.0808949	0.0197528	0	C
51479	ANKFY1	-4.64201	-0.0700682	0.0150944	0	C
140775	SMCR8	-3.64549	-0.0783823	0.0215012	0	C
163590	TOR1AIP2	-4.01576	-0.0829906	0.0206662	0	C
23499	MACF1	-5.22182	-0.11006	0.0210769	0	C
445577	C9orf129	-4.72541	-0.107273	0.0227013	0	C
92285	ZNF585B	-4.17286	-0.0959004	0.0229819	0	C
152485	ZNF827	-3.88078	-0.110256	0.0284108	0	C
84197	SGK196	-4.28928	-0.171312	0.0399395	0	C
254065	BRWD3	-3.78684	-0.103829	0.0274184	0	C
55066	PDPR	-4.76394	-0.130973	0.0274926	0	C
283922	LOC283922	-4.77206	-0.154496	0.0323751	0	C
342371	ATXN1L	-5.03602	-0.0985723	0.0195735	0	C
30832	ZNF354C	-4.39728	-0.184521	0.0419626	0	C
375743	PTAR1	-3.65963	-0.0796512	0.0217648	0	C
340527	NHSL2	-5.10362	-0.212947	0.0417247	0	C
91526	ANKRD44	-6.30768	-0.240911	0.0381933	0	C
158747	MOSPD2	-4.26161	-0.0849811	0.019941	0	C
79088	ZNF426	-3.97195	-0.111618	0.0281017	0	C
26148	C10orf12	-4.53085	-0.0990003	0.0218503	0	C
10075	HUWE1	-4.35994	-0.0658246	0.0150976	0	C
25885	POLR1A	-4.00915	-0.077541	0.019341	0	C
284441	LOC284441	-3.64668	-0.0699041	0.0191693	0	C
92092	ZC3HAV1L	-4.2701	-0.1257	0.0294373	0	C
65250	C5orf42	-4.26839	-0.106324	0.0249097	0	C
54521	WDR44	-3.94474	-0.0687645	0.017432	0	C
63971	KIF13A	-3.92772	-0.100878	0.0256835	0	C
220972	MARCH8	-3.90931	-0.127727	0.0326725	0	C
9813	KIAA0494	-4.19591	-0.0643975	0.0153477	0	C
79026	AHNAK	-3.89989	-0.131424	0.0336995	0	C
375449	MAST4	-3.66489	-0.155852	0.0425257	0	C
342184	FMN1	-3.82439	-0.1724	0.045079	0	C
124751	KRBA2	-3.89457	-0.115225	0.029586	0	C
81844	TRIM56	-3.95692	-0.100886	0.0254962	0	C
54434	SSH1	-5.88666	-0.0838426	0.0142428	0	C
57714	KIAA1618	-4.17154	-0.145616	0.034907	0	C
27252	KLHL20	-4.2672	-0.068972	0.0161633	0	C
283349	RASSF3	-3.99947	-0.105907	0.0264803	0	C
401548	SNX30	-3.7235	-0.0725297	0.0194789	0	C
170384	FUT11	-5.73274	-0.115302	0.0201128	0	C
650623	LOC650623	-3.94763	-0.14343	0.0363332	0	C
55589	BMP2K	-4.40482	-0.12394	0.0281373	0	C
221037	JMJD1C	-4.55789	-0.0940889	0.0206431	0	C
100033416	SNORD116-4	-3.66534	-0.236516	0.0645277	0	C
606495	CYB5RL	-4.46772	-0.10243	0.0229267	0	C
55680	RUFY2	-4.09868	-0.0762814	0.0186112	0	C
729096	BMS1P4	-3.94225	-0.123641	0.0313632	0	C
79699	ZYG11B	-3.63916	-0.055554	0.0152656	0	C
55855	FAM45B	-3.89807	-0.069081	0.0177218	0	C
55796	MBNL3	-5.73647	-0.274398	0.047834	0	C
26523	EIF2C1	-3.79698	-0.0535507	0.0141035	0	C
192669	EIF2C3	-4.02282	-0.0723223	0.017978	0	C
85440	DOCK7	-4.19711	-0.0923399	0.0220008	0	C
160851	DGKH	-3.97943	-0.149144	0.0374788	0	C
57713	SFMBT2	-5.07591	-0.210288	0.0414286	0	C
29934	SNX12	-4.67299	-0.0725384	0.0155229	0
2767	GNA11	-3.68647	-0.0734432	0.0199223	0
10985	GCN1L1	-4.08299	-0.0625768	0.0153262	0
283459	GATC	-5.1825	-0.113129	0.0218291	0
161424	C14orf21	-5.21482	-0.0975902	0.018714	0
644815	FAM83G	-3.89209	-0.125416	0.0322233	0
391059	FRRS1	-3.65315	-0.10103	0.0276556	0
158880	USP51	-3.7761	-0.09987	0.026448	0
196264	MPZL3	-3.64476	-0.126183	0.0346203	0
285513	GPRIN3	-5.33713	-0.219122	0.0410562	0
54899	PXK	-3.95854	-0.0826289	0.0208736	0
121512	FGD4	-3.79619	-0.105747	0.0278562	0
54887	UHRF1BP1	-3.73026	-0.0742077	0.0198935	0
92689	FAM114A1	-4.84411	-0.110983	0.0229108	0
56981	PRDM11	-4.20225	-0.124106	0.0295333	0
112574	SNX18	-4.74758	-0.087874	0.0185092	0
83876	MRO	-3.92718	-0.141006	0.0359053	0
7057	THBS1	-4.51266	-0.144778	0.0320827	0
83742	MARVELD1	-5.32936	-0.132816	0.0249216	0
51301	GCNT4	-3.93861	-0.194405	0.0493588	0
160518	DENND5B	-4.08537	-0.13606	0.0333042	0
196463	PLBD2	-5.20456	-0.0869169	0.0167001	0
55370	PPP4R1L	-3.78393	-0.149844	0.0396002	0
23516	SLC39A14	-3.69059	-0.0843282	0.0228495	0
80005	DOCK5	-5.18274	-0.167326	0.0322852	0
388336	SHISA6	-4.08275	-0.198765	0.0486841	0
1734	DIO2	-3.99879	-0.193617	0.048419	0
586	BCAT1	-3.74609	-0.150352	0.0401356	0
813	CALU	-4.06214	-0.086057	0.0211851	0
26064	RAI14	-4.46545	-0.112358	0.0251616	0
23601	CLEC5A	-3.76132	-0.213146	0.0566678	0
55083	KIF26B	-3.70049	-0.201868	0.0545516	0
84627	ZNF469	-4.56871	-0.181907	0.0398159	0
11227	GALNT5	-3.71718	-0.230456	0.0619978	0
54453	RIN2	-3.93283	-0.092557	0.0235344	0
10783	NEK6	-3.66007	-0.0839421	0.0229346	0
100129034	LOC100129034	-3.64101	-0.0845043	0.023209	0
387597	ILDR2	-4.1345	-0.152199	0.0368119	0
50807	ASAP1	-4.36488	-0.0861607	0.0197396	0
28514	DLL1	-3.92577	-0.135352	0.0344779	0
57572	DOCK6	-3.65478	-0.0783515	0.0214381	0
113540	CMTM1	-4.44978	-0.100069	0.0224884	0
22982	DIP2C	-3.82193	-0.0798513	0.0208929	0
54491	FAM105A	-4.06123	-0.129183	0.0318089	0
23334	KIAA0467	-3.70998	-0.0649183	0.0174983	0
148932	MOBKL2C	-3.72468	-0.0724768	0.0194585	0
1953	MEGF6	-3.93613	-0.145495	0.036964	0
392617	ELFN1	-3.74127	-0.100402	0.0268364	0
51063	CALHM2	-3.63515	-0.0775042	0.0213208	0
116441	TM4SF18	-3.7206	-0.154323	0.0414778	0
51201	ZDHHC2	-3.88166	-0.157329	0.0405313	0
139735	ZFP92	-5.17282	-0.16838	0.0325509	0
51088	KLHL5	-4.05938	-0.109877	0.0270675	0
221692	PHACTR1	-4.20932	-0.1463	0.0347561	0
342926	ZNF677	-3.63494	-0.158933	0.0437237	0
26509	MYOF	-5.74335	-0.14365	0.0250116	0
9828	ARHGEF17	-4.19811	-0.0872601	0.0207856	0
283933	ZNF843	-3.87873	-0.114698	0.029571	0
55346	TCP11L1	-3.66147	-0.0698829	0.0190861	0
64420	SUSD1	-4.78574	-0.104159	0.0217644	0
56606	SLC2A9	-4.50819	-0.132144	0.0293119	0
54734	RAB39	-4.08953	-0.167809	0.0410339	0
127544	RNF19B	-4.21352	-0.0773149	0.0183492	0
54885	TBC1D8B	-4.42758	-0.111566	0.0251979	0
9875	URB1	-4.28628	-0.0767585	0.017908	0
10311	DSCR3	-3.89913	-0.0548491	0.014067	0
10691	GMEB1	-3.95907	-0.0579813	0.0146452	0
11128	POLR3A	-4.63714	-0.0794828	0.0171405	0
79158	GNPTAB	-3.7841	-0.0658038	0.0173896	0
90268	FAM105B	-3.89002	-0.0650081	0.0167115	0
23333	DPY19L1	-4.63541	-0.114519	0.0247051	0
149233	IL23R	-3.9115	-0.0918501	0.0234821	0
442319	ZNF727	-3.96013	-0.216965	0.0547874	0
23384	CYTSA	-3.8377	-0.0683256	0.0178038	0
7483	WNT9A	-3.89137	-0.178374	0.0458383	0
8729	GBF1	-3.8336	-0.0514216	0.0134134	0
11153	FICD	-4.54428	-0.0980496	0.0215765	0
6709	SPTAN1	-4.41978	-0.0685744	0.0155153	0
138151	NACC2	-3.67389	-0.105017	0.0285848	0
441208	LOC441208	-4.06053	-0.118209	0.0291119	0
54921	CHTF8	-3.87081	-0.0460601	0.0118994	0
55238	SLC38A7	-4.28729	-0.0820051	0.0191275	0
55625	ZDHHC7	-4.10781	-0.0562539	0.0136944	0
79567	FAM65A	-4.48145	-0.0809165	0.0180559	0
266727	MDGA1	-4.07888	-0.14592	0.0357746	0
399474	TMEM200B	-3.85076	-0.187173	0.0486067	0
113277	TMEM106A	-4.41285	-0.106382	0.0241074	0
2444	FRK	-3.70197	-0.136236	0.036801	0
84679	SLC9A7	-4.3538	-0.162206	0.0372562	0
139324	HDX	-4.03817	-0.116369	0.0288173	0
221035	REEP3	-3.82134	-0.0718871	0.018812	0
81543	LRRC3	-3.6652	-0.110576	0.0301691	0
23191	CYFIP1	-4.26939	-0.0584202	0.0136835	0
4642	MYO1D	-3.93244	-0.090555	0.0230277	0
57045	TWSG1	-3.71991	-0.0776669	0.0208787	0
92521	CYTSB	-4.10827	-0.120322	0.0292877	0
100131827	ZNF717	-3.81245	-0.124906	0.0327628	0
201163	FLCN	-4.19475	-0.0655633	0.0156298	0
340665	CYP26C1	-3.71222	-0.0816195	0.0219867	0
64109	CRLF2	-4.69045	-0.072364	0.0154279	0
10613	ERLIN1	-3.82472	-0.0542708	0.0141895	0
441531	PGAM4	-3.92064	-0.0692336	0.0176587	0
23307	FKBP15	-3.71867	-0.0449833	0.0120966	0
54441	STAG3L1	-3.85914	-0.149321	0.0386929	0
23163	GGA3	-3.97485	-0.0615781	0.0154919	0
84838	ZNF496	-4.61825	-0.0979564	0.0212107	0
85369	FAM40A	-3.81446	-0.0495573	0.0129919	0
100132103	FAM66E	-3.86305	-0.0876718	0.022695	0
23591	C17orf88	-3.92499	-0.0671282	0.0171028	0
51289	RXFP3	-4.36114	-0.0855044	0.019606	0
79674	VEPH1	-3.66194	-0.19722	0.0538567	0
159195	USP54	-4.29216	-0.099686	0.0232251	0
5203	PFDN4	4.68508	0.106205	0.0226688	0	D
166	AES	4.79848	0.0860426	0.0179312	0	D
10263	CDK2AP2	4.78227	0.119127	0.0249101	0	D
9524	TECR	5.4495	0.103395	0.0189734	0	D
8079	MLF2	4.72384	0.0863705	0.018284	0	D
7001	PRDX2	4.90666	0.0980692	0.0199869	0	D
4729	NDUFV2	5.46954	0.0984337	0.0179967	0	D
1716	DGUOK	4.81064	0.0763025	0.0158612	0	D
4722	NDUFS3	4.779	0.0730189	0.0152791	0	D
4701	NDUFA7	5.29392	0.120194	0.0227042	0	D
1350	COX7C	4.96354	0.0897777	0.0180874	0	D
4695	NDUFA2	4.77176	0.0991659	0.0207818	0	D
5201	PFDN1	4.65627	0.0576005	0.0123705	0	D
4710	NDUFB4	5.60122	0.102543	0.0183073	0	D
521	ATP5I	4.69629	0.0967671	0.020605	0	D
4702	NDUFA8	5.06062	0.0850468	0.0168056	0	D
1329	COX5B	4.68111	0.101377	0.0216565	0	D
1340	COX6B1	5.09269	0.0997142	0.0195799	0	D
1349	COX7B	4.64764	0.0869474	0.0187079	0	D
4694	NDUFA1	4.98303	0.0904753	0.0181567	0	D
9556	C14orf2	5.62407	0.104726	0.018621	0	D
4707	NDUFB1	4.66127	0.0959765	0.0205902	0	D
81892	C14orf156	5.24432	0.103088	0.0196572	0	D
51398	C19orf56	5.51143	0.0810247	0.0147012	0	D
28974	C19orf53	4.79172	0.0981808	0.0204897	0	D
79002	C19orf43	5.53676	0.093512	0.0168893	0	D
59286	UBL5	5.19286	0.0997827	0.0192154	0	D
29796	UQCR10	4.69185	0.0923666	0.0196866	0	D
51255	RNF181	4.80535	0.0839271	0.0174653	0	D
200185	KRTCAP2	5.22914	0.111447	0.0213128	0	D
8815	BANF1	4.89829	0.0967712	0.0197561	0	D
51025	TIMM16	5.23423	0.129588	0.0247579	0	D
83658	DYNLRB1	6.11454	0.108791	0.0177922	0	D
84769	MPV17L2	5.18005	0.102926	0.0198697	0	D
6993	DYNLT1	5.35772	0.111537	0.020818	0	D
5689	PSMB1	4.7164	0.0806781	0.0171059	0	D
29074	MRPL18	5.58182	0.100943	0.0180842	0	D
404672	GTF2H5	5.05966	0.0960642	0.0189863	0	D
84661	DPY30	4.78865	0.083354	0.0174066	0	D
131076	CCDC58	4.82784	0.0909969	0.0188484	0	D
388789	LOC388789	4.7917	0.082249	0.0171649	0	D
6727	SRP14	5.28846	0.0755582	0.0142874	0	D
51234	TMEM85	4.73667	0.0656286	0.0138554	0	D
51188	SS18L2	5.14754	0.0858292	0.0166738	0	D
64983	MRPL32	4.89277	0.0682519	0.0139495	0	D
79135	APOO	4.67744	0.0987796	0.0211183	0	D
51142	CHCHD2	4.73088	0.0861999	0.0182207	0	D
9352	TXNL1	5.61103	0.0845534	0.0150691	0	D
10907	TXNL4A	5.37972	0.106456	0.0197884	0	D
51124	IER3IP1	5.12712	0.092128	0.0179688	0	D
497661	C18orf32	5.37851	0.103535	0.0192498	0	D
7381	UQCRB	4.93169	0.0983866	0.0199499	0	D
401466	C8orf59	5.23843	0.11674	0.0222853	0	D
27258	LSM3	5.14893	0.0814413	0.0158171	0	D
51241	COX16	4.74412	0.0741207	0.0156237	0	D
90736	FAM104B	5.18839	0.0883442	0.0170273	0	D
2971	GTF3A	5.09308	0.0963196	0.0189119	0	D
51371	POMP	4.7906	0.0874451	0.0182535	0	D
10284	SAP18	5.44463	0.0890015	0.0163467	0	D
219402	MTIF3	4.68678	0.0789431	0.0168438	0	D
84522	JAGN1	4.96882	0.0769898	0.0154946	0	D
125476	INO80C	5.08875	0.0908611	0.0178553	0	D
79086	C19orf42	4.69159	0.0647147	0.0137938	0	D
196294	IMMP1L	4.76117	0.0881474	0.0185138	0	D
283652	SLC24A5	5.30234	0.237291	0.0447522	0	D
493753	C2orf64	5.01523	0.0632367	0.0126089	0	D
83955	NACAP1	4.85856	0.0833854	0.0171626	0	D
342538	NACA2	5.43723	0.103798	0.0190902	0	D
145474	LOC145474	4.93347	0.0718524	0.0145643	0	D
